# Supplementary material for: Comparing the hippocampal miRNA expression profiles of wild and domesticated Chinese tree shrews (Tupaia belangeri chinensis)
Source: BMC Ecol Evol. 2021 Jan 25;21:12. doi: 10.1186/s12862-020-01740-2 (PMC7853310; doi:10.1186/s12862-020-01740-2)
Supplement: Supplementary file 4 — Additional file 4: Table S4. Additional table. [file 12862_2020_1740_MOESM4_ESM.xls]

KEGG_A_class	KEGG_B_class	Pathway	F (3981)	All (4072)	Pvalue	Qvalue	Pathway ID	Genes	K_IDs
Environmental Information Processing	Signal transduction	cAMP signaling pathway	131	131	0.0493104	0.9999941	ko04024	ENSTBET00000000175(SOX9);ENSTBET00000000429(CNGB1);ENSTBET00000000551(ADCY8);ENSTBET00000000599(EDNRA);ENSTBET00000000802(ATP1A3);ENSTBET00000000834(ATP2A3);ENSTBET00000001059(CNGA2);ENSTBET00000001116(GABBR2);ENSTBET00000001273(RRAS2);ENSTBET00000001378(CAMK2A);ENSTBET00000001478(HHIP);ENSTBET00000001497(PDE4B);ENSTBET00000001771(BAD);ENSTBET00000001885(CREBBP);ENSTBET00000002332(MC2R);ENSTBET00…	K18435+K04952+K08048+K04197+K01539+K05853+K04949+K04615+K07830+K04515+K06231+K13293+K02158+K04498+K04200+K04513+K04851+K06270+K00922+K05210+K04498+K04409+K01539+K02580+K04249+K09047+K04153+K04371+K05197+K04142+K04160+K05213+K04857+K06269+K04162+K01540+K04735+K04615+K09048+K04355+K05211+K04145+K01540+K00232+K04951+K00922+K05250+K04515+K04853+K07188+K06230+K04379+K01540+K06269+K08041+K07861+K05850+…
Organismal Systems	Development	Axon guidance	122	122	0.0608321	0.9999941	ko04360	ENSTBET00000000051(NTNG2);ENSTBET00000000239(ILK);ENSTBET00000000295(SLIT2);ENSTBET00000000590(SEMA7A);ENSTBET00000000707(PLXNA2);ENSTBET00000001145(EFNB1);ENSTBET00000001244(GSK3B);ENSTBET00000001311(UNC5D);ENSTBET00000001332(PARD6G);ENSTBET00000001378(CAMK2A);ENSTBET00000001429(PTPN11);ENSTBET00000001696(L1CAM);ENSTBET00000001768(CDK5);ENSTBET00000001874(PAK2);ENSTBET00000002158(PRKCB);ENSTBET0…	K16359+K06272+K06839+K06529+K06820+K05463+K03083+K07521+K06093+K04515+K07293+K06550+K02090+K04410+K02677+K06840+K06093+K04513+K02677+K04393+K05105+K01116+K00922+K05736+K07530+K05766+K04409+K05725+K07827+K04371+K04348+K05766+K17332+K06619+K06226+K05462+K06842+K07520+K04352+K05463+K00922+K07527+K05719+K04515+K05099+K06753+K07528+K02677+K07520+K06820+K07532+K07861+K07524+K06521+K04189+K17388+K05703+…
Organismal Systems	Endocrine system	Oxytocin signaling pathway	104	104	0.09244695	0.9999941	ko04921	ENSTBET00000000198(CACNG6);ENSTBET00000000393(CACNA2D3);ENSTBET00000000400(MYL6B);ENSTBET00000000480(MYL6);ENSTBET00000000527(MYLK3);ENSTBET00000000551(ADCY8);ENSTBET00000000781(ELK1);ENSTBET00000000873(ITPR2);ENSTBET00000001140(PRKAG1);ENSTBET00000001345(MYLK4);ENSTBET00000001378(CAMK2A);ENSTBET00000001765(CAMKK2);ENSTBET00000002158(PRKCB);ENSTBET00000002401(RHOA);ENSTBET00000002465(CACNA1D);ENS…	K04871+K04860+K12751+K12751+K00907+K08048+K04375+K04959+K07200+K00907+K04515+K07359+K02677+K04513+K04851+K02677+K04870+K06270+K05858+K12329+K16342+K04869+K04866+K04463+K07827+K04371+K04348+K04963+K11987+K04857+K06269+K17332+K04861+K07199+K05858+K08794+K04996+K12318+K04858+K04859+K04515+K04853+K04958+K04534+K02677+K04454+K07198+K04867+K04379+K06269+K08041+K12318+K04862+K08043+K17388+K04630+K08044+…
Cellular Processes	Cellular community - eukaryotes	Tight junction	98	98	0.1062414	0.9999941	ko04530	ENSTBET00000000190(RUNX1);ENSTBET00000000259(CLDN11);ENSTBET00000000383(PPP2R2D);ENSTBET00000000400(MYL6B);ENSTBET00000000460(SYMPK);ENSTBET00000000480(MYL6);ENSTBET00000000528(WAS);ENSTBET00000000847(ACTN1);ENSTBET00000000910(CD1E);ENSTBET00000001140(PRKAG1);ENSTBET00000001285(JAM2);ENSTBET00000001332(PARD6G);ENSTBET00000001351(RAPGEF2);ENSTBET00000001672(CLDN1);ENSTBET00000001753(CD1D);ENSTBET0…	K08367+K06087+K04354+K12751+K06100+K12751+K05747+K05699+K06448+K07200+K06735+K06093+K08018+K06087+K06448+K05762+K06087+K06093+K04513+K06087+K04851+K06274+K04393+K06094+K06092+K05699+K10352+K18050+K06087+K06089+K06087+K10351+K07199+K06090+K16819+K10352+K05719+K07198+K05631+K06087+K17388+K06087+K04354+K04237+K06069+K04503+K06102+K06087+K04426+K05083+K10352+K08007+K05699+K06087+K05763+K07374+K06091+…
Environmental Information Processing	Signal transduction	Hippo signaling pathway	97	97	0.1087306	0.9999941	ko04390	ENSTBET00000000237(ITGB2);ENSTBET00000000302(DLG4);ENSTBET00000000383(PPP2R2D);ENSTBET00000000761(WNT10B);ENSTBET00000000986(WNT1);ENSTBET00000001070(GDF5);ENSTBET00000001230(YAP1);ENSTBET00000001239(SAV1);ENSTBET00000001244(GSK3B);ENSTBET00000001332(PARD6G);ENSTBET00000001379(BTRC);ENSTBET00000001389(WNT3);ENSTBET00000001402(CDH1);ENSTBET00000001738(BIRC3);ENSTBET00000001748(AXIN2);ENSTBET000000…	K06464+K11828+K04354+K01357+K03209+K04664+K16687+K16686+K03083+K06093+K03362+K00312+K05689+K16060+K04385+K04664+K13375+K06093+K16620+K09850+K16060+K16197+K06094+K04673+K04491+K06092+K16681+K04663+K04662+K06269+K16197+K16819+K01558+K00312+K04674+K06269+K01384+K02842+K04354+K02354+K16798+K04237+K06069+K04503+K13578+K02157+K03362+K10152+K16198+K16823+K06685+K02353+K06091+K18952+K04680+K04492+K04354+…
Environmental Information Processing	Signal transduction	AMPK signaling pathway	94	94	0.1165494	0.9999941	ko04152	ENSTBET00000000141(CPT1B);ENSTBET00000000208(INSR);ENSTBET00000000211(ADIPOR2);ENSTBET00000000383(PPP2R2D);ENSTBET00000000653(RAB11B);ENSTBET00000000670(SCD);ENSTBET00000000801(LEPR);ENSTBET00000000863(SLC2A4);ENSTBET00000001140(PRKAG1);ENSTBET00000001297(RAB2A);ENSTBET00000001457(ACACB);ENSTBET00000001641(RHEB);ENSTBET00000001765(CAMKK2);ENSTBET00000002689(PFKFB2);ENSTBET00000002953(PIK3CB);ENST…	K19523+K04527+K07297+K04354+K07905+K00507+K05062+K07191+K07200+K07877+K01946+K07208+K07359+K19029+K00922+K19030+K09047+K00021+K07197+K09048+K00850+K07202+K07199+K07205+K00922+K00693+K04688+K07188+K00693+K07198+K04135+K17446+K04526+K03841+K04354+K08292+K07359+K03841+K01596+K11262+K04503+K04456+K07207+K00850+K04456+K07881+K08271+K08272+K11583+K19028+K06259+K05031+K08530+K04427+K04354+K11584+K08272+…
Human Diseases	Infectious diseases	Hepatitis B	94	94	0.1165494	0.9999941	ko05161	ENSTBET00000000171(E2F3);ENSTBET00000000275(DDB2);ENSTBET00000000575(TNF);ENSTBET00000000781(ELK1);ENSTBET00000001165(JAK1);ENSTBET00000001771(BAD);ENSTBET00000001885(CREBBP);ENSTBET00000002041(TGFB1);ENSTBET00000002056(TLR4);ENSTBET00000002061(IKBKE);ENSTBET00000002158(PRKCB);ENSTBET00000002543(PRKCA);ENSTBET00000002789(YWHAB);ENSTBET00000002953(PIK3CB);ENSTBET00000003099(EP300);ENSTBET000000034…	K06620+K10140+K03156+K04375+K11217+K02158+K04498+K13375+K10160+K07211+K02677+K02677+K16197+K00922+K04498+K05411+K02580+K09047+K07827+K04371+K06626+K17332+K16197+K11221+K04735+K07209+K06624+K09048+K04374+K02206+K04692+K02091+K12647+K05401+K00922+K04389+K01403+K02677+K04379+K04674+K15041+K04729+K04503+K04430+K04456+K04371+K01110+K11224+K05410+K04456+K12496+K12648+K17333+K02089+K05871+K04440+K04451+…
Human Diseases	Endocrine and metabolic diseases	Cushing syndrome	92	92	0.1220683	0.9999941	ko04934	ENSTBET00000000171(E2F3);ENSTBET00000000551(ADCY8);ENSTBET00000000761(WNT10B);ENSTBET00000000873(ITPR2);ENSTBET00000000986(WNT1);ENSTBET00000001133(KCNK2);ENSTBET00000001244(GSK3B);ENSTBET00000001349(KMT2D);ENSTBET00000001378(CAMK2A);ENSTBET00000001389(WNT3);ENSTBET00000001748(AXIN2);ENSTBET00000002332(MC2R);ENSTBET00000002465(CACNA1D);ENSTBET00000002889(PLCB1);ENSTBET00000002919(NR4A1);ENSTBET00…	K06620+K08048+K01357+K04959+K03209+K04913+K03083+K09187+K04515+K00312+K04385+K04200+K04851+K05858+K04465+K04491+K09047+K04371+K06626+K04857+K05228+K06624+K09048+K09097+K04374+K02206+K05858+K02091+K04515+K04853+K04958+K01558+K00312+K11839+K08041+K08043+K04630+K08044+K01384+K02842+K09355+K02354+K13298+K18437+K13885+K14349+K04503+K02157+K04371+K05858+K04634+K04579+K04632+K04684+K02353+K05858+K02089+…
Organismal Systems	Endocrine system	Thyroid hormone signaling pathway	87	87	0.137022	0.9999941	ko04919	ENSTBET00000000802(ATP1A3);ENSTBET00000000834(ATP2A3);ENSTBET00000001100(SLCO1C1);ENSTBET00000001244(GSK3B);ENSTBET00000001641(RHEB);ENSTBET00000001771(BAD);ENSTBET00000001885(CREBBP);ENSTBET00000002158(PRKCB);ENSTBET00000002439(MED12L);ENSTBET00000002543(PRKCA);ENSTBET00000002689(PFKFB2);ENSTBET00000002796(RXRG);ENSTBET00000002799(PLCG1);ENSTBET00000002889(PLCB1);ENSTBET00000002953(PIK3CB);ENSTB…	K01539+K05853+K08747+K03083+K07208+K02158+K04498+K02677+K15162+K02677+K19029+K08526+K01116+K05858+K00922+K04498+K01539+K07827+K04371+K08362+K04662+K01540+K00850+K08187+K01540+K05858+K08550+K00922+K06062+K09101+K02677+K01540+K11404+K17902+K11255+K15144+K05860+K17903+K15164+K04503+K04456+K04371+K05858+K07207+K00850+K06062+K15133+K04456+K15164+K01539+K05858+K17904+K04451+K07201+K08268+K11644+K04366+…
Human Diseases	Endocrine and metabolic diseases	Insulin resistance	87	87	0.137022	0.9999941	ko04931	ENSTBET00000000141(CPT1B);ENSTBET00000000208(INSR);ENSTBET00000000490(NR1H3);ENSTBET00000000575(TNF);ENSTBET00000000863(SLC2A4);ENSTBET00000001140(PRKAG1);ENSTBET00000001187(SLC27A4);ENSTBET00000001244(GSK3B);ENSTBET00000001429(PTPN11);ENSTBET00000001457(ACACB);ENSTBET00000001970(PTPN1);ENSTBET00000002318(PTPRF);ENSTBET00000002508(GFPT2);ENSTBET00000002953(PIK3CB);ENSTBET00000003203(MGEA5);ENSTBE…	K19523+K04527+K08536+K03156+K07191+K07200+K08745+K03083+K07293+K01946+K05696+K05695+K00820+K00922+K15719+K02580+K09667+K09047+K08748+K18050+K07189+K06269+K07197+K08746+K04735+K07209+K09048+K07202+K07199+K07593+K04692+K04373+K03158+K00922+K00693+K00688+K04688+K08535+K00693+K07198+K06269+K04526+K00820+K17902+K01596+K04456+K07189+K01110+K08772+K08749+K04456+K07189+K06259+K18952+K04440+K17605+K00688+…
Environmental Information Processing	Signaling molecules and interaction	Neuroactive ligand-receptor interaction	149	150	0.1441746	0.9999941	ko04080	ENSTBET00000000013(LPAR2);ENSTBET00000000229(HTR5A);ENSTBET00000000279(GLP2R);ENSTBET00000000379(GRM6);ENSTBET00000000599(EDNRA);ENSTBET00000000801(LEPR);ENSTBET00000000887(P2RX7);ENSTBET00000000978(RXFP4);ENSTBET00000001021(HRH4);ENSTBET00000001023(CHRNA7);ENSTBET00000001084(AVPR1B);ENSTBET00000001116(GABBR2);ENSTBET00000001168(AVPR1A);ENSTBET00000001180(GABRA2);ENSTBET00000001200(CHRNA9);ENSTBE…	K04291+K04161+K04582+K04608+K04197+K05062+K05220+K08398+K04152+K04809+K04227+K04615+K04226+K05175+K04810+K05218+K05207+K05196+K04271+K04198+K04214+K04157+K04588+K05201+K04200+K05204+K04289+K01352+K04605+K05210+K05175+K05186+K04240+K04249+K05175+K04153+K05197+K04136+K05175+K04142+K08362+K04160+K05213+K08375+K04162+K04157+K04615+K05251+K05211+K05193+K01313+K04145+K05192+K04608+K05186+K05222+K04172+…
Metabolism	Global and overview maps	Metabolic pathways	811	825	0.1488183	0.9999941	ko01100	ENSTBET00000000046(FPGS);ENSTBET00000000070(NT5E);ENSTBET00000000095(ST6GALNAC6);ENSTBET00000000098(PIP5KL1);ENSTBET00000000110(INPP5D);ENSTBET00000000115(POLR2I);ENSTBET00000000147(CKM);ENSTBET00000000202(GBA);ENSTBET00000000221(PGM1);ENSTBET00000000236(RFK);ENSTBET00000000241(FAHD1);ENSTBET00000000353(HMOX2);ENSTBET00000000376(ODC1);ENSTBET00000000382(MTMR6);ENSTBET00000000438(ST6GALNAC4);ENSTB…	K01930+K01081+K03376+K13712+K03084+K03017+K00933+K01201+K01835+K00861+K01557+K00510+K01581+K18083+K03374+K14410+K02433+K00227+K02150+K03372+K14379+K01908+K01965+K01951+K00274+K09479+K00868+K00560+K13421+K01969+K00044+K00760+K10807+K00710+K01062+K00544+K10808+K01831+K09905+K15013+K00953+K01966+K00323+K02318+K00510+K04710+K01197+K00921+K02578+K13534+K01082+K00911+K06210+K01946+K07249+K01008+K05307+…
Human Diseases	Cancers	Proteoglycans in cancer	145	146	0.1549368	0.9999941	ko05205	ENSTBET00000000155(ERBB3);ENSTBET00000000359(PDCD4);ENSTBET00000000548(DROSHA);ENSTBET00000000575(TNF);ENSTBET00000000761(WNT10B);ENSTBET00000000781(ELK1);ENSTBET00000000855(ITGB5);ENSTBET00000000873(ITPR2);ENSTBET00000000986(WNT1);ENSTBET00000001026(KDR);ENSTBET00000001143(FGF2);ENSTBET00000001192(CD44);ENSTBET00000001273(RRAS2);ENSTBET00000001299(COL21A1);ENSTBET00000001378(CAMK2A);ENSTBET00000…	K05084+K16865+K03685+K03156+K01357+K04375+K06588+K04959+K03209+K05098+K18497+K06256+K07830+K16629+K04515+K00312+K07293+K08523+K05762+K04707+K13375+K10160+K02677+K04437+K04513+K02677+K04393+K06236+K01116+K06270+K12329+K00922+K10380+K16866+K05460+K04660+K04409+K16336+K12330+K05725+K16848+K07827+K04371+K06269+K06226+K09593+K03258+K04692+K04362+K08550+K12958+K06278+K00922+K04389+K04441+K05719+K04515+…
Metabolism	Global and overview maps	Carbon metabolism	81	81	0.1573734	0.9999941	ko01200	ENSTBET00000000614(PCCA);ENSTBET00000001103(PCCB);ENSTBET00000002341(ENO3);ENSTBET00000002446(TPI1);ENSTBET00000002535(MUT);ENSTBET00000002692(PC);ENSTBET00000002725(EHHADH);ENSTBET00000002968(RPIA);ENSTBET00000003180(MDH2);ENSTBET00000003763(GPI);ENSTBET00000004120(TALDO1);ENSTBET00000004122(GLDC);ENSTBET00000004139(HIBCH);ENSTBET00000004162(AMT);ENSTBET00000004288(HAO2);ENSTBET00000004564(PHGDH…	K01965+K01966+K01689+K01803+K01847+K01958+K07514+K01807+K00026+K01810+K00616+K00281+K05605+K00605+K11517+K00058+K01834+K01948+K17989+K00235+K00850+K00140+K17989+K00234+K01834+K01647+K00658+K00626+K03841+K01057+K00031+K01689+K00164+K07511+K01899+K03841+K00297+K00030+K01623+K00850+K01623+K11517+K00600+K00249+K00948+K01895+K00927+K12406+K00029+K01681+K01900+K00025+K00627+K00030+K00615+K01079+K01681+…
Environmental Information Processing	Signal transduction	Phosphatidylinositol signaling system	76	76	0.1765951	0.9999941	ko04070	ENSTBET00000000110(INPP5D);ENSTBET00000000382(MTMR6);ENSTBET00000000873(ITPR2);ENSTBET00000001377(PIKFYVE);ENSTBET00000001411(ITPKB);ENSTBET00000001539(INPP4B);ENSTBET00000001637(INPP5J);ENSTBET00000001663(INPP5B);ENSTBET00000002158(PRKCB);ENSTBET00000002231(DGKH);ENSTBET00000002543(PRKCA);ENSTBET00000002613(DGKD);ENSTBET00000002694(PIP4K2C);ENSTBET00000002799(PLCG1);ENSTBET00000002854(DGKI);ENST…	K03084+K18083+K04959+K00921+K00911+K01109+K01106+K01099+K02677+K00901+K02677+K00901+K00920+K01116+K00901+K05858+K00922+K00901+K18081+K00920+K01107+K00901+K00923+K01106+K00888+K05858+K00922+K01099+K04958+K02677+K13084+K00889+K18083+K18086+K05860+K00901+K07756+K00923+K00999+K18082+K00901+K01110+K05858+K01108+K18082+K15759+K02183+K05858+K01106+K01092+K00914+K13024+K15909+K00911+K05857+K00922+K05859+…
Organismal Systems	Endocrine system	Glucagon signaling pathway	74	74	0.1849184	0.9999941	ko04922	ENSTBET00000000141(CPT1B);ENSTBET00000000873(ITPR2);ENSTBET00000001140(PRKAG1);ENSTBET00000001378(CAMK2A);ENSTBET00000001457(ACACB);ENSTBET00000001885(CREBBP);ENSTBET00000002889(PLCB1);ENSTBET00000003099(EP300);ENSTBET00000003700(CREB5);ENSTBET00000003936(PPP3CB);ENSTBET00000004566(PGAM2);ENSTBET00000004884(CREB3L2);ENSTBET00000004891(PFKM);ENSTBET00000005039(ATF4);ENSTBET00000005085(GCG);ENSTBET…	K19523+K04959+K07200+K04515+K01946+K04498+K05858+K04498+K09047+K04348+K01834+K09048+K00850+K04374+K05259+K07202+K11434+K07199+K07593+K05858+K01834+K00693+K00688+K04515+K04958+K00693+K07198+K03841+K00016+K03841+K01596+K11262+K04456+K05858+K00850+K04634+K04632+K04456+K07190+K19028+K13296+K02183+K05858+K00016+K00016+K00688+K09048+K07201+K04450+K16333+K00871+K09048+K01084+K04515+K01084+K00688+K00871+…
Organismal Systems	Endocrine system	Estrogen signaling pathway	73	73	0.1892243	0.9999941	ko04915	ENSTBET00000000551(ADCY8);ENSTBET00000000873(ITPR2);ENSTBET00000001116(GABBR2);ENSTBET00000001572(ESR2);ENSTBET00000001720(HBEGF);ENSTBET00000002889(PLCB1);ENSTBET00000002953(PIK3CB);ENSTBET00000003299(SHC3);ENSTBET00000003306(HSP90AA1);ENSTBET00000003534(RARA);ENSTBET00000003700(CREB5);ENSTBET00000003810(KRAS);ENSTBET00000003920(MAPK3);ENSTBET00000004818(GABBR1);ENSTBET00000004884(CREB3L2);ENSTB…	K08048+K04959+K04615+K08551+K08523+K05858+K00922+K17448+K04079+K08527+K09047+K07827+K04371+K04615+K09048+K04374+K05858+K08550+K00922+K04246+K09101+K04958+K04534+K01403+K01398+K04379+K08041+K11255+K17449+K08043+K04603+K04630+K08044+K04456+K04371+K05858+K04634+K04999+K06279+K08556+K04632+K04456+K04684+K03099+K02183+K05858+K09571+K09048+K06068+K04450+K04366+K09571+K09048+K00922+K08047+K05000+K03283+…
Environmental Information Processing	Signaling molecules and interaction	ECM-receptor interaction	68	68	0.2122869	0.9999941	ko04512	ENSTBET00000000032(TNN);ENSTBET00000000332(HMMR);ENSTBET00000000855(ITGB5);ENSTBET00000001171(COL4A1);ENSTBET00000001192(CD44);ENSTBET00000001502(DAG1);ENSTBET00000001629(ITGB8);ENSTBET00000002601(LAMC3);ENSTBET00000002705(COL2A1);ENSTBET00000003165(LAMA1);ENSTBET00000003560(SPP1);ENSTBET00000003773(COL4A5);ENSTBET00000004395(LAMB2);ENSTBET00000005132(COL4A2);ENSTBET00000005328(ITGA1);ENSTBET0000…	K06252+K06267+K06588+K06237+K06256+K06265+K06591+K06247+K06236+K05637+K06250+K06237+K06243+K06237+K06480+K06249+K05719+K06237+K06483+K06584+K06481+K05635+K06238+K06257+K06252+K06251+K06476+K04659+K06237+K06246+K06237+K06236+K06266+K06261+K08131+K06259+K04659+K06258+K03900+K06258+K05717+K16857+K06238+K06236+K06485+K06585+K06482+K05636+K06258+K05637+K08131+K06248+K06245+K16338+K06586+K06238+K06244+…
Organismal Systems	Immune system	Fc gamma R-mediated phagocytosis	65	65	0.2274368	0.9999941	ko04666	ENSTBET00000000038(DOCK2);ENSTBET00000000110(INPP5D);ENSTBET00000000459(GSN);ENSTBET00000000528(WAS);ENSTBET00000001030(MYO10);ENSTBET00000001468(ASAP3);ENSTBET00000002035(CRK);ENSTBET00000002158(PRKCB);ENSTBET00000002402(SPHK2);ENSTBET00000002543(PRKCA);ENSTBET00000002573(VASP);ENSTBET00000002595(CDC42);ENSTBET00000002799(PLCG1);ENSTBET00000002953(PIK3CB);ENSTBET00000002981(PLA2G4C);ENSTBET00000…	K12367+K03084+K05768+K05747+K12559+K12488+K04438+K02677+K04718+K02677+K06274+K04393+K01116+K00922+K16342+K07941+K04409+K08893+K04371+K18050+K06478+K01528+K00922+K05754+K04688+K02677+K00889+K05768+K05854+K12562+K12488+K05753+K05754+K01115+K04456+K04371+K05743+K05855+K04456+K05757+K12562+K05756+K05757+K06068+K15909+K04366+K05744+K00922+K05859+K06083+K16343+K01528+K05730+K04688+K04368+K16342+K16342+…
Organismal Systems	Immune system	Natural killer cell mediated cytotoxicity	62	62	0.2436552	0.9999941	ko04650	ENSTBET00000000173(LCP2);ENSTBET00000000237(ITGB2);ENSTBET00000000416(IFNG);ENSTBET00000000575(TNF);ENSTBET00000001429(PTPN11);ENSTBET00000001719(CSF2);ENSTBET00000002158(PRKCB);ENSTBET00000002543(PRKCA);ENSTBET00000002799(PLCG1);ENSTBET00000002928(ITGAL);ENSTBET00000002953(PIK3CB);ENSTBET00000003299(SHC3);ENSTBET00000003441(PAK1);ENSTBET00000003810(KRAS);ENSTBET00000003874(ZAP70);ENSTBET00000003…	K07361+K06464+K04687+K03156+K07293+K05427+K02677+K02677+K01116+K05718+K00922+K17448+K04409+K07827+K07360+K04371+K04348+K06523+K17332+K06741+K00922+K04389+K02677+K04726+K07992+K07861+K05132+K17449+K05703+K06479+K04371+K06742+K05855+K06279+K03099+K07990+K05871+K04365+K04366+K00922+K05859+K07984+K05131+K03099+K05730+K07989+K08845+K04368+K07818+K05130+K05133+K02649+K04364+K05415+K02187+K05730+K04721+…
Organismal Systems	Endocrine system	Aldosterone synthesis and secretion	62	62	0.2436552	0.9999941	ko04925	ENSTBET00000000551(ADCY8);ENSTBET00000000802(ATP1A3);ENSTBET00000000873(ITPR2);ENSTBET00000001378(CAMK2A);ENSTBET00000002158(PRKCB);ENSTBET00000002332(MC2R);ENSTBET00000002465(CACNA1D);ENSTBET00000002543(PRKCA);ENSTBET00000002889(PLCB1);ENSTBET00000002919(NR4A1);ENSTBET00000003469(ATP1A4);ENSTBET00000003700(CREB5);ENSTBET00000004023(PRKCE);ENSTBET00000004359(CACNA1S);ENSTBET00000004603(ATP1B1);EN…	K08048+K01539+K04959+K04515+K02677+K04200+K04851+K02677+K05858+K04465+K01539+K09047+K18050+K04857+K01540+K05228+K09048+K04374+K01540+K05858+K08794+K04515+K04853+K04958+K07188+K02677+K06070+K01540+K08041+K05850+K08043+K08044+K13885+K13806+K05858+K04634+K04999+K04632+K05850+K02183+K01539+K05858+K09053+K09048+K04450+K09048+K04515+K06070+K08047+K04914+K18283+K08045+K08042+K05850+K08794+K05870+K08049+…
Metabolism	Carbohydrate metabolism	Inositol phosphate metabolism	61	61	0.2493115	0.9999941	ko00562	ENSTBET00000000098(PIP5KL1);ENSTBET00000000110(INPP5D);ENSTBET00000000382(MTMR6);ENSTBET00000001377(PIKFYVE);ENSTBET00000001411(ITPKB);ENSTBET00000001539(INPP4B);ENSTBET00000001637(INPP5J);ENSTBET00000001663(INPP5B);ENSTBET00000002446(TPI1);ENSTBET00000002694(PIP4K2C);ENSTBET00000002799(PLCG1);ENSTBET00000002889(PLCB1);ENSTBET00000002953(PIK3CB);ENSTBET00000003538(PLCH1);ENSTBET00000004102(MTMR2)…	K13712+K03084+K18083+K00921+K00911+K01109+K01106+K01099+K01803+K00920+K01116+K05858+K00922+K19006+K18081+K00920+K01107+K03103+K00923+K01106+K00888+K00140+K05858+K00469+K00922+K01099+K00889+K18083+K18086+K05860+K00923+K00999+K18082+K01110+K05858+K01108+K18082+K15759+K01858+K05858+K01106+K01092+K00914+K19006+K15909+K00911+K05857+K00922+K05859+K18081+K00920+K00923+K05857+K01099+K10572+K00888+K01109+…
Environmental Information Processing	Signal transduction	ErbB signaling pathway	61	61	0.2493115	0.9999941	ko04012	ENSTBET00000000155(ERBB3);ENSTBET00000000781(ELK1);ENSTBET00000001244(GSK3B);ENSTBET00000001378(CAMK2A);ENSTBET00000001720(HBEGF);ENSTBET00000001771(BAD);ENSTBET00000001874(PAK2);ENSTBET00000001985(CBLC);ENSTBET00000002035(CRK);ENSTBET00000002158(PRKCB);ENSTBET00000002543(PRKCA);ENSTBET00000002799(PLCG1);ENSTBET00000002953(PIK3CB);ENSTBET00000003038(PAK7);ENSTBET00000003299(SHC3);ENSTBET000000034…	K05084+K04375+K03083+K04515+K08523+K02158+K04410+K04707+K04438+K02677+K02677+K01116+K00922+K05736+K17448+K04409+K05725+K07827+K04371+K06624+K06619+K09593+K07205+K00922+K04515+K04688+K02677+K17449+K04430+K04456+K04371+K06279+K11224+K05083+K04456+K03099+K05733+K04440+K04365+K04366+K00922+K05859+K04515+K09784+K04707+K05455+K09783+K03099+K08845+K04688+K04368+K04707+K04448+K02649+K04364+K07365+K05085+…
Genetic Information Processing	Translation	mRNA surveillance pathway	60	60	0.2550976	0.9999941	ko03015	ENSTBET00000000195(PAPOLA);ENSTBET00000000383(PPP2R2D);ENSTBET00000000460(SYMPK);ENSTBET00000000868(RNGTT);ENSTBET00000001579(CSTF3);ENSTBET00000001820(CPSF1);ENSTBET00000002621(PAPOLG);ENSTBET00000002719(CPSF3);ENSTBET00000002814(SMG5);ENSTBET00000002852(PABPC1L);ENSTBET00000003230(UPF3B);ENSTBET00000003249(SMG7);ENSTBET00000003676(PNN);ENSTBET00000003726(DDX39B);ENSTBET00000004062(NCBP1);ENSTBE…	K14376+K04354+K06100+K13917+K14408+K14401+K14376+K14403+K11125+K13126+K14328+K14409+K13114+K12812+K12882+K06269+K14402+K00565+K12881+K14398+K14411+K06269+K14397+K14405+K04354+K15542+K03267+K13126+K14325+K14399+K11583+K14407+K15544+K14404+K11124+K12877+K04354+K11584+K11584+K14285+K14327+K14406+K14284+K06269+K11584+K11583+K08873+K12877+K12876+K03265+K12883+K14398+K03456+K04382+K14284+K14962+K12875+…
Organismal Systems	Digestive system	Protein digestion and absorption	59	59	0.2610165	0.9999941	ko04974	ENSTBET00000000287(ACE2);ENSTBET00000000757(SLC7A7);ENSTBET00000000802(ATP1A3);ENSTBET00000001171(COL4A1);ENSTBET00000001299(COL21A1);ENSTBET00000001483(CPB2);ENSTBET00000002246(KCNQ1);ENSTBET00000002605(COL14A1);ENSTBET00000002705(COL2A1);ENSTBET00000002736(CTRL);ENSTBET00000002863(COL13A1);ENSTBET00000002962(COL17A1);ENSTBET00000003016(XPNPEP2);ENSTBET00000003214(COL12A1);ENSTBET00000003324(MME…	K09708+K13867+K01539+K06237+K16629+K01300+K04926+K08133+K06236+K09632+K16617+K07603+K14208+K08132+K01389+K01539+K06237+K01540+K01278+K08135+K06237+K08187+K01540+K19479+K16630+K08779+K06237+K01540+K08606+K14211+K06238+K06237+K13868+K06237+K14210+K06236+K05612+K01291+K08780+K08131+K01539+K06823+K05006+K06238+K05849+K06236+K05616+K05334+K01285+K08131+K06519+K06238+K06236+K01395+K01298+K04916+K14207+…
Environmental Information Processing	Signal transduction	Calcium signaling pathway	114	115	0.2653684	0.9999941	ko04020	ENSTBET00000000155(ERBB3);ENSTBET00000000229(HTR5A);ENSTBET00000000507(SLC25A31);ENSTBET00000000527(MYLK3);ENSTBET00000000551(ADCY8);ENSTBET00000000599(EDNRA);ENSTBET00000000602(PDGFRB);ENSTBET00000000810(STIM1);ENSTBET00000000834(ATP2A3);ENSTBET00000000873(ITPR2);ENSTBET00000000887(P2RX7);ENSTBET00000000920(PDE1A);ENSTBET00000001023(CHRNA7);ENSTBET00000001084(AVPR1B);ENSTBET00000001168(AVPR1A);E…	K05084+K04161+K05863+K00907+K08048+K04197+K05089+K16059+K05853+K04959+K05220+K13755+K04809+K04227+K04226+K05218+K00907+K04515+K00911+K04198+K12042+K04157+K02677+K04344+K04718+K04851+K02677+K01116+K13240+K05858+K05862+K04348+K04136+K04963+K04142+K04160+K04857+K04162+K04157+K05211+K05858+K05863+K04282+K04515+K04853+K04958+K02677+K04135+K08041+K13755+K15041+K05850+K04189+K08043+K04603+K05860+K08044+…
Human Diseases	Cancers	MicroRNAs in cancer	111	112	0.278965	0.9999941	ko05206	ENSTBET00000000032(TNN);ENSTBET00000000150(SPRY2);ENSTBET00000000155(ERBB3);ENSTBET00000000171(E2F3);ENSTBET00000000311(PDGFB);ENSTBET00000000353(HMOX2);ENSTBET00000000359(PDCD4);ENSTBET00000000598(MMP16);ENSTBET00000000602(PDGFRB);ENSTBET00000000671(ZFPM2);ENSTBET00000001192(CD44);ENSTBET00000001207(HMOX1);ENSTBET00000001283(HNRNPK);ENSTBET00000001389(WNT3);ENSTBET00000001757(RDX);ENSTBET0000000…	K06252+K17383+K05084+K06620+K17386+K00510+K16865+K07996+K05089+K17442+K06256+K00510+K12886+K00312+K05762+K04498+K04438+K02677+K04445+K04513+K02677+K09850+K01116+K00922+K04498+K16866+K02580+K07827+K04371+K18050+K06626+K10149+K11987+K17391+K06645+K05094+K07209+K17398+K06624+K06619+K05462+K04692+K02091+K05658+K00922+K12035+K05099+K02539+K05866+K01403+K02677+K00312+K00558+K17449+K06252+K08270+K17461+…
Human Diseases	Cardiovascular diseases	Arrhythmogenic right ventricular cardiomyopathy (ARVC)	56	56	0.2796002	0.9999941	ko05412	ENSTBET00000000198(CACNG6);ENSTBET00000000283(PKP2);ENSTBET00000000393(CACNA2D3);ENSTBET00000000834(ATP2A3);ENSTBET00000000855(ITGB5);ENSTBET00000001287(DSG2);ENSTBET00000001502(DAG1);ENSTBET00000001629(ITGB8);ENSTBET00000001671(DES);ENSTBET00000002465(CACNA1D);ENSTBET00000002821(CACNG5);ENSTBET00000002994(TCF7L2);ENSTBET00000003028(CACNG4);ENSTBET00000003109(CACNG1);ENSTBET00000003165(LAMA1);ENS…	K04871+K12642+K04860+K05853+K06588+K07597+K06265+K06591+K07610+K04851+K04870+K04491+K04869+K04866+K05637+K04857+K04861+K12641+K06480+K04858+K04859+K05719+K04853+K12566+K04867+K10056+K06483+K06584+K06481+K04862+K06476+K04962+K04863+K04492+K04865+K12563+K12569+K05849+K06485+K06585+K06482+K06736+K05637+K10381+K06586+K02620+K06590+K07601+K06583+K06487+K06525+K06589+K05691+K12564+K06587+K04864
Human Diseases	Infectious diseases	Herpes simplex infection	110	111	0.283624	0.9999941	ko05168	ENSTBET00000000416(IFNG);ENSTBET00000000554(TAF5);ENSTBET00000000575(TNF);ENSTBET00000000578(OAS2);ENSTBET00000000631(CSNK2B);ENSTBET00000000817(NFKBIB);ENSTBET00000001165(JAK1);ENSTBET00000001283(HNRNPK);ENSTBET00000001429(PTPN11);ENSTBET00000001591(JAK2);ENSTBET00000001885(CREBBP);ENSTBET00000001960(SRSF5);ENSTBET00000002061(IKBKE);ENSTBET00000002336(CCL5);ENSTBET00000002497(IL12A);ENSTBET00000…	K04687+K03130+K03156+K14216+K03115+K02581+K11217+K12886+K07293+K04447+K04498+K12893+K07211+K12499+K05406+K02223+K16194+K03129+K04498+K05411+K02580+K02633+K03120+K01165+K11838+K03097+K02633+K06269+K12896+K03120+K11221+K04735+K07209+K02206+K14966+K12647+K12881+K05401+K03158+K08860+K04389+K06531+K02633+K04403+K04379+K06269+K16196+K05132+K15409+K03173+K14966+K15414+K03175+K04729+K12890+K05468+K14840+…
Organismal Systems	Digestive system	Gastric acid secretion	55	55	0.286081	0.9999941	ko04971	ENSTBET00000000527(MYLK3);ENSTBET00000000551(ADCY8);ENSTBET00000000802(ATP1A3);ENSTBET00000000873(ITPR2);ENSTBET00000001133(KCNK2);ENSTBET00000001345(MYLK4);ENSTBET00000001378(CAMK2A);ENSTBET00000002097(SLC4A2);ENSTBET00000002158(PRKCB);ENSTBET00000002246(KCNQ1);ENSTBET00000002543(PRKCA);ENSTBET00000002889(PLCB1);ENSTBET00000003469(ATP1A4);ENSTBET00000004603(ATP1B1);ENSTBET00000005346(ATP1B2);ENS…	K00907+K08048+K01539+K04959+K04913+K00907+K04515+K13855+K02677+K04926+K02677+K05858+K01539+K01540+K01540+K05858+K13961+K04996+K05009+K04515+K04958+K02677+K05003+K01540+K08041+K08043+K04630+K08044+K04920+K01542+K05858+K05237+K04634+K04632+K08007+K02183+K18245+K01539+K05858+K05031+K05008+K04896+K04218+K04515+K08047+K05742+K08045+K08042+K04131+K08049+K04630+K00907+K08046+K04630+K13962
Human Diseases	Infectious diseases	HTLV-I infection	160	162	0.29022	0.9999941	ko05166	ENSTBET00000000171(E2F3);ENSTBET00000000237(ITGB2);ENSTBET00000000311(PDGFB);ENSTBET00000000373(EGR1);ENSTBET00000000507(SLC25A31);ENSTBET00000000551(ADCY8);ENSTBET00000000575(TNF);ENSTBET00000000602(PDGFRB);ENSTBET00000000646(VAC14);ENSTBET00000000761(WNT10B);ENSTBET00000000781(ELK1);ENSTBET00000000986(WNT1);ENSTBET00000001154(RAN);ENSTBET00000001165(JAK1);ENSTBET00000001244(GSK3B);ENSTBET000000…	K06620+K06464+K17386+K09203+K05863+K08048+K03156+K05089+K15305+K01357+K04375+K03209+K07936+K11217+K03083+K07830+K00312+K05427+K09253+K04498+K09438+K06271+K13375+K03357+K08874+K02216+K09032+K05718+K00922+K03352+K04498+K03160+K06451+K02580+K07827+K05862+K03120+K04348+K03348+K17332+K03120+K04735+K07209+K09052+K04374+K04469+K02326+K08065+K16334+K15308+K05863+K03158+K00922+K02330+K06062+K15304+K01558+…
Genetic Information Processing	Translation	RNA transport	107	108	0.2979875	0.9999941	ko03013	ENSTBET00000000223(NUP50);ENSTBET00000000297(NUP205);ENSTBET00000000375(NUP43);ENSTBET00000000519(RANBP2);ENSTBET00000000555(EIF4G2);ENSTBET00000001154(RAN);ENSTBET00000001313(EIF4G3);ENSTBET00000001323(CLNS1A);ENSTBET00000001624(EIF4E1B);ENSTBET00000001633(NUPL2);ENSTBET00000001825(POP7);ENSTBET00000001983(DDX20);ENSTBET00000001986(EIF4G1);ENSTBET00000002228(NUP85);ENSTBET00000002263(EIF4A2);ENS…	K14295+K14310+K14305+K12172+K03260+K07936+K03260+K05019+K03259+K14321+K14527+K13131+K03260+K14304+K03257+K13151+K15516+K13130+K13126+K14289+K14328+K15516+K14313+K14283+K18644+K13114+K12812+K12882+K14296+K03259+K13174+K14297+K05749+K13133+K13134+K14317+K03258+K07205+K12881+K14318+K03251+K03345+K00974+K14309+K03249+K03113+K15516+K03247+K03240+K14314+K14308+K03754+K13126+K14325+K03243+K14300+K14298+…
Metabolism	Global and overview maps	Biosynthesis of amino acids	53	53	0.2994916	0.9999941	ko01230	ENSTBET00000002341(ENO3);ENSTBET00000002356(ARG2);ENSTBET00000002446(TPI1);ENSTBET00000002692(PC);ENSTBET00000002968(RPIA);ENSTBET00000003510(GLUL);ENSTBET00000004120(TALDO1);ENSTBET00000004564(PHGDH);ENSTBET00000004566(PGAM2);ENSTBET00000004634(CPS1);ENSTBET00000004664(SDS);ENSTBET00000004815(ASS1);ENSTBET00000004891(PFKM);ENSTBET00000005572(SDSL);ENSTBET00000005591(BCAT1);ENSTBET00000005839(CTH…	K01689+K01476+K01803+K01958+K01807+K01915+K00616+K00058+K01834+K01948+K17989+K01940+K00850+K17989+K00826+K01758+K01834+K01647+K11067+K00031+K00815+K01689+K01476+K00030+K01623+K00789+K00850+K00611+K01623+K00600+K00948+K12657+K00927+K00286+K00548+K12406+K01681+K00789+K00030+K00615+K01079+K01681+K00831+K00814+K00500+K00286+K00600+K00789+K01689+K14454+K00030+K00850+K00826
Organismal Systems	Endocrine system	Adipocytokine signaling pathway	53	53	0.2994916	0.9999941	ko04920	ENSTBET00000000141(CPT1B);ENSTBET00000000211(ADIPOR2);ENSTBET00000000575(TNF);ENSTBET00000000801(LEPR);ENSTBET00000000817(NFKBIB);ENSTBET00000000863(SLC2A4);ENSTBET00000001004(ACSBG2);ENSTBET00000001140(PRKAG1);ENSTBET00000001429(PTPN11);ENSTBET00000001457(ACACB);ENSTBET00000001591(JAK2);ENSTBET00000001765(CAMKK2);ENSTBET00000002514(ACSL3);ENSTBET00000002796(RXRG);ENSTBET00000002842(ACSL4);ENSTBE…	K19523+K07297+K03156+K05062+K02581+K07191+K15013+K07200+K07293+K01946+K04447+K07359+K01897+K08526+K01897+K02580+K05228+K04735+K07209+K07202+K07199+K04692+K03158+K07198+K01897+K17446+K05231+K03173+K07359+K01596+K15013+K04456+K04456+K06259+K04440+K04734+K01084+K01084+K18052+K01897+K07200+K07199+K07297+K08525+K01596+K08765+K04467+K07299+K05141+K07294+K04440+K07203+K07298
Cellular Processes	Cellular community - eukaryotes	Adherens junction	51	51	0.3135236	0.9999941	ko04520	ENSTBET00000000208(INSR);ENSTBET00000000528(WAS);ENSTBET00000000631(CSNK2B);ENSTBET00000000809(YES1);ENSTBET00000000847(ACTN1);ENSTBET00000001402(CDH1);ENSTBET00000001692(PTPRM);ENSTBET00000001885(CREBBP);ENSTBET00000001970(PTPN1);ENSTBET00000002318(PTPRF);ENSTBET00000002401(RHOA);ENSTBET00000002595(CDC42);ENSTBET00000002994(TCF7L2);ENSTBET00000003056(ACTN4);ENSTBET00000003099(EP300);ENSTBET00000…	K04527+K05747+K03115+K05705+K05699+K05689+K05693+K04498+K05696+K05695+K04513+K04393+K04491+K05699+K04498+K05690+K16848+K04371+K03097+K06082+K04362+K05627+K06531+K05099+K04674+K07861+K05703+K05753+K04237+K05698+K04371+K05694+K06081+K05083+K05699+K06085+K04427+K04492+K05707+K06083+K04501+K05700+K04388+K05701+K02620+K06593+K05691+K04500+K06592+K04392+K05747
Human Diseases	Cancers	Acute myeloid leukemia	51	51	0.3135236	0.9999941	ko05221	ENSTBET00000000190(RUNX1);ENSTBET00000001719(CSF2);ENSTBET00000001771(BAD);ENSTBET00000001900(SPI1);ENSTBET00000002248(KIT);ENSTBET00000002927(BCL2A1);ENSTBET00000002953(PIK3CB);ENSTBET00000002994(TCF7L2);ENSTBET00000003534(RARA);ENSTBET00000003551(NFKB1);ENSTBET00000003595(PER3);ENSTBET00000003810(KRAS);ENSTBET00000003920(MAPK3);ENSTBET00000004235(PER1);ENSTBET00000004764(RELA);ENSTBET0000000481…	K08367+K05427+K02158+K09438+K05091+K02162+K00922+K04491+K08527+K02580+K02633+K07827+K04371+K02633+K04735+K07209+K04692+K07205+K00922+K04688+K02633+K10056+K04504+K04503+K08806+K04456+K04371+K11224+K04456+K03099+K04492+K04702+K04365+K04366+K00922+K10054+K06627+K06461+K10789+K05090+K03099+K08845+K04688+K04368+K02620+K02649+K04364+K04467+K10055+K10051+K07203
Cellular Processes	Cell motility	Regulation of actin cytoskeleton	153	155	0.3191686	0.9999941	ko04810	ENSTBET00000000013(LPAR2);ENSTBET00000000237(ITGB2);ENSTBET00000000307(FGF19);ENSTBET00000000311(PDGFB);ENSTBET00000000459(GSN);ENSTBET00000000527(MYLK3);ENSTBET00000000528(WAS);ENSTBET00000000602(PDGFRB);ENSTBET00000000607(FGF18);ENSTBET00000000847(ACTN1);ENSTBET00000000855(ITGB5);ENSTBET00000001068(FGF6);ENSTBET00000001143(FGF2);ENSTBET00000001273(RRAS2);ENSTBET00000001345(MYLK4);ENSTBET0000000…	K04291+K06464+K04358+K17386+K05768+K00907+K05747+K05089+K04358+K05699+K06588+K04358+K18497+K07830+K00907+K00921+K04358+K05751+K06591+K05762+K04410+K04438+K04513+K04393+K04289+K00920+K06270+K05718+K12329+K00922+K05095+K05736+K05699+K05766+K04409+K12330+K10352+K05725+K16848+K07827+K04371+K05766+K00920+K06269+K05749+K05094+K01313+K10351+K06480+K12756+K04362+K04358+K05627+K10352+K00922+K05754+K05719+…
Organismal Systems	Digestive system	Salivary secretion	50	50	0.3207814	0.9999941	ko04970	ENSTBET00000000551(ADCY8);ENSTBET00000000802(ATP1A3);ENSTBET00000000836(CAMP);ENSTBET00000000873(ITPR2);ENSTBET00000002097(SLC4A2);ENSTBET00000002158(PRKCB);ENSTBET00000002543(PRKCA);ENSTBET00000002803(NOS1);ENSTBET00000002889(PLCB1);ENSTBET00000003469(ATP1A4);ENSTBET00000003715(BST1);ENSTBET00000003985(ADRA1B);ENSTBET00000004025(RYR3);ENSTBET00000004044(ADRB2);ENSTBET00000004603(ATP1B1);ENSTBET0…	K08048+K01539+K13916+K04959+K13855+K02677+K02677+K13240+K05858+K01539+K18152+K04136+K04963+K04142+K01540+K01540+K05858+K12318+K04958+K02677+K04135+K01540+K08041+K12318+K10951+K05850+K08043+K08044+K05858+K04634+K04632+K05850+K02183+K01539+K05858+K04975+K09867+K12550+K08047+K12319+K05742+K07376+K08045+K08042+K04131+K05850+K08049+K05850+K08046+K19477
Environmental Information Processing	Signal transduction	cGMP - PKG signaling pathway	102	103	0.3232418	0.9999941	ko04022	ENSTBET00000000208(INSR);ENSTBET00000000429(CNGB1);ENSTBET00000000507(SLC25A31);ENSTBET00000000527(MYLK3);ENSTBET00000000544(KCNJ8);ENSTBET00000000551(ADCY8);ENSTBET00000000599(EDNRA);ENSTBET00000000802(ATP1A3);ENSTBET00000000834(ATP2A3);ENSTBET00000000873(ITPR2);ENSTBET00000001345(MYLK4);ENSTBET00000001736(EDNRB);ENSTBET00000001771(BAD);ENSTBET00000002401(RHOA);ENSTBET00000002465(CACNA1D);ENSTBE…	K04527+K04952+K05863+K00907+K05001+K08048+K04197+K01539+K05853+K04959+K00907+K04198+K02158+K04513+K04851+K06274+K06270+K05858+K12335+K01539+K09047+K05862+K04371+K04348+K04136+K18050+K04142+K04857+K06269+K17332+K01540+K09048+K04374+K01540+K05858+K05863+K12318+K09260+K04853+K04958+K13762+K04454+K04135+K12337+K17446+K01540+K06269+K08041+K04526+K12318+K15041+K05850+K08043+K17388+K04630+K08044+K04639+…
Cellular Processes	Cellular community - eukaryotes	Focal adhesion	152	154	0.3234705	0.9999941	ko04510	ENSTBET00000000032(TNN);ENSTBET00000000239(ILK);ENSTBET00000000311(PDGFB);ENSTBET00000000527(MYLK3);ENSTBET00000000602(PDGFRB);ENSTBET00000000781(ELK1);ENSTBET00000000847(ACTN1);ENSTBET00000000855(ITGB5);ENSTBET00000001026(KDR);ENSTBET00000001171(COL4A1);ENSTBET00000001244(GSK3B);ENSTBET00000001345(MYLK4);ENSTBET00000001453(PARVA);ENSTBET00000001629(ITGB8);ENSTBET00000001667(PARVB);ENSTBET0000000…	K06252+K06272+K17386+K00907+K05089+K04375+K05699+K06588+K05098+K06237+K03083+K00907+K06275+K06591+K06275+K16060+K02158+K04410+K06271+K04438+K02677+K04437+K04513+K02677+K06274+K04393+K06247+K16060+K06236+K06270+K12329+K00922+K05736+K05699+K05637+K05460+K17448+K04409+K06250+K05725+K05449+K06237+K04371+K06243+K06269+K06237+K10351+K06480+K06249+K12756+K12958+K06278+K00922+K05719+K05740+K05099+K02677+…
Human Diseases	Cancers	Central carbon metabolism in cancer	49	49	0.3282054	0.9999941	ko05230	ENSTBET00000000602(PDGFRB);ENSTBET00000002248(KIT);ENSTBET00000002953(PIK3CB);ENSTBET00000003485(NTRK1);ENSTBET00000003810(KRAS);ENSTBET00000003920(MAPK3);ENSTBET00000004566(PGAM2);ENSTBET00000004784(FGFR3);ENSTBET00000004891(PFKM);ENSTBET00000005389(SLC2A2);ENSTBET00000005739(FGFR1);ENSTBET00000005899(PGAM1);ENSTBET00000006145(PIK3CD);ENSTBET00000006573(MET);ENSTBET00000006646(SLC7A5);ENSTBET000…	K05089+K05091+K00922+K03176+K07827+K04371+K01834+K05094+K00850+K07593+K04362+K01834+K00922+K05099+K13780+K00031+K00016+K05101+K01425+K04456+K04371+K01110+K00850+K11413+K05083+K04456+K12077+K05126+K00016+K00016+K04451+K08268+K04366+K00922+K05616+K04368+K00161+K05093+K00844+K02649+K00844+K00162+K00036+K00844+K07299+K00850+K01425+K07203+K08180
Cellular Processes	Transport and catabolism	Lysosome	100	101	0.3338129	0.9999941	ko04142	ENSTBET00000000202(GBA);ENSTBET00000000245(TPP1);ENSTBET00000000384(CTSZ);ENSTBET00000000443(ACP2);ENSTBET00000000583(MFSD8);ENSTBET00000000596(ACP5);ENSTBET00000000763(MAN2B1);ENSTBET00000000895(ARSA);ENSTBET00000000956(GGA1);ENSTBET00000001134(NAGPA);ENSTBET00000001257(HYAL2);ENSTBET00000001322(CTSE);ENSTBET00000001383(SLC11A2);ENSTBET00000001536(AP3B2);ENSTBET00000001552(LIPA);ENSTBET000000015…	K01201+K01279+K08568+K14410+K12307+K14379+K12311+K01134+K12404+K01125+K01197+K01382+K12347+K12397+K01052+K12391+K02146+K06528+K01137+K01204+K04992+K12388+K12398+K12397+K01202+K01368+K01197+K01192+K01371+K12301+K01195+K12392+K01366+K12399+K13444+K13289+K12383+K01135+K12381+K12386+K01074+K10089+K12404+K01132+K02154+K12305+K06528+K08569+K12348+K01363+K02154+K12390+K01206+K02154+K01205+K12347+K12384+…
Organismal Systems	Endocrine system	Insulin signaling pathway	100	101	0.3338129	0.9999941	ko04910	ENSTBET00000000208(INSR);ENSTBET00000000781(ELK1);ENSTBET00000000863(SLC2A4);ENSTBET00000001140(PRKAG1);ENSTBET00000001244(GSK3B);ENSTBET00000001305(TRIP10);ENSTBET00000001457(ACACB);ENSTBET00000001624(EIF4E1B);ENSTBET00000001637(INPP5J);ENSTBET00000001641(RHEB);ENSTBET00000001771(BAD);ENSTBET00000001970(PTPN1);ENSTBET00000001985(CBLC);ENSTBET00000002035(CRK);ENSTBET00000002283(PRKAR1B);ENSTBET00…	K04527+K04375+K07191+K07200+K03083+K07196+K01946+K03259+K01106+K07208+K02158+K05696+K04707+K04438+K04739+K05695+K00922+K17448+K07193+K07827+K04371+K07189+K06269+K03259+K07197+K07209+K01106+K07202+K07199+K07205+K00922+K00693+K00688+K04372+K04739+K04688+K07188+K00693+K07198+K17446+K06269+K04526+K03841+K17449+K04739+K03841+K01596+K06069+K11262+K04456+K04371+K07189+K07207+K07192+K06279+K04456+K07190+…
Organismal Systems	Immune system	B cell receptor signaling pathway	48	48	0.3357993	0.9999941	ko04662	ENSTBET00000000110(INPP5D);ENSTBET00000000817(NFKBIB);ENSTBET00000001244(GSK3B);ENSTBET00000002953(PIK3CB);ENSTBET00000003215(DAPP1);ENSTBET00000003458(CD79A);ENSTBET00000003549(MALT1);ENSTBET00000003551(NFKB1);ENSTBET00000003810(KRAS);ENSTBET00000003920(MAPK3);ENSTBET00000003936(PPP3CB);ENSTBET00000004539(NFATC2);ENSTBET00000004558(BLNK);ENSTBET00000004764(RELA);ENSTBET00000004811(IKBKB);ENSTBET…	K03084+K02581+K03083+K00922+K12229+K06506+K07369+K02580+K07827+K04371+K04348+K17332+K07371+K04735+K07209+K12230+K00922+K04379+K07861+K05854+K06504+K04456+K04371+K05855+K06508+K04456+K03099+K17333+K04734+K07367+K15909+K12362+K04366+K00922+K05859+K03099+K05730+K06507+K04368+K04448+K02649+K04364+K06465+K07368+K04467+K05730+K04392+K04348
Metabolism	Carbohydrate metabolism	Glycolysis / Gluconeogenesis	46	46	0.3515121	0.9999941	ko00010	ENSTBET00000000221(PGM1);ENSTBET00000002341(ENO3);ENSTBET00000002446(TPI1);ENSTBET00000003691(GALM);ENSTBET00000003763(GPI);ENSTBET00000003945(ALDH7A1);ENSTBET00000004370(MINPP1);ENSTBET00000004566(PGAM2);ENSTBET00000004891(PFKM);ENSTBET00000005899(PGAM1);ENSTBET00000007455(FBP2);ENSTBET00000007844(ENO1);ENSTBET00000008079(LDHB);ENSTBET00000008417(FBP1);ENSTBET00000008440(PCK1);ENSTBET00000008609…	K01835+K01689+K01803+K01785+K01810+K14085+K03103+K01834+K00850+K01834+K03841+K01689+K00016+K03841+K01596+K10705+K01623+K00850+K01623+K01895+K00927+K12406+K00627+K00016+K00016+K01084+K01084+K00129+K13951+K00382+K00161+K15779+K00844+K00002+K01837+K00121+K00128+K01596+K13980+K01689+K13952+K00844+K00162+K08074+K00844+K00850
Cellular Processes	Cell growth and death	p53 signaling pathway	46	46	0.3515121	0.9999941	ko04115	ENSTBET00000000275(DDB2);ENSTBET00000000900(RRM2);ENSTBET00000001817(GADD45G);ENSTBET00000002483(CHEK1);ENSTBET00000002730(CCNB2);ENSTBET00000003831(TP53I3);ENSTBET00000003853(GADD45A);ENSTBET00000004031(CCNE1);ENSTBET00000005105(CDK2);ENSTBET00000005614(CDK6);ENSTBET00000006795(BID);ENSTBET00000007657(CCNG2);ENSTBET00000007859(SESN3);ENSTBET00000008716(CHEK2);ENSTBET00000008752(CCND1);ENSTBET000…	K10140+K10808+K04402+K02216+K05868+K10133+K04402+K06626+K02206+K02091+K04726+K10146+K10141+K06641+K04503+K10134+K04728+K10808+K01110+K07207+K10152+K10139+K02089+K10129+K10144+K04570+K10127+K04451+K16857+K10141+K10137+K10143+K04399+K03982+K06643+K06640+K05459+K02084+K10147+K06644+K02187+K04398+K06626+K10151+K02087+K04390
Organismal Systems	Immune system	Complement and coagulation cascades	46	46	0.3515121	0.9999941	ko04610	ENSTBET00000000237(ITGB2);ENSTBET00000000345(MASP2);ENSTBET00000000991(F10);ENSTBET00000001483(CPB2);ENSTBET00000001489(C9);ENSTBET00000001853(F9);ENSTBET00000002121(KNG1);ENSTBET00000002933(PROS1);ENSTBET00000003040(C1QB);ENSTBET00000003213(CFI);ENSTBET00000003498(PLAT);ENSTBET00000003776(PROC);ENSTBET00000004060(MASP1);ENSTBET00000004206(SERPINC1);ENSTBET00000005047(KLKB1);ENSTBET00000005073(F2…	K06464+K03993+K01314+K01300+K04000+K01321+K03898+K03908+K03987+K01333+K01343+K01344+K03992+K03911+K01324+K01313+K01323+K03913+K04003+K04002+K03910+K03906+K03997+K06251+K03983+K01332+K03998+K03909+K01330+K03991+K03900+K04235+K03914+K03903+K03999+K03905+K03982+K06461+K03901+K04009+K01328+K03995+K03917+K03994+K03912+K03996
Organismal Systems	Nervous system	Long-term potentiation	46	46	0.3515121	0.9999941	ko04720	ENSTBET00000000551(ADCY8);ENSTBET00000000873(ITPR2);ENSTBET00000001170(PPP1R1A);ENSTBET00000001378(CAMK2A);ENSTBET00000001885(CREBBP);ENSTBET00000002158(PRKCB);ENSTBET00000002543(PRKCA);ENSTBET00000002889(PLCB1);ENSTBET00000003072(GRIN2B);ENSTBET00000003099(EP300);ENSTBET00000003810(KRAS);ENSTBET00000003920(MAPK3);ENSTBET00000003936(PPP3CB);ENSTBET00000003946(GRIA1);ENSTBET00000004426(PPP1CA);ENS…	K08048+K04959+K08050+K04515+K04498+K02677+K02677+K05858+K05210+K04498+K07827+K04371+K04348+K05197+K06269+K05211+K04374+K05858+K04373+K04515+K04958+K02677+K06269+K08041+K04603+K05212+K04371+K05858+K05209+K04634+K05198+K02183+K05858+K04365+K04366+K04515+K04604+K07836+K06269+K08845+K04368+K04373+K04373+K08014+K04373+K04348
Organismal Systems	Nervous system	Long-term depression	45	45	0.3596391	0.9999941	ko04730	ENSTBET00000000873(ITPR2);ENSTBET00000001270(GRID2);ENSTBET00000002158(PRKCB);ENSTBET00000002391(CACNA1A);ENSTBET00000002543(PRKCA);ENSTBET00000002803(NOS1);ENSTBET00000002889(PLCB1);ENSTBET00000002981(PLA2G4C);ENSTBET00000003810(KRAS);ENSTBET00000003920(MAPK3);ENSTBET00000003946(GRIA1);ENSTBET00000005538(PLCB4);ENSTBET00000006049(GUCY1A3);ENSTBET00000006663(ITPR1);ENSTBET00000006714(PPP1R17);ENS…	K04959+K05207+K02677+K04344+K02677+K13240+K05858+K16342+K07827+K04371+K05197+K05858+K12318+K04958+K08067+K04534+K02677+K05854+K12318+K04603+K04630+K04639+K04371+K05858+K04634+K04632+K05198+K05858+K04365+K04346+K04366+K12319+K08845+K05459+K07376+K04368+K16342+K04961+K16342+K03456+K16342+K04382+K04630+K04630+K19477
Human Diseases	Cancers	Gastric cancer	95	96	0.3614369	0.9999941	ko05226	ENSTBET00000000171(E2F3);ENSTBET00000000275(DDB2);ENSTBET00000000307(FGF19);ENSTBET00000000607(FGF18);ENSTBET00000000761(WNT10B);ENSTBET00000000986(WNT1);ENSTBET00000001068(FGF6);ENSTBET00000001143(FGF2);ENSTBET00000001244(GSK3B);ENSTBET00000001389(WNT3);ENSTBET00000001402(CDH1);ENSTBET00000001441(FGF9);ENSTBET00000001748(AXIN2);ENSTBET00000001817(GADD45G);ENSTBET00000002041(TGFB1);ENSTBET0000000…	K06620+K10140+K04358+K04358+K01357+K03209+K04358+K18497+K03083+K00312+K05689+K04358+K04385+K04402+K13375+K08526+K00922+K04491+K05460+K17448+K07827+K04402+K04371+K06626+K06624+K02206+K09593+K04358+K05658+K00922+K04688+K05099+K04358+K01558+K00312+K10056+K04674+K03068+K17449+K08734+K01384+K02842+K04358+K02354+K04503+K02157+K04456+K04371+K06279+K05083+K04456+K03099+K02353+K03068+K04492+K04451+K03511+…
Human Diseases	Substance dependence	Amphetamine addiction	44	44	0.3679518	0.9999941	ko05031	ENSTBET00000000639(MAOB);ENSTBET00000001378(CAMK2A);ENSTBET00000002158(PRKCB);ENSTBET00000002465(CACNA1D);ENSTBET00000002543(PRKCA);ENSTBET00000003072(GRIN2B);ENSTBET00000003700(CREB5);ENSTBET00000003936(PPP3CB);ENSTBET00000003946(GRIA1);ENSTBET00000004242(DDC);ENSTBET00000004316(GRIN3A);ENSTBET00000004426(PPP1CA);ENSTBET00000004884(CREB3L2);ENSTBET00000004966(GRIN2C);ENSTBET00000005039(ATF4);ENS…	K00274+K04515+K02677+K04851+K02677+K05210+K09047+K04348+K05197+K01593+K05213+K06269+K09048+K05211+K04374+K04515+K02677+K00274+K04379+K06269+K08155+K05212+K05209+K04144+K04632+K05198+K09029+K02183+K05200+K09048+K04450+K08155+K15494+K09048+K04515+K06269+K08045+K06067+K05870+K04448+K15840+K06067+K04348+K11411
Human Diseases	Infectious diseases	Pathogenic Escherichia coli infection	44	44	0.3679518	0.9999941	ko05130	ENSTBET00000000259(CLDN11);ENSTBET00000000528(WAS);ENSTBET00000001402(CDH1);ENSTBET00000001672(CLDN1);ENSTBET00000001854(CLDN16);ENSTBET00000002056(TLR4);ENSTBET00000002158(PRKCB);ENSTBET00000002401(RHOA);ENSTBET00000002434(CLDN4);ENSTBET00000002543(PRKCA);ENSTBET00000002595(CDC42);ENSTBET00000002789(YWHAB);ENSTBET00000004105(CLDN17);ENSTBET00000004703(YWHAQ);ENSTBET00000004857(ABL1);ENSTBET00000…	K06087+K05747+K05689+K06087+K06087+K10160+K02677+K04513+K06087+K02677+K04393+K16197+K06087+K16197+K06619+K06087+K05754+K05719+K02677+K06087+K17388+K06087+K05703+K10168+K05754+K06087+K07375+K05757+K08007+K06087+K07374+K05756+K05757+K07374+K05400+K06088+K06106+K06087+K07374+K05758+K06106+K07365+K06087+K05747
Environmental Information Processing	Signal transduction	mTOR signaling pathway	93	94	0.3729702	0.9999941	ko04150	ENSTBET00000000208(INSR);ENSTBET00000000550(ATP6V1E2);ENSTBET00000000575(TNF);ENSTBET00000000761(WNT10B);ENSTBET00000000986(WNT1);ENSTBET00000001244(GSK3B);ENSTBET00000001389(WNT3);ENSTBET00000001624(EIF4E1B);ENSTBET00000001641(RHEB);ENSTBET00000002158(PRKCB);ENSTBET00000002401(RHOA);ENSTBET00000002496(SGK1);ENSTBET00000002543(PRKCA);ENSTBET00000002953(PIK3CB);ENSTBET00000003600(ATP6V1B1);ENSTBET…	K04527+K02150+K03156+K01357+K03209+K03083+K00312+K03259+K07208+K02677+K04513+K13302+K02677+K00922+K02147+K04370+K07827+K04371+K03259+K07209+K03258+K07205+K04373+K03158+K00922+K04688+K13780+K02677+K01558+K07198+K00312+K04526+K03068+K01384+K08270+K02842+K02354+K02147+K02148+K04456+K04371+K01110+K07207+K15728+K04456+K08271+K08272+K03099+K02353+K15728+K03068+K02149+K02152+K08272+K04365+K04366+K00922+…
Environmental Information Processing	Signal transduction	FoxO signaling pathway	92	93	0.3788412	0.9999941	ko04068	ENSTBET00000000208(INSR);ENSTBET00000000330(PLK1);ENSTBET00000000565(PLK4);ENSTBET00000000863(SLC2A4);ENSTBET00000001140(PRKAG1);ENSTBET00000001817(GADD45G);ENSTBET00000001885(CREBBP);ENSTBET00000002015(FBXO25);ENSTBET00000002041(TGFB1);ENSTBET00000002077(HOMER1);ENSTBET00000002087(SOD2);ENSTBET00000002312(HOMER2);ENSTBET00000002496(SGK1);ENSTBET00000002730(CCNB2);ENSTBET00000002953(PIK3CB);ENSTB…	K04527+K06631+K08863+K07191+K07200+K04402+K04498+K10305+K13375+K15010+K04564+K15010+K13302+K05868+K00922+K10628+K04498+K04411+K07827+K04402+K04371+K11838+K08862+K07209+K06624+K02206+K11434+K07199+K04692+K00922+K04389+K04441+K15010+K07198+K17446+K04674+K04526+K10305+K10146+K04603+K12358+K01596+K04503+K04728+K04456+K04371+K01110+K15618+K17848+K04456+K03099+K11431+K08341+K04440+K07201+K04365+K09408+…
Environmental Information Processing	Signal transduction	Jak-STAT signaling pathway	92	93	0.3788412	0.9999941	ko04630	ENSTBET00000000143(CNTFR);ENSTBET00000000311(PDGFB);ENSTBET00000000416(IFNG);ENSTBET00000000602(PDGFRB);ENSTBET00000000801(LEPR);ENSTBET00000001165(JAK1);ENSTBET00000001216(CSF3R);ENSTBET00000001429(PTPN11);ENSTBET00000001591(JAK2);ENSTBET00000001719(CSF2);ENSTBET00000001852(AOX1);ENSTBET00000001875(IL4);ENSTBET00000001885(CREBBP);ENSTBET00000002384(IL20RB);ENSTBET00000002429(SOCS7);ENSTBET000000…	K05059+K17386+K04687+K05089+K05062+K11217+K05061+K07293+K04447+K05427+K00157+K05430+K04498+K05137+K04699+K05406+K00922+K04498+K05058+K05065+K05064+K05426+K05432+K11221+K05056+K04692+K05136+K00922+K05067+K05071+K02539+K05139+K05431+K05132+K05439+K04701+K04503+K04456+K05069+K05425+K10152+K11224+K04456+K05070+K05138+K03099+K04698+K05420+K04570+K04702+K04705+K05055+K04366+K05081+K00922+K05443+K05076+…
Cellular Processes	Cell growth and death	Cellular senescence	91	92	0.3847819	0.9999941	ko04218	ENSTBET00000000171(E2F3);ENSTBET00000000507(SLC25A31);ENSTBET00000000873(ITPR2);ENSTBET00000001273(RRAS2);ENSTBET00000001379(BTRC);ENSTBET00000001641(RHEB);ENSTBET00000001817(GADD45G);ENSTBET00000002041(TGFB1);ENSTBET00000002275(MAP2K6);ENSTBET00000002465(CACNA1D);ENSTBET00000002483(CHEK1);ENSTBET00000002730(CCNB2);ENSTBET00000002953(PIK3CB);ENSTBET00000003313(MRE11A);ENSTBET00000003364(E2F5);ENS…	K06620+K05863+K04959+K07830+K03362+K07208+K04402+K13375+K04433+K04851+K02216+K05868+K00922+K10865+K04682+K02580+K07827+K05862+K04402+K04371+K04348+K06626+K06269+K17332+K06645+K04735+K02206+K02091+K07205+K05863+K00922+K04441+K04958+K04674+K06269+K15041+K10866+K06641+K04503+K04728+K04456+K04371+K01110+K07207+K03362+K10152+K04456+K17333+K02183+K02089+K04682+K05863+K04451+K07201+K09408+K04366+K09389+…
Metabolism	Lipid metabolism	Glycerolipid metabolism	42	42	0.3851514	0.9999941	ko00561	ENSTBET00000001392(PNPLA3);ENSTBET00000002231(DGKH);ENSTBET00000002613(DGKD);ENSTBET00000002830(GPAM);ENSTBET00000002854(DGKI);ENSTBET00000003111(DGKE);ENSTBET00000003945(ALDH7A1);ENSTBET00000004250(LIPC);ENSTBET00000004324(DGKA);ENSTBET00000004334(MOGAT1);ENSTBET00000005098(MOGAT2);ENSTBET00000005180(DGAT2);ENSTBET00000006936(MBOAT2);ENSTBET00000007168(AGPAT4);ENSTBET00000007842(DGKK);ENSTBET000…	K13534+K00901+K00901+K00629+K00901+K00901+K14085+K01046+K00901+K14458+K14457+K11160+K13517+K13523+K00901+K00901+K00864+K15728+K13517+K15728+K13523+K14076+K01054+K14073+K00629+K14074+K19007+K00901+K14075+K00011+K14456+K00901+K00901+K12298+K00002+K01046+K01059+K00128+K13513+K01189+K15728+K09881
Metabolism	Amino acid metabolism	Lysine degradation	41	41	0.3940471	0.9999941	ko00310	ENSTBET00000000248(EHMT1);ENSTBET00000001349(KMT2D);ENSTBET00000002725(EHHADH);ENSTBET00000003682(PLOD1);ENSTBET00000003683(CAMKMT);ENSTBET00000003945(ALDH7A1);ENSTBET00000004249(PIPOX);ENSTBET00000004692(AASS);ENSTBET00000004705(NSD1);ENSTBET00000006467(SUV39H2);ENSTBET00000006482(DLST);ENSTBET00000007239(ACAT1);ENSTBET00000007321(KMT2B);ENSTBET00000007507(BBOX1);ENSTBET00000007986(OGDH);ENSTBET…	K11420+K09187+K07514+K00473+K18826+K14085+K00306+K14157+K15588+K11419+K00658+K00626+K14959+K00471+K00164+K18494+K07511+K11703+K09189+K11703+K11421+K11422+K11420+K11429+K09188+K11431+K09186+K18201+K11425+K06101+K11428+K00252+K11424+K18202+K00164+K13646+K00128+K11430+K11423+K13645+K07515
Environmental Information Processing	Signaling molecules and interaction	Cell adhesion molecules (CAMs)	89	90	0.396873	0.9999941	ko04514	ENSTBET00000000051(NTNG2);ENSTBET00000000237(ITGB2);ENSTBET00000000259(CLDN11);ENSTBET00000000370(CNTN2);ENSTBET00000000655(CD4);ENSTBET00000000983(NRXN1);ENSTBET00000001285(JAM2);ENSTBET00000001325(CDH5);ENSTBET00000001402(CDH1);ENSTBET00000001629(ITGB8);ENSTBET00000001672(CLDN1);ENSTBET00000001692(PTPRM);ENSTBET00000001696(L1CAM);ENSTBET00000001854(CLDN16);ENSTBET00000001876(CNTNAP2);ENSTBET000…	K16359+K06464+K06087+K06760+K06454+K07377+K06735+K06533+K05689+K06591+K06087+K05693+K06550+K06087+K07380+K06544+K06491+K05695+K06087+K06470+K06496+K06449+K06793+K05718+K03160+K06538+K16336+K06494+K07378+K06523+K06087+K06747+K06089+K06478+K06087+K06491+K06816+K06531+K05719+K06483+K06087+K06584+K06257+K06087+K07377+K06770+K07522+K06757+K06567+K06780+K06745+K06708+K06759+K06081+K06087+K06775+K06477+…
Organismal Systems	Endocrine system	Renin secretion	40	40	0.4031459	0.9999941	ko04924	ENSTBET00000000599(EDNRA);ENSTBET00000000873(ITPR2);ENSTBET00000000920(PDE1A);ENSTBET00000002090(CLCA4);ENSTBET00000002465(CACNA1D);ENSTBET00000002889(PLCB1);ENSTBET00000003896(AQP1);ENSTBET00000003936(PPP3CB);ENSTBET00000004044(ADRB2);ENSTBET00000004359(CACNA1S);ENSTBET00000004406(CLCA2);ENSTBET00000004758(CLCA1);ENSTBET00000005538(PLCB4);ENSTBET00000006042(KCNJ2);ENSTBET00000006049(GUCY1A3);ENS…	K04197+K04959+K13755+K05030+K04851+K05858+K09864+K04348+K04142+K04857+K05028+K05027+K05858+K04996+K12318+K04853+K04958+K04261+K12318+K13755+K04630+K01363+K05858+K19021+K13755+K04634+K04632+K13296+K02183+K05858+K12319+K08045+K01380+K05870+K04630+K04587+K08046+K04630+K04348+K19477
Human Diseases	Infectious diseases	Human papillomavirus infection	227	231	0.4045333	0.9999941	ko05165	ENSTBET00000000032(TNN);ENSTBET00000000383(PPP2R2D);ENSTBET00000000550(ATP6V1E2);ENSTBET00000000575(TNF);ENSTBET00000000602(PDGFRB);ENSTBET00000000761(WNT10B);ENSTBET00000000855(ITGB5);ENSTBET00000000986(WNT1);ENSTBET00000001165(JAK1);ENSTBET00000001171(COL4A1);ENSTBET00000001244(GSK3B);ENSTBET00000001332(PARD6G);ENSTBET00000001389(WNT3);ENSTBET00000001629(ITGB8);ENSTBET00000001641(RHEB);ENSTBET0…	K06252+K04354+K02150+K03156+K05089+K01357+K06588+K03209+K11217+K06237+K03083+K06093+K00312+K06591+K07208+K02146+K04385+K02158+K04498+K07211+K06093+K04393+K06247+K06053+K06236+K06094+K00922+K04491+K06092+K04498+K05637+K05411+K02580+K06250+K02147+K06061+K05725+K09047+K06237+K07827+K04505+K03120+K04371+K06626+K11987+K06243+K03120+K11221+K04735+K07209+K06624+K09048+K06061+K02206+K06237+K06480+K06090+…
Cellular Processes	Cell growth and death	Apoptosis	87	88	0.4092437	0.9999941	ko04210	ENSTBET00000000384(CTSZ);ENSTBET00000000506(DDIT3);ENSTBET00000000575(TNF);ENSTBET00000000873(ITPR2);ENSTBET00000001353(PARP2);ENSTBET00000001738(BIRC3);ENSTBET00000001771(BAD);ENSTBET00000001817(GADD45G);ENSTBET00000002385(PARP1);ENSTBET00000002644(BIRC2);ENSTBET00000002927(BCL2A1);ENSTBET00000002953(PIK3CB);ENSTBET00000003450(CTSS);ENSTBET00000003485(NTRK1);ENSTBET00000003551(NFKB1);ENSTBET0000…	K08568+K04452+K03156+K04959+K10798+K16060+K02158+K04402+K10798+K16060+K02162+K00922+K01368+K03176+K02580+K07827+K04402+K04371+K01371+K08852+K01366+K04735+K07209+K10798+K04374+K12641+K03158+K00922+K08860+K02861+K04389+K02539+K04958+K04726+K04379+K01173+K08569+K03173+K01363+K04728+K04456+K04371+K04426+K04456+K02308+K01373+K07374+K08669+K03237+K04397+K01374+K04570+K04440+K04451+K07374+K04734+K04366+…
Environmental Information Processing	Signal transduction	Wnt signaling pathway	85	86	0.4218936	0.9999941	ko04310	ENSTBET00000000631(CSNK2B);ENSTBET00000000761(WNT10B);ENSTBET00000000962(PRICKLE2);ENSTBET00000000986(WNT1);ENSTBET00000001038(CTBP2);ENSTBET00000001051(VANGL2);ENSTBET00000001244(GSK3B);ENSTBET00000001378(CAMK2A);ENSTBET00000001379(BTRC);ENSTBET00000001389(WNT3);ENSTBET00000001748(AXIN2);ENSTBET00000001885(CREBBP);ENSTBET00000002158(PRKCB);ENSTBET00000002401(RHOA);ENSTBET00000002543(PRKCA);ENSTB…	K03115+K01357+K04511+K03209+K04496+K04510+K03083+K04515+K03362+K00312+K04385+K04498+K02677+K04513+K02677+K05858+K04491+K01691+K04498+K04505+K04348+K03097+K17332+K02165+K04510+K05858+K02222+K03345+K04515+K02677+K01558+K02165+K00312+K07861+K03068+K02176+K08110+K17388+K01384+K02842+K04504+K02354+K04512+K04503+K02157+K05858+K04511+K03362+K10152+K02353+K17333+K03068+K05858+K04427+K04492+K04440+K04451+…
Genetic Information Processing	Translation	Aminoacyl-tRNA biosynthesis	38	38	0.4219713	0.9999941	ko00970	ENSTBET00000000305(MARS);ENSTBET00000000398(FARSA);ENSTBET00000000461(QRSL1);ENSTBET00000001155(TARSL2);ENSTBET00000001793(FARS2);ENSTBET00000002358(IARS2);ENSTBET00000002754(TARS);ENSTBET00000002848(DARS2);ENSTBET00000003145(FARSB);ENSTBET00000003605(RARS2);ENSTBET00000003809(LARS);ENSTBET00000003986(TARS2);ENSTBET00000004348(PSTK);ENSTBET00000004622(KARS);ENSTBET00000004816(VARS);ENSTBET0000000…	K01874+K01889+K02433+K01868+K01889+K01870+K01868+K01876+K01890+K01887+K01869+K01868+K10837+K04567+K01873+K01886+K01885+K01892+K01875+K01892+K01873+K01883+K01866+K14163+K01880+K01876+K00604+K01867+K01869+K01893+K03341+K01883+K01870+K01866+K01893+K01887+K01872+K01872
Organismal Systems	Endocrine system	Cortisol synthesis and secretion	38	38	0.4219713	0.9999941	ko04927	ENSTBET00000000551(ADCY8);ENSTBET00000000873(ITPR2);ENSTBET00000001133(KCNK2);ENSTBET00000002332(MC2R);ENSTBET00000002465(CACNA1D);ENSTBET00000002889(PLCB1);ENSTBET00000002919(NR4A1);ENSTBET00000003700(CREB5);ENSTBET00000004359(CACNA1S);ENSTBET00000004730(POMC);ENSTBET00000004884(CREB3L2);ENSTBET00000005039(ATF4);ENSTBET00000005538(PLCB4);ENSTBET00000006499(CACNA1F);ENSTBET00000006663(ITPR1);ENST…	K08048+K04959+K04913+K04200+K04851+K05858+K04465+K09047+K04857+K05228+K09048+K04374+K05858+K04853+K04958+K08041+K08043+K08044+K09355+K18437+K13885+K14349+K05858+K04634+K04632+K04684+K05858+K09048+K04450+K09048+K08047+K04914+K08045+K08042+K05870+K08049+K18437+K08046
Organismal Systems	Nervous system	Neurotrophin signaling pathway	84	85	0.4283231	0.9999941	ko04722	ENSTBET00000000365(IRAK1);ENSTBET00000000817(NFKBIB);ENSTBET00000001244(GSK3B);ENSTBET00000001378(CAMK2A);ENSTBET00000001429(PTPN11);ENSTBET00000001742(PRDM4);ENSTBET00000001771(BAD);ENSTBET00000001814(PSEN2);ENSTBET00000002035(CRK);ENSTBET00000002102(RIPK2);ENSTBET00000002330(RPS6KA5);ENSTBET00000002401(RHOA);ENSTBET00000002502(SORT1);ENSTBET00000002595(CDC42);ENSTBET00000002799(PLCG1);ENSTBET00…	K04730+K02581+K03083+K04515+K07293+K12463+K02158+K04522+K04438+K08846+K04445+K04513+K12388+K04393+K01116+K00922+K17448+K04463+K07193+K03176+K02580+K07827+K04505+K04371+K04735+K07209+K06619+K04355+K04374+K09593+K12460+K04373+K00922+K04389+K04441+K12458+K04515+K12461+K17449+K04360+K03175+K05101+K04732+K04456+K04371+K04426+K12459+K06279+K04421+K04456+K03099+K02183+K04356+K02583+K04440+K04451+K06068+…
Human Diseases	Substance dependence	Cocaine addiction	37	37	0.4317075	0.9999941	ko05030	ENSTBET00000000302(DLG4);ENSTBET00000000639(MAOB);ENSTBET00000001768(CDK5);ENSTBET00000002909(GRM2);ENSTBET00000003072(GRIN2B);ENSTBET00000003551(NFKB1);ENSTBET00000003700(CREB5);ENSTBET00000004242(DDC);ENSTBET00000004316(GRIN3A);ENSTBET00000004764(RELA);ENSTBET00000004884(CREB3L2);ENSTBET00000004936(BDNF);ENSTBET00000004966(GRIN2C);ENSTBET00000005039(ATF4);ENSTBET00000005104(DRD2);ENSTBET0000000…	K11828+K00274+K02090+K04605+K05210+K02580+K09047+K01593+K05213+K04735+K09048+K04355+K05211+K04374+K04145+K00274+K08155+K04630+K05212+K05209+K04144+K04632+K05198+K09029+K09048+K04450+K08155+K15494+K09048+K04605+K08045+K05870+K04448+K04630+K13765+K04630+K15840
Environmental Information Processing	Signal transduction	Hippo signaling pathway -fly	36	36	0.4416657	0.9999941	ko04391	ENSTBET00000000383(PPP2R2D);ENSTBET00000000986(WNT1);ENSTBET00000001230(YAP1);ENSTBET00000001239(SAV1);ENSTBET00000001332(PARD6G);ENSTBET00000002250(PARD6B);ENSTBET00000002789(YWHAB);ENSTBET00000002816(LLGL2);ENSTBET00000003237(CRB1);ENSTBET00000004031(CCNE1);ENSTBET00000004224(TP63);ENSTBET00000004703(YWHAQ);ENSTBET00000007977(PPP2R2C);ENSTBET00000008429(PARD3);ENSTBET00000008535(PRKCI);ENSTBET0…	K04354+K03209+K16687+K16686+K06093+K06093+K16197+K06094+K16681+K06626+K10149+K16197+K04354+K04237+K06069+K06685+K06091+K04440+K04354+K16682+K12076+K06685+K06094+K04412+K08791+K03456+K04382+K16685+K04676+K06626+K16684+K08960+K04440+K09448+K09448+K08791
Organismal Systems	Endocrine system	Regulation of lipolysis in adipocyte	36	36	0.4416657	0.9999941	ko04923	ENSTBET00000000208(INSR);ENSTBET00000000551(ADCY8);ENSTBET00000002953(PIK3CB);ENSTBET00000003687(TSHR);ENSTBET00000004044(ADRB2);ENSTBET00000004275(PTGS2);ENSTBET00000004485(PLA2G16);ENSTBET00000004924(TSHB);ENSTBET00000006145(PIK3CD);ENSTBET00000006719(LIPE);ENSTBET00000007094(IRS4);ENSTBET00000007232(ADCY1);ENSTBET00000007264(INS);ENSTBET00000007633(ADCY3);ENSTBET00000007745(GNAI2);ENSTBET00000…	K04527+K08048+K00922+K04249+K04142+K11987+K16817+K05251+K00922+K07188+K17446+K08041+K04526+K08043+K04630+K08044+K04456+K04632+K04456+K13296+K13699+K00509+K00922+K01054+K08047+K07376+K08045+K08042+K08753+K02649+K08049+K04630+K04204+K08046+K04630+K19477
Metabolism	Amino acid metabolism	Cysteine and methionine metabolism	35	35	0.4518511	0.9999941	ko00270	ENSTBET00000000878(BHMT);ENSTBET00000003180(MDH2);ENSTBET00000003220(ENOPH1);ENSTBET00000003378(SRM);ENSTBET00000003924(CDO1);ENSTBET00000004664(SDS);ENSTBET00000004685(AHCYL1);ENSTBET00000004840(DNMT3A);ENSTBET00000005280(AHCYL2);ENSTBET00000005572(SDSL);ENSTBET00000005591(BCAT1);ENSTBET00000005839(CTH);ENSTBET00000006548(MPST);ENSTBET00000006629(GCLM);ENSTBET00000006964(AHCY);ENSTBET00000007383…	K00544+K00026+K09880+K00797+K00456+K17989+K01251+K17398+K01251+K17989+K00826+K01758+K01011+K11205+K01251+K00558+K00815+K00016+K08963+K00789+K00548+K01920+K17399+K00025+K00789+K00016+K00016+K01011+K00802+K00827+K01611+K11204+K00789+K14454+K00826
Metabolism	Amino acid metabolism	Valine, leucine and isoleucine degradation	35	35	0.4518511	0.9999941	ko00280	ENSTBET00000000614(PCCA);ENSTBET00000000755(MCCC2);ENSTBET00000001103(PCCB);ENSTBET00000001852(AOX1);ENSTBET00000002100(ACAA2);ENSTBET00000002535(MUT);ENSTBET00000002725(EHHADH);ENSTBET00000003808(HIBADH);ENSTBET00000003945(ALDH7A1);ENSTBET00000004139(HIBCH);ENSTBET00000004932(ABAT);ENSTBET00000005044(HMGCS2);ENSTBET00000005348(ALDH6A1);ENSTBET00000005591(BCAT1);ENSTBET00000005780(IVD);ENSTBET000…	K01965+K01969+K01966+K00157+K07508+K01847+K07514+K00020+K14085+K05605+K13524+K01641+K00140+K00826+K00253+K00626+K01968+K07511+K01640+K05607+K09699+K00249+K11538+K01640+K00827+K18660+K01027+K00382+K01907+K01641+K00128+K07515+K07509+K08683+K00826
Metabolism	Amino acid metabolism	Arginine and proline metabolism	35	35	0.4518511	0.9999941	ko00330	ENSTBET00000000147(CKM);ENSTBET00000000376(ODC1);ENSTBET00000000639(MAOB);ENSTBET00000002356(ARG2);ENSTBET00000002405(L3HYPDH);ENSTBET00000002803(NOS1);ENSTBET00000003190(CKMT2);ENSTBET00000003378(SRM);ENSTBET00000003945(ALDH7A1);ENSTBET00000005665(CKB);ENSTBET00000006502(ALDH4A1);ENSTBET00000006971(AGMAT);ENSTBET00000006983(MAOA);ENSTBET00000008096(ARG1);ENSTBET00000008783(GATM);ENSTBET000000101…	K00933+K01581+K00274+K01476+K18384+K13240+K00933+K00797+K14085+K00933+K00294+K01480+K00274+K01476+K00613+K00472+K12657+K00286+K00542+K08660+K05604+K00472+K00802+K00472+K12259+K00273+K00819+K18123+K11182+K01611+K00286+K01583+K00128+K11142+K14454
Environmental Information Processing	Signal transduction	HIF-1 signaling pathway	80	81	0.4547327	0.9999941	ko04066	ENSTBET00000000208(INSR);ENSTBET00000000353(HMOX2);ENSTBET00000000416(IFNG);ENSTBET00000001207(HMOX1);ENSTBET00000001378(CAMK2A);ENSTBET00000001624(EIF4E1B);ENSTBET00000001885(CREBBP);ENSTBET00000002056(TLR4);ENSTBET00000002158(PRKCB);ENSTBET00000002341(ENO3);ENSTBET00000002543(PRKCA);ENSTBET00000002751(NPPA);ENSTBET00000002799(PLCG1);ENSTBET00000002953(PIK3CB);ENSTBET00000003099(EP300);ENSTBET00…	K04527+K00510+K04687+K00510+K04515+K03259+K04498+K10160+K02677+K01689+K02677+K12334+K01116+K00922+K04498+K16366+K02580+K03872+K04371+K03259+K05121+K04735+K06624+K00850+K09097+K04692+K14736+K07205+K00922+K04372+K04515+K04688+K03870+K02677+K05465+K04526+K05132+K01689+K00016+K01623+K04456+K04371+K00850+K01623+K05083+K04456+K05096+K00927+K05467+K12077+K00016+K00016+K08268+K06503+K05055+K00922+K05859+…
Human Diseases	Infectious diseases	Hepatitis C	80	81	0.4547327	0.9999941	ko05160	ENSTBET00000000259(CLDN11);ENSTBET00000000383(PPP2R2D);ENSTBET00000000490(NR1H3);ENSTBET00000000575(TNF);ENSTBET00000000578(OAS2);ENSTBET00000001165(JAK1);ENSTBET00000001244(GSK3B);ENSTBET00000001672(CLDN1);ENSTBET00000001771(BAD);ENSTBET00000001854(CLDN16);ENSTBET00000002061(IKBKE);ENSTBET00000002434(CLDN4);ENSTBET00000002747(EIF2AK1);ENSTBET00000002953(PIK3CB);ENSTBET00000003453(IRF3);ENSTBET00…	K06087+K04354+K08536+K03156+K14216+K11217+K03083+K06087+K02158+K06087+K07211+K06087+K16194+K00922+K05411+K02580+K07827+K04371+K01165+K06087+K11221+K04735+K07209+K06087+K04692+K05401+K03158+K00922+K08860+K02861+K04441+K09444+K06087+K16196+K06087+K04354+K03173+K03175+K13885+K04456+K04371+K06087+K06508+K05410+K04456+K06698+K06087+K03099+K12648+K03237+K03250+K04440+K04354+K04451+K04734+K04365+K04366+…
Environmental Information Processing	Signal transduction	Sphingolipid signaling pathway	77	78	0.4752577	0.9999941	ko04071	ENSTBET00000000383(PPP2R2D);ENSTBET00000000575(TNF);ENSTBET00000001242(CERS2);ENSTBET00000001334(FCER1A);ENSTBET00000002158(PRKCB);ENSTBET00000002343(SGMS2);ENSTBET00000002401(RHOA);ENSTBET00000002402(SPHK2);ENSTBET00000002543(PRKCA);ENSTBET00000002765(SGPP2);ENSTBET00000002889(PLCB1);ENSTBET00000002953(PIK3CB);ENSTBET00000003551(NFKB1);ENSTBET00000003810(KRAS);ENSTBET00000003920(MAPK3);ENSTBET00…	K04354+K03156+K04710+K08089+K02677+K04714+K04513+K04718+K02677+K04717+K05858+K00922+K02580+K07827+K04371+K01441+K18050+K01634+K04735+K05858+K01441+K00654+K04710+K04290+K03158+K00922+K04441+K04710+K04714+K02677+K04726+K07861+K17388+K05703+K04630+K04639+K04354+K03173+K12348+K04716+K01115+K04456+K04371+K01110+K05858+K04426+K12351+K04634+K04456+K11583+K04710+K05858+K18952+K04440+K04354+K04451+K11584+…
Human Diseases	Infectious diseases	Amoebiasis	77	78	0.4752577	0.9999941	ko05146	ENSTBET00000000237(ITGB2);ENSTBET00000000416(IFNG);ENSTBET00000000575(TNF);ENSTBET00000000847(ACTN1);ENSTBET00000000910(CD1E);ENSTBET00000001171(COL4A1);ENSTBET00000001489(C9);ENSTBET00000001719(CSF2);ENSTBET00000001753(CD1D);ENSTBET00000002041(TGFB1);ENSTBET00000002056(TLR4);ENSTBET00000002158(PRKCB);ENSTBET00000002356(ARG2);ENSTBET00000002497(IL12A);ENSTBET00000002543(PRKCA);ENSTBET00000002601(…	K06464+K04687+K03156+K05699+K06448+K06237+K04000+K05427+K06448+K13375+K10160+K02677+K01476+K05406+K02677+K06247+K06236+K05858+K00922+K05699+K05637+K02580+K05725+K06237+K06243+K04735+K06237+K05858+K00922+K02677+K06237+K07889+K08041+K13963+K05635+K01476+K03997+K06237+K07887+K06246+K06237+K05858+K03998+K05425+K04636+K04634+K06236+K04632+K05699+K05858+K04387+K04633+K04386+K05717+K13963+K03999+K13963+…
Metabolism	Lipid metabolism	Sphingolipid metabolism	32	32	0.4838219	0.9999941	ko00600	ENSTBET00000000202(GBA);ENSTBET00000000895(ARSA);ENSTBET00000001242(CERS2);ENSTBET00000002343(SGMS2);ENSTBET00000002402(SPHK2);ENSTBET00000002765(SGPP2);ENSTBET00000003269(GALC);ENSTBET00000003672(ACER3);ENSTBET00000003969(ACER2);ENSTBET00000004142(NEU3);ENSTBET00000004601(SGPL1);ENSTBET00000005563(ACER1);ENSTBET00000005637(SPTLC3);ENSTBET00000005678(CERS5);ENSTBET00000006376(CERS3);ENSTBET000000…	K01201+K01134+K04710+K04714+K04718+K04717+K01202+K04711+K01441+K12357+K01634+K01441+K00654+K04710+K04710+K04714+K12348+K04716+K12351+K12357+K04710+K00720+K01186+K17108+K04708+K07553+K00654+K04628+K12353+K12352+K01189+K01019
Cellular Processes	Cell growth and death	Apoptosis - fly	32	32	0.4838219	0.9999941	ko04214	ENSTBET00000001239(SAV1);ENSTBET00000001353(PARP2);ENSTBET00000002385(PARP1);ENSTBET00000003810(KRAS);ENSTBET00000003920(MAPK3);ENSTBET00000004224(TP63);ENSTBET00000004920(PARP4);ENSTBET00000005039(ATF4);ENSTBET00000006177(EIF2AK3);ENSTBET00000007728(DNM1L);ENSTBET00000008287(TRAF6);ENSTBET00000008821(ATM);ENSTBET00000008969(MAPK1);ENSTBET00000009335(MAP3K5);ENSTBET00000009607(EIF5);ENSTBET000000…	K16686+K10798+K10798+K07827+K04371+K10149+K10798+K04374+K08860+K17065+K03175+K04728+K04371+K04426+K03262+K04404+K08669+K04397+K04427+K04440+K04365+K06640+K02084+K04412+K08791+K04448+K10798+K04398+K04440+K10586+K08791+K04727
Metabolism	Amino acid metabolism	Glycine, serine and threonine metabolism	31	31	0.4949681	0.9999941	ko00260	ENSTBET00000000639(MAOB);ENSTBET00000000878(BHMT);ENSTBET00000002481(GCAT);ENSTBET00000003945(ALDH7A1);ENSTBET00000004122(GLDC);ENSTBET00000004162(AMT);ENSTBET00000004249(PIPOX);ENSTBET00000004564(PHGDH);ENSTBET00000004566(PGAM2);ENSTBET00000004664(SDS);ENSTBET00000005572(SDSL);ENSTBET00000005608(CHDH);ENSTBET00000005839(CTH);ENSTBET00000005899(PGAM1);ENSTBET00000006983(MAOA);ENSTBET00000008783(G…	K00274+K00544+K00639+K14085+K00281+K00605+K00306+K00058+K01834+K17989+K17989+K00108+K01758+K01834+K00274+K00613+K00049+K00315+K00600+K00276+K00643+K00542+K00827+K01079+K00831+K00273+K00382+K12235+K01837+K00600+K00643
Metabolism	Glycan biosynthesis and metabolism	N-Glycan biosynthesis	31	31	0.4949681	0.9999941	ko00510	ENSTBET00000001610(STT3A);ENSTBET00000001898(ALG6);ENSTBET00000002039(B4GALT1);ENSTBET00000002900(MAN1A1);ENSTBET00000003787(DPM1);ENSTBET00000004856(MGAT2);ENSTBET00000005960(STT3B);ENSTBET00000006699(DDOST);ENSTBET00000007170(MAN2A2);ENSTBET00000008252(ALG13);ENSTBET00000008378(MAN2A1);ENSTBET00000009614(RPN1);ENSTBET00000010195(FDXACB1);ENSTBET00000010407(MGAT4C);ENSTBET00000010546(MAN1A2);ENS…	K07151+K03848+K07966+K01230+K00721+K00736+K07151+K12670+K01231+K07432+K01231+K12666+K03846+K13748+K01230+K00778+K01001+K03849+K07252+K00729+K09661+K05546+K00744+K00726+K00779+K00717+K07968+K00738+K03847+K12667+K01228
Metabolism	Global and overview maps	Fatty acid metabolism	31	31	0.4949681	0.9999941	ko01212	ENSTBET00000000141(CPT1B);ENSTBET00000000668(ACADVL);ENSTBET00000000670(SCD);ENSTBET00000001004(ACSBG2);ENSTBET00000002100(ACAA2);ENSTBET00000002514(ACSL3);ENSTBET00000002725(EHHADH);ENSTBET00000002842(ACSL4);ENSTBET00000004126(ELOVL6);ENSTBET00000004197(ACADL);ENSTBET00000005869(ACOX3);ENSTBET00000005878(PPT1);ENSTBET00000007085(ACSL1);ENSTBET00000007239(ACAT1);ENSTBET00000007363(ELOVL5);ENSTBET…	K19523+K09479+K00507+K15013+K07508+K01897+K07514+K01897+K10203+K00255+K00232+K01074+K01897+K00626+K10244+K07511+K07512+K10226+K11262+K15013+K00249+K09458+K01897+K10224+K00507+K00232+K08765+K01074+K10251+K07515+K07509
Human Diseases	Cancers	Choline metabolism in cancer	73	74	0.5035571	0.9999941	ko05231	ENSTBET00000000311(PDGFB);ENSTBET00000000528(WAS);ENSTBET00000000602(PDGFRB);ENSTBET00000001104(RALGDS);ENSTBET00000001190(SLC44A2);ENSTBET00000001641(RHEB);ENSTBET00000002158(PRKCB);ENSTBET00000002231(DGKH);ENSTBET00000002543(PRKCA);ENSTBET00000002613(DGKD);ENSTBET00000002799(PLCG1);ENSTBET00000002854(DGKI);ENSTBET00000002953(PIK3CB);ENSTBET00000002981(PLA2G4C);ENSTBET00000003111(DGKE);ENSTBET00…	K17386+K05747+K05089+K08732+K15377+K07208+K02677+K00901+K02677+K00901+K01116+K00901+K00922+K16342+K00901+K15377+K07827+K04371+K00901+K08202+K08202+K07205+K14387+K00922+K04688+K02677+K00889+K04379+K07861+K00901+K00968+K05753+K01115+K00901+K04456+K04371+K07207+K04456+K18695+K04684+K03099+K15282+K04440+K08268+K04366+K00922+K06083+K00901+K08199+K03099+K00901+K04688+K00994+K07206+K04368+K16342+K00901+…
Human Diseases	Substance dependence	Nicotine addiction	30	30	0.5063683	0.9999941	ko05033	ENSTBET00000001023(CHRNA7);ENSTBET00000001180(GABRA2);ENSTBET00000002391(CACNA1A);ENSTBET00000003072(GRIN2B);ENSTBET00000003307(GABRA3);ENSTBET00000003500(GABRG3);ENSTBET00000003766(GABRA1);ENSTBET00000003946(GRIA1);ENSTBET00000003989(GABRA6);ENSTBET00000004297(SLC17A6);ENSTBET00000004316(GRIN3A);ENSTBET00000004966(GRIN2C);ENSTBET00000005214(GABRQ);ENSTBET00000005354(GABRG2);ENSTBET00000006465(GA…	K04809+K05175+K04344+K05210+K05175+K05186+K05175+K05197+K05175+K12302+K05213+K05211+K05192+K05186+K05185+K05189+K05212+K05181+K05209+K05198+K15015+K04849+K04808+K05200+K05181+K05181+K05184+K05190+K12302+K05190
Organismal Systems	Immune system	Leukocyte transendothelial migration	72	73	0.5107942	0.9999941	ko04670	ENSTBET00000000237(ITGB2);ENSTBET00000000259(CLDN11);ENSTBET00000000847(ACTN1);ENSTBET00000001285(JAM2);ENSTBET00000001325(CDH5);ENSTBET00000001429(PTPN11);ENSTBET00000001672(CLDN1);ENSTBET00000001854(CLDN16);ENSTBET00000002158(PRKCB);ENSTBET00000002401(RHOA);ENSTBET00000002434(CLDN4);ENSTBET00000002543(PRKCA);ENSTBET00000002573(VASP);ENSTBET00000002595(CDC42);ENSTBET00000002799(PLCG1);ENSTBET000…	K06464+K06087+K05699+K06735+K06533+K07293+K06087+K06087+K02677+K04513+K06087+K02677+K06274+K04393+K01116+K05718+K00922+K05699+K05690+K05725+K08016+K06087+K06089+K06087+K10351+K08010+K12756+K00922+K04441+K05719+K08012+K01403+K02677+K01398+K12754+K06483+K06087+K05732+K04189+K17388+K06087+K04630+K06087+K07363+K08007+K05699+K06087+K05763+K10031+K06527+K05871+K00922+K05859+K06461+K07836+K05730+K06471+…
Human Diseases	Infectious diseases	Toxoplasmosis	72	73	0.5107942	0.9999941	ko05145	ENSTBET00000000365(IRAK1);ENSTBET00000000416(IFNG);ENSTBET00000000575(TNF);ENSTBET00000000817(NFKBIB);ENSTBET00000001165(JAK1);ENSTBET00000001591(JAK2);ENSTBET00000001738(BIRC3);ENSTBET00000001771(BAD);ENSTBET00000002041(TGFB1);ENSTBET00000002056(TLR4);ENSTBET00000002275(MAP2K6);ENSTBET00000002497(IL12A);ENSTBET00000002601(LAMC3);ENSTBET00000002644(BIRC2);ENSTBET00000003165(LAMA1);ENSTBET00000003…	K04730+K04687+K03156+K02581+K11217+K04447+K16060+K02158+K13375+K10160+K04433+K05406+K06247+K16060+K05637+K03160+K02580+K04371+K06243+K04735+K07209+K04692+K03158+K04441+K05719+K04534+K04403+K00461+K05132+K05635+K04630+K03175+K04729+K06246+K04456+K04371+K05425+K04456+K04404+K03161+K04427+K04570+K04440+K16061+K04734+K05400+K04399+K05443+K06485+K03283+K05636+K04432+K05637+K05133+K06245+K04441+K04733+…
Human Diseases	Cancers	Transcriptional misregulation in cancers	114	116	0.5165761	0.9999941	ko05202	ENSTBET00000000190(RUNX1);ENSTBET00000000275(DDB2);ENSTBET00000000292(ETV7);ENSTBET00000000506(DDIT3);ENSTBET00000000935(RUNX2);ENSTBET00000001167(HPGD);ENSTBET00000001318(HHEX);ENSTBET00000001719(CSF2);ENSTBET00000001738(BIRC3);ENSTBET00000001817(GADD45G);ENSTBET00000001900(SPI1);ENSTBET00000002644(BIRC2);ENSTBET00000002796(RXRG);ENSTBET00000002927(BCL2A1);ENSTBET00000003200(CD40);ENSTBET0000000…	K08367+K10140+K03211+K04452+K09278+K00069+K08024+K05427+K16060+K04402+K09438+K16060+K08526+K02162+K03160+K03176+K01343+K08527+K02580+K02633+K05725+K04402+K03211+K02633+K08821+K04735+K06624+K10500+K11447+K02633+K05099+K01403+K04454+K01558+K15626+K15619+K15617+K10056+K09234+K15184+K14242+K15615+K09105+K09355+K09383+K08854+K15622+K09633+K09293+K09299+K04728+K14651+K05069+K06532+K12823+K15618+K15612+…
Environmental Information Processing	Membrane transport	ABC transporters	29	29	0.5180281	0.9999941	ko02010	ENSTBET00000000884(ABCC9);ENSTBET00000003477(ABCA8);ENSTBET00000003805(ABCA5);ENSTBET00000003972(ABCB4);ENSTBET00000004720(ABCG2);ENSTBET00000005072(ABCA9);ENSTBET00000005467(ABCA12);ENSTBET00000005571(ABCD2);ENSTBET00000006118(ABCB1);ENSTBET00000006443(ABCC6);ENSTBET00000006957(ABCA6);ENSTBET00000007617(ABCA4);ENSTBET00000007666(ABCC8);ENSTBET00000009434(ABCB10);ENSTBET00000009462(ABCD4);ENSTBET…	K05033+K05650+K05648+K05659+K05681+K05651+K05646+K05676+K05658+K05669+K05649+K05644+K05032+K05657+K05678+K05671+K05679+K05641+K05684+K05031+K05653+K05656+K05673+K05662+K05675+K05664+K05677+K05661+K05643
Human Diseases	Endocrine and metabolic diseases	Type II diabetes mellitus	29	29	0.5180281	0.9999941	ko04930	ENSTBET00000000208(INSR);ENSTBET00000000575(TNF);ENSTBET00000000863(SLC2A4);ENSTBET00000002391(CACNA1A);ENSTBET00000002465(CACNA1D);ENSTBET00000002953(PIK3CB);ENSTBET00000003920(MAPK3);ENSTBET00000004023(PRKCE);ENSTBET00000004811(IKBKB);ENSTBET00000005389(SLC2A2);ENSTBET00000006145(PIK3CD);ENSTBET00000007094(IRS4);ENSTBET00000007264(INS);ENSTBET00000007666(ABCC8);ENSTBET00000008969(MAPK1);ENSTBET…	K04527+K03156+K07191+K04344+K04851+K00922+K04371+K18050+K07209+K07593+K00922+K17446+K04526+K05032+K04371+K04849+K12406+K18952+K04440+K06068+K00922+K07594+K00844+K02649+K04852+K00844+K00844+K04440+K07203
Organismal Systems	Excretory system	Aldosterone-regulated sodium reabsorption	29	29	0.5180281	0.9999941	ko04960	ENSTBET00000000208(INSR);ENSTBET00000000802(ATP1A3);ENSTBET00000002158(PRKCB);ENSTBET00000002496(SGK1);ENSTBET00000002543(PRKCA);ENSTBET00000002953(PIK3CB);ENSTBET00000003469(ATP1A4);ENSTBET00000003810(KRAS);ENSTBET00000003920(MAPK3);ENSTBET00000004603(ATP1B1);ENSTBET00000005285(SCNN1B);ENSTBET00000005346(ATP1B2);ENSTBET00000006145(PIK3CD);ENSTBET00000006791(PRKCG);ENSTBET00000006904(HSD11B2);ENS…	K04527+K01539+K02677+K13302+K02677+K00922+K01539+K07827+K04371+K01540+K04825+K01540+K00922+K02677+K00071+K01540+K04526+K04827+K04371+K01539+K00922+K08555+K05459+K04824+K02649+K13359+K06276+K13305+K06644
Metabolism	Lipid metabolism	Fatty acid degradation	28	28	0.5299534	0.9999941	ko00071	ENSTBET00000000141(CPT1B);ENSTBET00000000668(ACADVL);ENSTBET00000001004(ACSBG2);ENSTBET00000002100(ACAA2);ENSTBET00000002514(ACSL3);ENSTBET00000002725(EHHADH);ENSTBET00000002842(ACSL4);ENSTBET00000003945(ALDH7A1);ENSTBET00000004197(ACADL);ENSTBET00000005869(ACOX3);ENSTBET00000007085(ACSL1);ENSTBET00000007239(ACAT1);ENSTBET00000008050(ECHS1);ENSTBET00000008761(ACSBG1);ENSTBET00000009592(ECI1);ENST…	K19523+K09479+K15013+K07508+K01897+K07514+K01897+K14085+K00255+K00232+K01897+K00626+K07511+K15013+K13238+K00249+K13951+K01897+K00252+K00232+K00121+K00128+K13980+K13952+K13239+K08765+K07515+K07509
Metabolism	Carbohydrate metabolism	Pyruvate metabolism	28	28	0.5299534	0.9999941	ko00620	ENSTBET00000001457(ACACB);ENSTBET00000002692(PC);ENSTBET00000003180(MDH2);ENSTBET00000003911(ACOT12);ENSTBET00000003945(ALDH7A1);ENSTBET00000007239(ACAT1);ENSTBET00000008079(LDHB);ENSTBET00000008440(PCK1);ENSTBET00000008589(ACACA);ENSTBET00000008827(GRHPR);ENSTBET00000010093(ACSS2);ENSTBET00000010618(PKLR);ENSTBET00000010724(ME1);ENSTBET00000011279(MDH1);ENSTBET00000011477(DLAT);ENSTBET0000001170…	K01946+K01958+K00026+K01067+K14085+K00626+K00016+K01596+K11262+K00049+K01895+K12406+K00029+K00025+K00627+K00016+K00016+K01069+K00029+K00027+K01512+K00382+K00161+K01759+K00128+K01596+K00162+K01679
Human Diseases	Cancers	Bladder cancer	28	28	0.5299534	0.9999941	ko05219	ENSTBET00000000171(E2F3);ENSTBET00000001402(CDH1);ENSTBET00000001720(HBEGF);ENSTBET00000002330(RPS6KA5);ENSTBET00000002633(RASSF1);ENSTBET00000003810(KRAS);ENSTBET00000003920(MAPK3);ENSTBET00000004784(FGFR3);ENSTBET00000006758(MMP9);ENSTBET00000006931(MMP2);ENSTBET00000008752(CCND1);ENSTBET00000008969(MAPK1);ENSTBET00000009778(ERBB2);ENSTBET00000010788(CDK4);ENSTBET00000011781(TP53);ENSTBET000000…	K06620+K05689+K08523+K04445+K09850+K07827+K04371+K05094+K01403+K01398+K04503+K04371+K05083+K02089+K04451+K16857+K04365+K04366+K09389+K08803+K06643+K08845+K04368+K06618+K08803+K17454+K00758+K01388
Human Diseases	Drug resistance	Endocrine resistance	69	70	0.532882	0.9999941	ko01522	ENSTBET00000000171(E2F3);ENSTBET00000000551(ADCY8);ENSTBET00000001572(ESR2);ENSTBET00000001720(HBEGF);ENSTBET00000001771(BAD);ENSTBET00000002953(PIK3CB);ENSTBET00000003299(SHC3);ENSTBET00000003696(PTK2);ENSTBET00000003810(KRAS);ENSTBET00000003920(MAPK3);ENSTBET00000004848(CDKN1B);ENSTBET00000005966(ESR1);ENSTBET00000006145(PIK3CD);ENSTBET00000006289(MAPK13);ENSTBET00000006348(GPER1);ENSTBET000000…	K06620+K08048+K08551+K08523+K02158+K00922+K17448+K05725+K07827+K04371+K06624+K08550+K00922+K04441+K04246+K04688+K01403+K01398+K04379+K08041+K17449+K08043+K15144+K08044+K04503+K04456+K04371+K06279+K05083+K04632+K04456+K04684+K03099+K02089+K06051+K04440+K04451+K04365+K04366+K09389+K06622+K00922+K05664+K08047+K03099+K06643+K08845+K04688+K05459+K11256+K08045+K08042+K04368+K06618+K04650+K06051+K04441+…
Organismal Systems	Digestive system	Pancreatic secretion	69	70	0.532882	0.9999941	ko04972	ENSTBET00000000551(ADCY8);ENSTBET00000000802(ATP1A3);ENSTBET00000000834(ATP2A3);ENSTBET00000000873(ITPR2);ENSTBET00000001483(CPB2);ENSTBET00000001878(PLA2G3);ENSTBET00000002090(CLCA4);ENSTBET00000002097(SLC4A2);ENSTBET00000002158(PRKCB);ENSTBET00000002195(SCTR);ENSTBET00000002246(KCNQ1);ENSTBET00000002401(RHOA);ENSTBET00000002543(PRKCA);ENSTBET00000002736(CTRL);ENSTBET00000002889(PLCB1);ENSTBET00…	K08048+K01539+K05853+K04959+K01300+K01047+K05030+K13855+K02677+K04588+K04926+K04513+K02677+K09632+K05858+K13575+K01539+K18152+K05028+K14078+K01540+K05027+K01540+K01047+K05858+K04958+K08779+K01047+K02677+K01540+K08041+K10951+K05850+K08043+K08044+K05858+K04634+K01291+K04632+K04962+K08780+K05850+K18245+K01539+K05858+K01047+K05031+K01047+K14077+K07886+K07901+K14073+K08047+K14074+K14075+K07836+K05742+…
Human Diseases	Cardiovascular diseases	Dilated cardiomyopathy (DCM)	68	69	0.5403667	0.9999941	ko05414	ENSTBET00000000198(CACNG6);ENSTBET00000000393(CACNA2D3);ENSTBET00000000551(ADCY8);ENSTBET00000000575(TNF);ENSTBET00000000834(ATP2A3);ENSTBET00000000855(ITGB5);ENSTBET00000001000(MYBPC3);ENSTBET00000001502(DAG1);ENSTBET00000001629(ITGB8);ENSTBET00000001671(DES);ENSTBET00000002041(TGFB1);ENSTBET00000002465(CACNA1D);ENSTBET00000002821(CACNG5);ENSTBET00000003028(CACNG4);ENSTBET00000003109(CACNG1);ENS…	K04871+K04860+K08048+K03156+K05853+K06588+K12568+K06265+K06591+K07610+K13375+K04851+K04870+K04869+K04866+K05637+K04857+K04861+K12641+K10351+K06480+K04858+K04859+K05719+K04853+K12566+K04867+K06483+K08041+K06584+K06481+K04862+K08043+K08044+K12044+K06476+K12045+K04632+K04962+K04863+K04865+K12563+K12569+K10375+K08047+K05849+K06485+K09290+K06585+K06482+K12314+K05459+K08045+K08042+K05637+K13376+K06586+…
Metabolism	Carbohydrate metabolism	Amino sugar and nucleotide sugar metabolism	27	27	0.5421501	0.9999941	ko00520	ENSTBET00000000221(PGM1);ENSTBET00000001920(FUK);ENSTBET00000002508(GFPT2);ENSTBET00000003312(GNPDA1);ENSTBET00000003763(GPI);ENSTBET00000005527(GNPNAT1);ENSTBET00000006915(UXS1);ENSTBET00000006966(CHIA);ENSTBET00000007296(UGDH);ENSTBET00000007483(GFPT1);ENSTBET00000007504(GMDS);ENSTBET00000007744(NANS);ENSTBET00000007938(RENBP);ENSTBET00000008187(PMM2);ENSTBET00000009266(UAP1);ENSTBET00000010566…	K01835+K05305+K00820+K02564+K01810+K00621+K08678+K01183+K00012+K00820+K01711+K05304+K01787+K17497+K00972+K01836+K00983+K17497+K00963+K12373+K01639+K12409+K15779+K01809+K00844+K00844+K00844
Organismal Systems	Endocrine system	Ovarian Steroidogenesis	27	27	0.5421501	0.9999941	ko04913	ENSTBET00000000208(INSR);ENSTBET00000000551(ADCY8);ENSTBET00000000845(HSD17B1);ENSTBET00000002602(BMP6);ENSTBET00000002981(PLA2G4C);ENSTBET00000004275(PTGS2);ENSTBET00000006188(FSHB);ENSTBET00000007034(ALOX5);ENSTBET00000007232(ADCY1);ENSTBET00000007264(INS);ENSTBET00000007633(ADCY3);ENSTBET00000007776(ADCY4);ENSTBET00000008308(ACOT4);ENSTBET00000008569(SCARB1);ENSTBET00000009807(GNAS);ENSTBET000…	K04527+K08048+K00044+K16620+K16342+K11987+K05250+K00461+K08041+K04526+K08043+K08044+K01068+K13885+K04632+K05498+K13373+K13368+K08047+K05459+K08045+K08042+K16342+K16342+K08049+K16342+K08046
Organismal Systems	Digestive system	Carbohydrate digestion and absorption	27	27	0.5421501	0.9999941	ko04973	ENSTBET00000000802(ATP1A3);ENSTBET00000002465(CACNA1D);ENSTBET00000002889(PLCB1);ENSTBET00000002953(PIK3CB);ENSTBET00000003469(ATP1A4);ENSTBET00000004603(ATP1B1);ENSTBET00000005346(ATP1B2);ENSTBET00000005389(SLC2A2);ENSTBET00000005538(PLCB4);ENSTBET00000006145(PIK3CD);ENSTBET00000007164(ATP1B4);ENSTBET00000007191(LCT);ENSTBET00000008941(AKT2);ENSTBET00000009059(PLCB3);ENSTBET00000009819(AKT3);ENS…	K01539+K04851+K05858+K00922+K01539+K01540+K01540+K07593+K05858+K00922+K01540+K01229+K04456+K05858+K04456+K08171+K01539+K05858+K01084+K00922+K01084+K00844+K02649+K00844+K00844+K01203+K08143
Human Diseases	Immune diseases	Systemic lupus erythematosus	27	27	0.5421501	0.9999941	ko05322	ENSTBET00000000416(IFNG);ENSTBET00000000575(TNF);ENSTBET00000000847(ACTN1);ENSTBET00000001489(C9);ENSTBET00000002600(CD28);ENSTBET00000003040(C1QB);ENSTBET00000003056(ACTN4);ENSTBET00000003072(GRIN2B);ENSTBET00000003200(CD40);ENSTBET00000006801(TROVE2);ENSTBET00000008475(C8A);ENSTBET00000008981(C2);ENSTBET00000009052(SSB);ENSTBET00000009183(TRIM21);ENSTBET00000009215(GRIN2A);ENSTBET00000009305(C8…	K04687+K03156+K05699+K04000+K06470+K03987+K05699+K05210+K03160+K11089+K03997+K01332+K11090+K10651+K05209+K03998+K01330+K05699+K03161+K05413+K03999+K05443+K11087+K11088+K03995+K03994+K03996
Human Diseases	Cardiovascular diseases	Viral myocarditis	27	27	0.5421501	0.9999941	ko05416	ENSTBET00000000237(ITGB2);ENSTBET00000000555(EIF4G2);ENSTBET00000001313(EIF4G3);ENSTBET00000001502(DAG1);ENSTBET00000001986(EIF4G1);ENSTBET00000002600(CD28);ENSTBET00000002928(ITGAL);ENSTBET00000003165(LAMA1);ENSTBET00000003200(CD40);ENSTBET00000004857(ABL1);ENSTBET00000006144(CAV1);ENSTBET00000006795(BID);ENSTBET00000006810(SGCB);ENSTBET00000007262(RAC3);ENSTBET00000007731(FYN);ENSTBET0000000875…	K06464+K03260+K03260+K06265+K03260+K06470+K05718+K05637+K03160+K06619+K06278+K04726+K12566+K07861+K05703+K04503+K03161+K05413+K12563+K04399+K05637+K07818+K12564+K02187+K04398+K08887+K04392
Metabolism	Amino acid metabolism	Tryptophan metabolism	26	26	0.5546243	0.9999941	ko00380	ENSTBET00000000639(MAOB);ENSTBET00000001852(AOX1);ENSTBET00000002354(CCBL2);ENSTBET00000002725(EHHADH);ENSTBET00000003945(ALDH7A1);ENSTBET00000004242(DDC);ENSTBET00000006983(MAOA);ENSTBET00000007239(ACAT1);ENSTBET00000007986(OGDH);ENSTBET00000008050(ECHS1);ENSTBET00000008498(CCBL1);ENSTBET00000008542(TPH2);ENSTBET00000009530(TPH1);ENSTBET00000010094(ACMSD);ENSTBET00000010615(TDO2);ENSTBET00000011…	K00274+K00157+K00816+K07514+K14085+K01593+K00274+K00626+K00164+K07511+K00816+K00502+K00502+K03392+K00453+K00669+K00252+K00543+K00164+K11182+K00128+K00463+K00463+K03781+K07515+K01432
Organismal Systems	Endocrine system	Melanogenesis	66	67	0.5555127	0.9999941	ko04916	ENSTBET00000000551(ADCY8);ENSTBET00000000761(WNT10B);ENSTBET00000000986(WNT1);ENSTBET00000001244(GSK3B);ENSTBET00000001378(CAMK2A);ENSTBET00000001389(WNT3);ENSTBET00000001736(EDNRB);ENSTBET00000001885(CREBBP);ENSTBET00000002158(PRKCB);ENSTBET00000002248(KIT);ENSTBET00000002543(PRKCA);ENSTBET00000002889(PLCB1);ENSTBET00000002994(TCF7L2);ENSTBET00000003099(EP300);ENSTBET00000003140(EDN1);ENSTBET000…	K08048+K01357+K03209+K03083+K04515+K00312+K04198+K04498+K02677+K05091+K02677+K05858+K04491+K04498+K16366+K00505+K07827+K04371+K05228+K09048+K05858+K04515+K08725+K04534+K02677+K01558+K00312+K08041+K08043+K04630+K08044+K01384+K02842+K02354+K04371+K05858+K04634+K04632+K02353+K02183+K05858+K04492+K00506+K09048+K04366+K09048+K04515+K08047+K08045+K08042+K04368+K01827+K05870+K00182+K02620+K02376+K08049+…
Organismal Systems	Endocrine system	Parathyroid hormone synthesis, secretion and action	66	67	0.5555127	0.9999941	ko04928	ENSTBET00000000373(EGR1);ENSTBET00000000551(ADCY8);ENSTBET00000000598(MMP16);ENSTBET00000000873(ITPR2);ENSTBET00000000935(RUNX2);ENSTBET00000001028(MMP14);ENSTBET00000001497(PDE4B);ENSTBET00000001720(HBEGF);ENSTBET00000002158(PRKCB);ENSTBET00000002401(RHOA);ENSTBET00000002543(PRKCA);ENSTBET00000002796(RXRG);ENSTBET00000002889(PLCB1);ENSTBET00000003514(ARHGEF1);ENSTBET00000003700(CREB5);ENSTBET000…	K09203+K08048+K07996+K04959+K09278+K07763+K13293+K08523+K02677+K04513+K02677+K08526+K05858+K12330+K09047+K04371+K12331+K09048+K04374+K05858+K08539+K04362+K04439+K09260+K04958+K02677+K04454+K04379+K08041+K03068+K08043+K04630+K08044+K04639+K01115+K04371+K05858+K04634+K13293+K04632+K04684+K03068+K05858+K04439+K09048+K04450+K04365+K04346+K04366+K09048+K04974+K08047+K16834+K08845+K08045+K08042+K04368+…
Environmental Information Processing	Signal transduction	Phospholipase D signaling pathway	107	109	0.5576097	0.9999941	ko04072	ENSTBET00000000013(LPAR2);ENSTBET00000000208(INSR);ENSTBET00000000311(PDGFB);ENSTBET00000000379(GRM6);ENSTBET00000000551(ADCY8);ENSTBET00000000602(PDGFRB);ENSTBET00000001084(AVPR1B);ENSTBET00000001104(RALGDS);ENSTBET00000001168(AVPR1A);ENSTBET00000001269(RALB);ENSTBET00000001273(RRAS2);ENSTBET00000001334(FCER1A);ENSTBET00000001429(PTPN11);ENSTBET00000001641(RHEB);ENSTBET00000001685(CYTH1);ENSTBET…	K04291+K04527+K17386+K04608+K08048+K05089+K04227+K08732+K04226+K07835+K07830+K08089+K07293+K07208+K18441+K02677+K00901+K05091+K04513+K04718+K18441+K02677+K04289+K00901+K01116+K00901+K05858+K04605+K00922+K16342+K00901+K07941+K17448+K07827+K04371+K18441+K00901+K09593+K04608+K05858+K01528+K00922+K02677+K00889+K13523+K08041+K04526+K17449+K08043+K04603+K05703+K08044+K04639+K00901+K01115+K00901+K04456+…
Organismal Systems	Endocrine system	GnRH signaling pathway	65	66	0.5631715	0.9999941	ko04912	ENSTBET00000000373(EGR1);ENSTBET00000000551(ADCY8);ENSTBET00000000781(ELK1);ENSTBET00000000873(ITPR2);ENSTBET00000001028(MMP14);ENSTBET00000001378(CAMK2A);ENSTBET00000001720(HBEGF);ENSTBET00000002158(PRKCB);ENSTBET00000002275(MAP2K6);ENSTBET00000002465(CACNA1D);ENSTBET00000002543(PRKCA);ENSTBET00000002595(CDC42);ENSTBET00000002606(MAP3K2);ENSTBET00000002889(PLCB1);ENSTBET00000002981(PLA2G4C);ENST…	K09203+K08048+K04375+K04959+K07763+K04515+K08523+K02677+K04433+K04851+K02677+K04393+K04420+K05858+K16342+K05252+K07827+K05252+K04371+K04857+K04374+K05858+K05250+K04441+K04515+K04853+K04958+K02677+K04428+K01398+K08041+K08043+K08044+K01115+K04430+K04371+K05858+K04634+K04421+K04632+K03099+K02183+K05858+K05871+K04440+K06068+K04366+K04515+K04416+K08047+K03099+K08045+K08042+K04368+K16342+K04432+K16342+…
Metabolism	Carbohydrate metabolism	Citrate cycle (TCA cycle)	25	25	0.5673824	0.9999941	ko00020	ENSTBET00000002692(PC);ENSTBET00000003180(MDH2);ENSTBET00000004792(SDHB);ENSTBET00000005832(SDHA);ENSTBET00000006426(CS);ENSTBET00000006482(DLST);ENSTBET00000007759(IDH2);ENSTBET00000007986(OGDH);ENSTBET00000008403(SUCLG1);ENSTBET00000008440(PCK1);ENSTBET00000008508(IDH3A);ENSTBET00000011110(ACO2);ENSTBET00000011153(ACLY);ENSTBET00000011164(SUCLA2);ENSTBET00000011279(MDH1);ENSTBET00000011477(DLAT…	K01958+K00026+K00235+K00234+K01647+K00658+K00031+K00164+K01899+K01596+K00030+K01681+K01648+K01900+K00025+K00627+K00030+K01681+K00382+K00161+K00164+K01596+K00162+K00030+K01679
Genetic Information Processing	Replication and repair	Base excision repair	25	25	0.5673824	0.9999941	ko03410	ENSTBET00000001353(PARP2);ENSTBET00000001963(NEIL2);ENSTBET00000002385(PARP1);ENSTBET00000002526(LIG3);ENSTBET00000002685(POLL);ENSTBET00000003034(MBD4);ENSTBET00000004355(LIG1);ENSTBET00000004790(OGG1);ENSTBET00000004920(PARP4);ENSTBET00000005199(POLE3);ENSTBET00000006156(XRCC1);ENSTBET00000006250(POLB);ENSTBET00000006401(APEX1);ENSTBET00000007001(POLD1);ENSTBET00000007227(NEIL3);ENSTBET00000007…	K10798+K10568+K10798+K10776+K03512+K10801+K10747+K03660+K10798+K02326+K10803+K02330+K10771+K02327+K10569+K10800+K03648+K03506+K10772+K10567+K04799+K02324+K03504+K10798+K03575
Genetic Information Processing	Replication and repair	Homologous recombination	25	25	0.5673824	0.9999941	ko03440	ENSTBET00000002137(TOP3B);ENSTBET00000002717(RPA1);ENSTBET00000003313(MRE11A);ENSTBET00000006722(BLM);ENSTBET00000006847(PALB2);ENSTBET00000007001(POLD1);ENSTBET00000007724(RAD52);ENSTBET00000007914(RAD50);ENSTBET00000008821(ATM);ENSTBET00000009732(RAD51B);ENSTBET00000009919(RAD54L);ENSTBET00000010031(SSBP1);ENSTBET00000011323(MUS81);ENSTBET00000012371(XRCC2);ENSTBET00000012822(RAD51D);ENSTBET000…	K03165+K07466+K10865+K10901+K10897+K02327+K10873+K10866+K04728+K10869+K10875+K03111+K08991+K10879+K10871+K10605+K10867+K03504+K19528+K04482+K10870+K10882+K08775+K15362+K03165
Environmental Information Processing	Signal transduction	Hedgehog signaling pathway	25	25	0.5673824	0.9999941	ko04340	ENSTBET00000000579(PTCH2);ENSTBET00000001244(GSK3B);ENSTBET00000001379(BTRC);ENSTBET00000001478(HHIP);ENSTBET00000001551(DHH);ENSTBET00000002745(SMURF2);ENSTBET00000003006(CSNK1G1);ENSTBET00000003657(SUFU);ENSTBET00000003735(ADRBK1);ENSTBET00000004993(SMO);ENSTBET00000006218(ARRB1);ENSTBET00000006721(GLI3);ENSTBET00000008269(SMURF1);ENSTBET00000008286(GLI2);ENSTBET00000008715(LRP2);ENSTBET0000000…	K11101+K03083+K03362+K06231+K11990+K04678+K08958+K06229+K00910+K06226+K04439+K06230+K04678+K16798+K06233+K04503+K03362+K04439+K08958+K11989+K06225+K03347+K00910+K10151+K08960
Organismal Systems	Aging	Longevity regulating pathway - mammal	64	65	0.5708856	0.9999941	ko04211	ENSTBET00000000208(INSR);ENSTBET00000000211(ADIPOR2);ENSTBET00000000248(EHMT1);ENSTBET00000000551(ADCY8);ENSTBET00000001140(PRKAG1);ENSTBET00000001624(EIF4E1B);ENSTBET00000001641(RHEB);ENSTBET00000001765(CAMKK2);ENSTBET00000002087(SOD2);ENSTBET00000002574(ATG13);ENSTBET00000002953(PIK3CB);ENSTBET00000003551(NFKB1);ENSTBET00000003700(CREB5);ENSTBET00000003810(KRAS);ENSTBET00000004453(EIF4E2);ENSTB…	K04527+K07297+K11420+K08048+K07200+K03259+K07208+K07359+K04564+K08331+K00922+K02580+K09047+K07827+K03259+K04735+K09048+K04374+K07202+K07199+K07205+K00922+K04688+K07198+K17446+K08041+K04526+K08043+K08044+K10141+K07359+K04456+K07207+K11420+K04456+K08530+K04451+K09048+K07201+K04450+K09408+K10141+K09048+K00922+K08047+K04688+K05459+K08045+K07206+K07200+K08042+K07199+K14756+K07297+K05870+K03259+K02649+…
Metabolism	Lipid metabolism	Glycerophospholipid metabolism	63	64	0.5786535	0.9999941	ko00564	ENSTBET00000001878(PLA2G3);ENSTBET00000002231(DGKH);ENSTBET00000002613(DGKD);ENSTBET00000002775(PTDSS1);ENSTBET00000002830(GPAM);ENSTBET00000002854(DGKI);ENSTBET00000002981(PLA2G4C);ENSTBET00000003111(DGKE);ENSTBET00000003871(LPCAT1);ENSTBET00000004203(LPCAT4);ENSTBET00000004324(DGKA);ENSTBET00000004485(PLA2G16);ENSTBET00000005241(PGS1);ENSTBET00000005500(PLA2G5);ENSTBET00000005909(PISD);ENSTBET0…	K01047+K00901+K00901+K08729+K00629+K00901+K16342+K00901+K13510+K13512+K00901+K16817+K00995+K01047+K01613+K00967+K00894+K01049+K01047+K13517+K13523+K00649+K00901+K13510+K00968+K00999+K01115+K00901+K15728+K18695+K13516+K13517+K15728+K00993+K13644+K01047+K13523+K01047+K06129+K16343+K00629+K19007+K00901+K00006+K13514+K01517+K00901+K00994+K16342+K00901+K00111+K14286+K16342+K00894+K14156+K16860+K13515+…
Human Diseases	Cardiovascular diseases	Hypertrophic cardiomyopathy (HCM)	63	64	0.5786535	0.9999941	ko05410	ENSTBET00000000198(CACNG6);ENSTBET00000000393(CACNA2D3);ENSTBET00000000575(TNF);ENSTBET00000000834(ATP2A3);ENSTBET00000000855(ITGB5);ENSTBET00000001000(MYBPC3);ENSTBET00000001140(PRKAG1);ENSTBET00000001502(DAG1);ENSTBET00000001629(ITGB8);ENSTBET00000001671(DES);ENSTBET00000002041(TGFB1);ENSTBET00000002465(CACNA1D);ENSTBET00000002821(CACNG5);ENSTBET00000003028(CACNG4);ENSTBET00000003109(CACNG1);EN…	K04871+K04860+K03156+K05853+K06588+K12568+K07200+K06265+K06591+K07610+K13375+K04851+K04870+K04869+K04866+K05637+K04857+K04861+K12641+K10351+K06480+K07199+K04858+K04859+K05719+K04853+K12566+K07198+K04867+K06483+K06584+K06481+K04862+K12044+K06476+K12045+K04962+K04863+K04865+K12563+K12569+K10375+K05849+K06485+K09290+K06585+K06482+K12314+K05459+K07200+K07199+K05637+K13376+K06586+K06590+K06583+K06487+…
Metabolism	Carbohydrate metabolism	Fructose and mannose metabolism	24	24	0.5804306	0.9999941	ko00051	ENSTBET00000000773(ENOSF1);ENSTBET00000001920(FUK);ENSTBET00000002446(TPI1);ENSTBET00000002689(PFKFB2);ENSTBET00000003443(PFKFB4);ENSTBET00000004281(KHK);ENSTBET00000004891(PFKM);ENSTBET00000006136(SORD);ENSTBET00000007455(FBP2);ENSTBET00000007504(GMDS);ENSTBET00000008187(PMM2);ENSTBET00000008417(FBP1);ENSTBET00000008621(ALDOC);ENSTBET00000009103(PFKP);ENSTBET00000009303(ALDOB);ENSTBET00000010085…	K18334+K05305+K01803+K19029+K19030+K00846+K00850+K00008+K03841+K01711+K17497+K03841+K01623+K00850+K01623+K19028+K17497+K01103+K00011+K01809+K00844+K00844+K00844+K00850
Metabolism	Glycan biosynthesis and metabolism	Mucin type O-glycan biosynthesis	24	24	0.5804306	0.9999941	ko00512	ENSTBET00000000865(GALNT13);ENSTBET00000000966(B4GALT5);ENSTBET00000001638(ST3GAL2);ENSTBET00000001896(C1GALT1);ENSTBET00000002279(GALNT3);ENSTBET00000002418(GALNT16);ENSTBET00000003149(GALNT18);ENSTBET00000003623(GCNT3);ENSTBET00000003639(GALNT12);ENSTBET00000006451(ST3GAL1);ENSTBET00000006496(GALNT2);ENSTBET00000007355(GALNT8);ENSTBET00000007572(GALNT1);ENSTBET00000007967(GALNT9);ENSTBET0000000…	K00710+K09905+K03368+K00731+K00710+K00710+K00710+K09662+K00710+K00780+K00710+K00710+K00710+K00710+K00710+K00710+K00710+K00710+K00710+K09663+K00710+K00710+K03479+K00710
Metabolism	Amino acid metabolism	Tyrosine metabolism	23	23	0.5937755	0.9999941	ko00350	ENSTBET00000000241(FAHD1);ENSTBET00000000639(MAOB);ENSTBET00000001852(AOX1);ENSTBET00000003261(PNMT);ENSTBET00000003712(TYR);ENSTBET00000004242(DDC);ENSTBET00000005102(HGD);ENSTBET00000006983(MAOA);ENSTBET00000007778(TAT);ENSTBET00000009978(AOC2);ENSTBET00000010098(HPD);ENSTBET00000011396(TYRP1);ENSTBET00000011569(MIF);ENSTBET00000012506(GSTZ1);ENSTBET00000012846(ALDH1A3);ENSTBET00000013054(COMT)…	K01557+K00274+K00157+K00553+K00505+K01593+K00451+K00274+K00815+K00276+K00457+K00506+K07253+K01800+K00129+K00545+K13951+K01827+K00503+K00121+K13980+K13952+K14454
Metabolism	Carbohydrate metabolism	Starch and sucrose metabolism	23	23	0.5937755	0.9999941	ko00500	ENSTBET00000000221(PGM1);ENSTBET00000002579(ENPP1);ENSTBET00000003763(GPI);ENSTBET00000005014(GBE1);ENSTBET00000006222(GYS1);ENSTBET00000006244(PYGL);ENSTBET00000006751(GYS2);ENSTBET00000009419(ENPP3);ENSTBET00000010458(GANC);ENSTBET00000011773(PYGB);ENSTBET00000012089(UGP2);ENSTBET00000012531(G6PC3);ENSTBET00000012628(G6PC2);ENSTBET00000013018(PYGM);ENSTBET00000013949(GAA);ENSTBET00000014069(PGM…	K01835+K01513+K01810+K00700+K00693+K00688+K00693+K01513+K12317+K00688+K00963+K01084+K01084+K00688+K12316+K11809+K01196+K15779+K00844+K05350+K00844+K00844+K01203
Metabolism	Carbohydrate metabolism	Glyoxylate and dicarboxylate metabolism	23	23	0.5937755	0.9999941	ko00630	ENSTBET00000000614(PCCA);ENSTBET00000001103(PCCB);ENSTBET00000002535(MUT);ENSTBET00000003180(MDH2);ENSTBET00000003510(GLUL);ENSTBET00000004122(GLDC);ENSTBET00000004162(AMT);ENSTBET00000004288(HAO2);ENSTBET00000006426(CS);ENSTBET00000007239(ACAT1);ENSTBET00000008827(GRHPR);ENSTBET00000009357(HAO1);ENSTBET00000009804(SHMT1);ENSTBET00000010093(ACSS2);ENSTBET00000011110(ACO2);ENSTBET00000011279(MDH1)…	K01965+K01966+K01847+K00026+K01915+K00281+K00605+K11517+K01647+K00626+K00049+K11517+K00600+K01895+K01681+K00025+K01681+K00382+K18123+K01816+K00600+K03781+K01432
Organismal Systems	Circulatory system	Adrenergic signaling in cardiomyocytes	100	102	0.5997853	0.9999941	ko04261	ENSTBET00000000198(CACNG6);ENSTBET00000000383(PPP2R2D);ENSTBET00000000393(CACNA2D3);ENSTBET00000000551(ADCY8);ENSTBET00000000802(ATP1A3);ENSTBET00000000834(ATP2A3);ENSTBET00000001170(PPP1R1A);ENSTBET00000001378(CAMK2A);ENSTBET00000002158(PRKCB);ENSTBET00000002246(KCNQ1);ENSTBET00000002330(RPS6KA5);ENSTBET00000002465(CACNA1D);ENSTBET00000002543(PRKCA);ENSTBET00000002821(CACNG5);ENSTBET00000002889(…	K04871+K04354+K04860+K08048+K01539+K05853+K08050+K04515+K02677+K04926+K04445+K04851+K02677+K04870+K05858+K04845+K04869+K04866+K01539+K09047+K04371+K04136+K04142+K04857+K06269+K01540+K09052+K09048+K04861+K04374+K10351+K01540+K05858+K04858+K04859+K04441+K04515+K04853+K02677+K04135+K04867+K01540+K06269+K08041+K05850+K04862+K08043+K04630+K08044+K04354+K12044+K12045+K04456+K04371+K05858+K04634+K04839+…
Human Diseases	Cancers	Colorectal cancer	60	61	0.6022643	0.9999941	ko05210	ENSTBET00000000275(DDB2);ENSTBET00000001104(RALGDS);ENSTBET00000001244(GSK3B);ENSTBET00000001269(RALB);ENSTBET00000001748(AXIN2);ENSTBET00000001771(BAD);ENSTBET00000001817(GADD45G);ENSTBET00000002041(TGFB1);ENSTBET00000002401(RHOA);ENSTBET00000002953(PIK3CB);ENSTBET00000002994(TCF7L2);ENSTBET00000003810(KRAS);ENSTBET00000003853(GADD45A);ENSTBET00000003920(MAPK3);ENSTBET00000004585(MSH2);ENSTBET00…	K10140+K08732+K03083+K07835+K04385+K02158+K04402+K13375+K04513+K00922+K04491+K07827+K04402+K04371+K08735+K00922+K04688+K08736+K04379+K04674+K07861+K08734+K04503+K02157+K04456+K04371+K04456+K03099+K04492+K04440+K04451+K03511+K04365+K04366+K00922+K04399+K09784+K03099+K08845+K04688+K04501+K04368+K04388+K08731+K13376+K04448+K02620+K02649+K04364+K13377+K04500+K02085+K02187+K06765+K08737+K08774+K04392+…
Human Diseases	Cancers	Chronic myeloid leukemia	60	61	0.6022643	0.9999941	ko05220	ENSTBET00000000171(E2F3);ENSTBET00000000190(RUNX1);ENSTBET00000000275(DDB2);ENSTBET00000001038(CTBP2);ENSTBET00000001429(PTPN11);ENSTBET00000001771(BAD);ENSTBET00000001817(GADD45G);ENSTBET00000001985(CBLC);ENSTBET00000002035(CRK);ENSTBET00000002041(TGFB1);ENSTBET00000002953(PIK3CB);ENSTBET00000003299(SHC3);ENSTBET00000003551(NFKB1);ENSTBET00000003810(KRAS);ENSTBET00000003853(GADD45A);ENSTBET00000…	K06620+K08367+K10140+K04496+K07293+K02158+K04402+K04707+K04438+K13375+K00922+K17448+K02580+K07827+K04402+K04371+K04735+K07209+K06624+K06619+K02091+K00922+K04674+K17449+K04503+K04456+K04371+K06279+K11224+K04456+K03099+K02089+K04570+K04451+K03511+K04734+K04365+K04366+K09389+K00922+K04707+K03099+K06643+K08845+K04501+K04368+K04388+K06618+K04707+K13376+K06067+K08878+K02649+K04364+K13377+K04500+K17454+…
Metabolism	Amino acid metabolism	Alanine, aspartate and glutamate metabolism	22	22	0.6074238	0.9999941	ko00250	ENSTBET00000002508(GFPT2);ENSTBET00000003353(RIMKLB);ENSTBET00000003510(GLUL);ENSTBET00000004634(CPS1);ENSTBET00000004815(ASS1);ENSTBET00000004932(ABAT);ENSTBET00000005247(ASPA);ENSTBET00000005922(PPAT);ENSTBET00000006007(NIT2);ENSTBET00000006502(ALDH4A1);ENSTBET00000007483(GFPT1);ENSTBET00000008772(GLS2);ENSTBET00000009382(ADSS);ENSTBET00000010876(GAD2);ENSTBET00000012125(AGXT2);ENSTBET000000135…	K00820+K18310+K01915+K01948+K01940+K13524+K01437+K00764+K13566+K00294+K00820+K01425+K01939+K01580+K00827+K00814+K18311+K14454+K00272+K01580+K01425+K01756
Metabolism	Metabolism of other amino acids	beta-Alanine metabolism	22	22	0.6074238	0.9999941	ko00410	ENSTBET00000002096(UPB1);ENSTBET00000002725(EHHADH);ENSTBET00000003378(SRM);ENSTBET00000003945(ALDH7A1);ENSTBET00000004139(HIBCH);ENSTBET00000004932(ABAT);ENSTBET00000005348(ALDH6A1);ENSTBET00000006480(DPYS);ENSTBET00000008050(ECHS1);ENSTBET00000009844(ACADM);ENSTBET00000009978(AOC2);ENSTBET00000010876(GAD2);ENSTBET00000011237(CNDP2);ENSTBET00000011263(CNDP1);ENSTBET00000012110(SMS);ENSTBET000000…	K01431+K07514+K00797+K14085+K05605+K13524+K00140+K01464+K07511+K00249+K00276+K01580+K08660+K05604+K00802+K00129+K12259+K18966+K00128+K01580+K00207+K07515
Organismal Systems	Development	Dorso-ventral axis formation	22	22	0.6074238	0.9999941	ko04320	ENSTBET00000000292(ETV7);ENSTBET00000001426(CPEB4);ENSTBET00000002777(SPIRE1);ENSTBET00000003810(KRAS);ENSTBET00000003920(MAPK3);ENSTBET00000004002(ETV6);ENSTBET00000008969(MAPK1);ENSTBET00000010272(SOS1);ENSTBET00000011930(BRAF);ENSTBET00000012084(PIWIL2);ENSTBET00000012302(PIWIL3);ENSTBET00000013130(CPEB3);ENSTBET00000013379(PIWIL4);ENSTBET00000013749(SOS2);ENSTBET00000014260(MAP2K1);ENSTBET000…	K03211+K02602+K02098+K07827+K04371+K03211+K04371+K03099+K04365+K02156+K02156+K02602+K02156+K03099+K04368+K02599+K04364+K02599+K02098+K02184+K02678+K02599
Organismal Systems	Immune system	Intestinal immune network for IgA production	22	22	0.6074238	0.9999941	ko04672	ENSTBET00000001875(IL4);ENSTBET00000002041(TGFB1);ENSTBET00000002545(AICDA);ENSTBET00000002600(CD28);ENSTBET00000002843(CCL25);ENSTBET00000003200(CD40);ENSTBET00000007111(ITGA4);ENSTBET00000007597(CXCR4);ENSTBET00000009657(TNFRSF17);ENSTBET00000010518(CD40LG);ENSTBET00000011077(CXCL12);ENSTBET00000011201(CD86);ENSTBET00000012055(CCL28);ENSTBET00000012395(MAP3K14);ENSTBET00000012410(TNFRSF13C);ENS…	K05430+K13375+K10989+K06470+K13072+K03160+K06483+K04189+K05153+K03161+K10031+K05413+K05513+K04466+K05151+K05443+K13073+K06713+K05433+K03159+K06590+K05476
Human Diseases	Cancers	Pancreatic cancer	59	60	0.6102309	0.9999941	ko05212	ENSTBET00000000171(E2F3);ENSTBET00000000275(DDB2);ENSTBET00000001104(RALGDS);ENSTBET00000001165(JAK1);ENSTBET00000001269(RALB);ENSTBET00000001771(BAD);ENSTBET00000001817(GADD45G);ENSTBET00000002041(TGFB1);ENSTBET00000002595(CDC42);ENSTBET00000002953(PIK3CB);ENSTBET00000003551(NFKB1);ENSTBET00000003810(KRAS);ENSTBET00000003853(GADD45A);ENSTBET00000003920(MAPK3);ENSTBET00000004764(RELA);ENSTBET0000…	K06620+K10140+K08732+K11217+K07835+K02158+K04402+K13375+K04393+K00922+K02580+K07827+K04402+K04371+K04735+K07209+K04692+K02091+K00922+K04688+K04674+K07861+K01115+K04503+K04456+K04371+K05083+K04456+K02089+K05729+K04570+K04440+K04451+K03511+K04365+K04366+K09389+K00922+K04399+K08845+K04688+K04501+K04368+K04388+K06618+K08773+K13376+K04482+K02649+K08775+K13377+K04500+K17454+K04467+K08774+K04392+K04440+…
Genetic Information Processing	Folding, sorting and degradation	Ubiquitin mediated proteolysis	97	99	0.6181215	0.9999941	ko04120	ENSTBET00000000275(DDB2);ENSTBET00000000372(ERCC8);ENSTBET00000001379(BTRC);ENSTBET00000001738(BIRC3);ENSTBET00000001985(CBLC);ENSTBET00000002191(ANAPC10);ENSTBET00000002268(MGRN1);ENSTBET00000002474(UBE2E1);ENSTBET00000002608(FZR1);ENSTBET00000002631(UBE2K);ENSTBET00000002636(WWP2);ENSTBET00000002644(BIRC2);ENSTBET00000002703(UBE4A);ENSTBET00000002745(SMURF2);ENSTBET00000002907(RNF7);ENSTBET0000…	K10140+K10570+K03362+K16060+K04707+K03357+K10604+K06689+K03364+K04649+K05630+K16060+K10596+K04678+K10611+K03352+K10594+K03872+K04553+K06689+K10585+K10099+K08285+K05632+K04554+K10614+K03348+K10606+K10595+K10576+K10592+K07868+K10612+K10260+K10588+K03870+K10597+K03178+K10609+K04556+K10684+K10601+K04678+K03175+K10609+K03362+K10686+K10456+K10574+K10291+K03363+K10579+K03354+K10584+K10144+K16061+K10589+…
Environmental Information Processing	Signal transduction	TGF-beta signaling pathway	57	58	0.6262968	0.9999941	ko04350	ENSTBET00000000416(IFNG);ENSTBET00000000575(TNF);ENSTBET00000001070(GDF5);ENSTBET00000001298(SMAD6);ENSTBET00000001885(CREBBP);ENSTBET00000002010(GDF6);ENSTBET00000002041(TGFB1);ENSTBET00000002118(INHBA);ENSTBET00000002401(RHOA);ENSTBET00000002602(BMP6);ENSTBET00000002745(SMURF2);ENSTBET00000002762(SMAD5);ENSTBET00000002940(BMPR1A);ENSTBET00000003099(EP300);ENSTBET00000003259(DCN);ENSTBET00000003…	K04687+K03156+K04664+K04677+K04498+K04664+K13375+K04667+K04513+K16620+K04678+K16790+K04673+K04498+K04660+K04679+K04682+K04371+K04663+K04662+K04679+K04657+K04688+K04674+K04667+K04678+K13567+K04661+K19383+K13578+K04371+K04670+K04684+K13596+K04682+K19559+K04680+K16791+K16857+K04686+K17693+K13568+K04688+K04501+K04388+K13376+K03347+K03456+K03094+K04382+K13377+K04500+K04676+K04675+K04681+K10162+K04671
Organismal Systems	Endocrine system	Insulin secretion	57	58	0.6262968	0.9999941	ko04911	ENSTBET00000000551(ADCY8);ENSTBET00000000802(ATP1A3);ENSTBET00000001378(CAMK2A);ENSTBET00000001542(KCNN2);ENSTBET00000002158(PRKCB);ENSTBET00000002465(CACNA1D);ENSTBET00000002543(PRKCA);ENSTBET00000002889(PLCB1);ENSTBET00000003469(ATP1A4);ENSTBET00000003700(CREB5);ENSTBET00000004076(GIP);ENSTBET00000004359(CACNA1S);ENSTBET00000004603(ATP1B1);ENSTBET00000004884(CREB3L2);ENSTBET00000005039(ATF4);EN…	K08048+K01539+K04515+K04943+K02677+K04851+K02677+K05858+K01539+K09047+K05258+K04857+K01540+K09048+K04374+K05259+K01540+K07593+K05858+K04515+K04853+K02677+K01540+K08041+K04526+K08043+K05032+K08044+K04937+K04941+K05858+K04581+K04634+K04632+K04962+K01539+K05858+K16882+K09048+K04450+K09048+K04515+K08047+K04979+K04944+K08045+K08042+K04131+K07594+K05870+K07882+K08049+K07299+K04351+K04587+K08046+K18211
Human Diseases	Drug resistance	EGFR tyrosine kinase inhibitor resistance	56	57	0.6343918	0.9999941	ko01521	ENSTBET00000000155(ERBB3);ENSTBET00000000311(PDGFB);ENSTBET00000000602(PDGFRB);ENSTBET00000001026(KDR);ENSTBET00000001143(FGF2);ENSTBET00000001165(JAK1);ENSTBET00000001244(GSK3B);ENSTBET00000001591(JAK2);ENSTBET00000001624(EIF4E1B);ENSTBET00000001771(BAD);ENSTBET00000002158(PRKCB);ENSTBET00000002543(PRKCA);ENSTBET00000002799(PLCG1);ENSTBET00000002953(PIK3CB);ENSTBET00000003191(HGF);ENSTBET0000000…	K05084+K17386+K05089+K05098+K18497+K11217+K03083+K04447+K03259+K02158+K02677+K02677+K01116+K00922+K05460+K17448+K07827+K04371+K03259+K05094+K09593+K04692+K07205+K00922+K04688+K05099+K02677+K17449+K08052+K04456+K04371+K01110+K06279+K05083+K04456+K03099+K04570+K04365+K05055+K09408+K04366+K00922+K05859+K05455+K03099+K08845+K04688+K05459+K04368+K05093+K05450+K03259+K02649+K04364+K08774+K07203
Cellular Processes	Cellular community - eukaryotes	Gap junction	56	57	0.6343918	0.9999941	ko04540	ENSTBET00000000311(PDGFB);ENSTBET00000000551(ADCY8);ENSTBET00000000602(PDGFRB);ENSTBET00000000873(ITPR2);ENSTBET00000002150(HTR2C);ENSTBET00000002158(PRKCB);ENSTBET00000002543(PRKCA);ENSTBET00000002606(MAP3K2);ENSTBET00000002612(LPAR1);ENSTBET00000002889(PLCB1);ENSTBET00000003302(MAP2K5);ENSTBET00000003810(KRAS);ENSTBET00000003920(MAPK3);ENSTBET00000004572(HTR2A);ENSTBET00000005104(DRD2);ENSTBET0…	K17386+K08048+K05089+K04959+K04157+K02677+K02677+K04420+K04289+K05858+K04463+K07827+K04371+K04157+K04145+K05858+K12318+K04958+K02677+K08041+K12318+K08043+K04603+K04630+K08044+K04371+K05858+K07375+K04144+K04634+K04632+K03099+K07374+K05858+K07374+K04366+K08047+K04604+K12319+K03099+K07376+K08045+K08042+K04368+K05450+K04157+K05701+K07374+K08049+K04364+K04630+K08046+K04630+K07373+K02087+K19477
Metabolism	Carbohydrate metabolism	Pentose phosphate pathway	20	20	0.6356579	0.9999941	ko00030	ENSTBET00000000221(PGM1);ENSTBET00000002968(RPIA);ENSTBET00000003763(GPI);ENSTBET00000004120(TALDO1);ENSTBET00000004891(PFKM);ENSTBET00000007455(FBP2);ENSTBET00000007667(PGLS);ENSTBET00000008417(FBP1);ENSTBET00000008621(ALDOC);ENSTBET00000009103(PFKP);ENSTBET00000009139(RBKS);ENSTBET00000009303(ALDOB);ENSTBET00000009903(PRPS2);ENSTBET00000012127(TKT);ENSTBET00000012839(PGD);ENSTBET00000014441(PGM…	K01835+K01807+K01810+K00616+K00850+K03841+K01057+K03841+K01623+K00850+K00852+K01623+K00948+K00615+K00033+K15779+K01619+K00036+K00850+K13937
Cellular Processes	Cell growth and death	Cell cycle	94	96	0.6365673	0.9999941	ko04110	ENSTBET00000000171(E2F3);ENSTBET00000000276(ORC6);ENSTBET00000000330(PLK1);ENSTBET00000000784(ORC2);ENSTBET00000001244(GSK3B);ENSTBET00000001716(MCM5);ENSTBET00000001817(GADD45G);ENSTBET00000001880(TTK);ENSTBET00000001885(CREBBP);ENSTBET00000002041(TGFB1);ENSTBET00000002043(MCM3);ENSTBET00000002053(ORC4);ENSTBET00000002144(CDC14A);ENSTBET00000002191(ANAPC10);ENSTBET00000002483(CHEK1);ENSTBET00000…	K06620+K02608+K06631+K02604+K03083+K02209+K04402+K08866+K04498+K13375+K02541+K02606+K06639+K03357+K02216+K03364+K05868+K16197+K06642+K03352+K04498+K04682+K04402+K06626+K06639+K06632+K03348+K06645+K16197+K06624+K06619+K02605+K10500+K02206+K02091+K06670+K06634+K05866+K06638+K02212+K06628+K06629+K06641+K04503+K04728+K02607+K02178+K06637+K02603+K10152+K16198+K02214+K03363+K02089+K03354+K04682+K09392+…
Human Diseases	Infectious diseases	Bacterial invasion of epithelial cells	55	56	0.6425251	0.9999941	ko05100	ENSTBET00000000239(ILK);ENSTBET00000000386(SEPT3);ENSTBET00000000528(WAS);ENSTBET00000000777(RHOG);ENSTBET00000001402(CDH1);ENSTBET00000001985(CBLC);ENSTBET00000002035(CRK);ENSTBET00000002321(SEPT8);ENSTBET00000002401(RHOA);ENSTBET00000002595(CDC42);ENSTBET00000002953(PIK3CB);ENSTBET00000003299(SHC3);ENSTBET00000003696(PTK2);ENSTBET00000004310(CD2AP);ENSTBET00000005115(GAB1);ENSTBET00000005736(DN…	K06272+K16938+K05747+K07863+K05689+K04707+K04438+K16939+K04513+K04393+K00922+K17448+K05725+K13738+K09593+K01528+K12958+K06278+K00922+K05754+K18985+K05719+K05099+K17449+K12366+K05753+K05754+K06279+K05757+K05756+K19241+K05757+K05717+K13736+K00922+K12959+K16939+K04707+K13744+K04646+K01528+K13708+K05700+K13728+K04707+K06106+K04646+K02649+K05758+K05691+K06106+K13737+K16939+K04392+K05747
Metabolism	Carbohydrate metabolism	Galactose metabolism	19	19	0.6502578	0.9999941	ko00052	ENSTBET00000000221(PGM1);ENSTBET00000002039(B4GALT1);ENSTBET00000003691(GALM);ENSTBET00000004891(PFKM);ENSTBET00000007191(LCT);ENSTBET00000009103(PFKP);ENSTBET00000010458(GANC);ENSTBET00000012089(UGP2);ENSTBET00000012531(G6PC3);ENSTBET00000012628(G6PC2);ENSTBET00000013323(AKR1B1);ENSTBET00000013949(GAA);ENSTBET00000014441(PGM2);ENSTBET00000014923(HK2);ENSTBET00000015849(GLA);ENSTBET00000016144(HK…	K01835+K07966+K01785+K00850+K01229+K00850+K12317+K00963+K01084+K01084+K00011+K12316+K15779+K00844+K01189+K00844+K00844+K01203+K00850
Metabolism	Glycan biosynthesis and metabolism	Glycosaminoglycan biosynthesis - heparan sulfate / heparin	19	19	0.6502578	0.9999941	ko00534	ENSTBET00000001387(NDST3);ENSTBET00000002744(HS6ST1);ENSTBET00000003199(XYLT1);ENSTBET00000003631(B3GALT6);ENSTBET00000004208(HS6ST3);ENSTBET00000006293(NDST2);ENSTBET00000006504(GLCE);ENSTBET00000006767(NDST1);ENSTBET00000011231(EXTL1);ENSTBET00000012523(EXT1);ENSTBET00000013656(HS3ST3B1);ENSTBET00000013705(B3GAT3);ENSTBET00000013894(EXTL2);ENSTBET00000015134(NDST4);ENSTBET00000015570(XYLT2);ENS…	K02578+K02514+K00771+K00734+K08103+K02577+K01793+K02576+K02368+K02366+K07809+K10158+K02369+K02579+K00771+K08102+K08104+K02370+K02367
Metabolism	Carbohydrate metabolism	Butanoate metabolism	19	19	0.6502578	0.9999941	ko00650	ENSTBET00000002414(BDH2);ENSTBET00000002701(BDH1);ENSTBET00000002725(EHHADH);ENSTBET00000004932(ABAT);ENSTBET00000005044(HMGCS2);ENSTBET00000006373(ACSM3);ENSTBET00000007239(ACAT1);ENSTBET00000007581(ACSM5);ENSTBET00000008050(ECHS1);ENSTBET00000009185(HMGCLL1);ENSTBET00000010342(HMGCL);ENSTBET00000010876(GAD2);ENSTBET00000012867(OXCT1);ENSTBET00000014252(L2HGDH);ENSTBET00000014875(AACS);ENSTBET00…	K00019+K00019+K07514+K13524+K01641+K01896+K00626+K01896+K07511+K01640+K01640+K01580+K01027+K00109+K01907+K01641+K01580+K07515+K01896
Metabolism	Metabolism of cofactors and vitamins	Pantothenate and CoA biosynthesis	19	19	0.6502578	0.9999941	ko00770	ENSTBET00000001202(COASY);ENSTBET00000001962(PPCDC);ENSTBET00000002096(UPB1);ENSTBET00000002579(ENPP1);ENSTBET00000004770(PANK1);ENSTBET00000005591(BCAT1);ENSTBET00000006480(DPYS);ENSTBET00000009419(ENPP3);ENSTBET00000009771(VNN1);ENSTBET00000010058(VNN3);ENSTBET00000011320(AASDHPPT);ENSTBET00000011936(PANK2);ENSTBET00000012078(PANK4);ENSTBET00000014535(GADL1);ENSTBET00000015054(PPCS);ENSTBET0000…	K02318+K01598+K01431+K01513+K09680+K00826+K01464+K01513+K08069+K08069+K06133+K09680+K09680+K18966+K01922+K08069+K09680+K00207+K00826
Organismal Systems	Digestive system	Cholesterol metabolism	19	19	0.6502578	0.9999941	ko04979	ENSTBET00000001552(LIPA);ENSTBET00000002502(SORT1);ENSTBET00000003846(VDAC1);ENSTBET00000005803(PLTP);ENSTBET00000006030(SOAT2);ENSTBET00000007409(VDAC3);ENSTBET00000008569(SCARB1);ENSTBET00000008715(LRP2);ENSTBET00000008736(NCEH1);ENSTBET00000009522(VAPA);ENSTBET00000010394(ABCA1);ENSTBET00000010626(CD36);ENSTBET00000010849(ABCG8);ENSTBET00000010941(SOAT1);ENSTBET00000011365(NPC2);ENSTBET0000001…	K01052+K12388+K05862+K08761+K00637+K15041+K13885+K06233+K14349+K06096+K05641+K06259+K05684+K00637+K13443+K05664+K01059+K12385+K08758
Environmental Information Processing	Signal transduction	MAPK signaling pathway	210	215	0.6516693	0.9999941	ko04010	ENSTBET00000000155(ERBB3);ENSTBET00000000198(CACNG6);ENSTBET00000000208(INSR);ENSTBET00000000307(FGF19);ENSTBET00000000311(PDGFB);ENSTBET00000000365(IRAK1);ENSTBET00000000393(CACNA2D3);ENSTBET00000000506(DDIT3);ENSTBET00000000559(RASGRF2);ENSTBET00000000575(TNF);ENSTBET00000000602(PDGFRB);ENSTBET00000000607(FGF18);ENSTBET00000000781(ELK1);ENSTBET00000001026(KDR);ENSTBET00000001061(MAPT);ENSTBET00…	K05084+K04871+K04527+K04358+K17386+K04730+K04860+K04452+K12326+K03156+K05089+K04358+K04375+K05098+K04380+K04358+K18497+K08053+K04458+K07830+K08018+K04358+K09253+K04402+K04410+K04438+K13375+K04436+K02677+K04437+K05091+K04433+K04445+K04344+K04851+K02677+K04393+K04420+K04442+K04870+K04465+K16342+K05095+K04869+K04866+K05460+K04460+K04463+K04409+K03176+K02580+K04422+K04411+K04370+K05449+K07827+K04402+…
Organismal Systems	Endocrine system	Thyroid hormone synthesis	53	54	0.6588964	0.9999941	ko04918	ENSTBET00000000551(ADCY8);ENSTBET00000000802(ATP1A3);ENSTBET00000000873(ITPR2);ENSTBET00000001642(GPX1);ENSTBET00000001881(IYD);ENSTBET00000001943(TG);ENSTBET00000002158(PRKCB);ENSTBET00000002543(PRKCA);ENSTBET00000002889(PLCB1);ENSTBET00000002980(GPX7);ENSTBET00000003179(SLC26A4);ENSTBET00000003469(ATP1A4);ENSTBET00000003513(TTF2);ENSTBET00000003687(TSHR);ENSTBET00000003700(CREB5);ENSTBET0000000…	K08048+K01539+K04959+K00432+K17231+K10809+K02677+K02677+K05858+K00432+K14702+K01539+K15173+K04249+K09047+K01540+K00432+K09048+K05251+K04374+K01540+K05858+K10064+K04958+K02677+K01540+K08041+K08054+K08043+K08044+K10063+K09293+K06233+K17232+K05858+K04634+K04632+K01539+K05858+K09048+K04450+K09582+K00432+K09048+K08047+K14385+K08045+K08042+K09487+K00432+K05870+K08049+K08046
Metabolism	Metabolism of cofactors and vitamins	Retinol metabolism	18	18	0.6651893	0.9999941	ko00830	ENSTBET00000000754(RETSAT);ENSTBET00000001458(ALDH1A1);ENSTBET00000001852(AOX1);ENSTBET00000002315(RDH10);ENSTBET00000003504(RPE65);ENSTBET00000006919(RDH5);ENSTBET00000007947(PNPLA4);ENSTBET00000008163(DHRS9);ENSTBET00000010481(AWAT2);ENSTBET00000011962(UGT2A1);ENSTBET00000013224(ADH7);ENSTBET00000015606(ADH5);ENSTBET00000015683(RDH16);ENSTBET00000015769(ADH4);ENSTBET00000015786(ADH6);ENSTBET000…	K09516+K07249+K00157+K11151+K11158+K00061+K11157+K11149+K11156+K00699+K13951+K00121+K11154+K13980+K13952+K07249+K11153+K13369
Metabolism	Metabolism of cofactors and vitamins	Porphyrin and chlorophyll metabolism	18	18	0.6651893	0.9999941	ko00860	ENSTBET00000000353(HMOX2);ENSTBET00000001207(HMOX1);ENSTBET00000002002(UROS);ENSTBET00000004343(ALAD);ENSTBET00000004410(GUSB);ENSTBET00000005420(CP);ENSTBET00000006193(EARS2);ENSTBET00000008312(MMAB);ENSTBET00000008411(EPRS);ENSTBET00000009789(HEPH);ENSTBET00000010551(ALAS2);ENSTBET00000010846(HMBS);ENSTBET00000011962(UGT2A1);ENSTBET00000015039(FECH);ENSTBET00000015349(BLVRB);ENSTBET00000015929(…	K00510+K00510+K01719+K01698+K01195+K13624+K01885+K00798+K14163+K14735+K00643+K01749+K00699+K01772+K05901+K01599+K00231+K00643
Human Diseases	Cancers	Hepatocellular carcinoma	88	90	0.6736403	0.9999941	ko05225	ENSTBET00000000171(E2F3);ENSTBET00000000275(DDB2);ENSTBET00000000353(HMOX2);ENSTBET00000000761(WNT10B);ENSTBET00000000781(ELK1);ENSTBET00000000986(WNT1);ENSTBET00000001207(HMOX1);ENSTBET00000001244(GSK3B);ENSTBET00000001389(WNT3);ENSTBET00000001573(NFE2L2);ENSTBET00000001748(AXIN2);ENSTBET00000001771(BAD);ENSTBET00000001817(GADD45G);ENSTBET00000002041(TGFB1);ENSTBET00000002158(PRKCB);ENSTBET00000…	K06620+K10140+K00510+K01357+K04375+K03209+K00510+K03083+K00312+K05638+K04385+K02158+K04402+K13375+K02677+K02677+K01116+K00922+K04491+K05460+K17448+K07827+K04402+K04371+K09593+K00799+K00799+K02091+K00922+K04688+K05099+K02677+K01558+K00312+K04674+K03068+K00799+K17449+K01384+K02842+K02354+K04503+K02157+K04456+K04371+K01110+K06279+K04456+K10456+K03099+K02353+K03068+K02089+K04492+K04570+K04451+K03511+…
Human Diseases	Cancers	Renal cell carcinoma	51	52	0.6753895	0.9999941	ko05211	ENSTBET00000000311(PDGFB);ENSTBET00000001429(PTPN11);ENSTBET00000001771(BAD);ENSTBET00000001874(PAK2);ENSTBET00000001885(CREBBP);ENSTBET00000002035(CRK);ENSTBET00000002041(TGFB1);ENSTBET00000002595(CDC42);ENSTBET00000002953(PIK3CB);ENSTBET00000003038(PAK7);ENSTBET00000003099(EP300);ENSTBET00000003191(HGF);ENSTBET00000003441(PAK1);ENSTBET00000003660(TCEB1);ENSTBET00000003810(KRAS);ENSTBET000000039…	K17386+K07293+K02158+K04410+K04498+K04438+K13375+K04393+K00922+K05736+K04498+K05460+K04409+K03872+K07827+K04371+K09095+K09097+K09593+K00922+K05099+K03870+K09105+K04456+K04371+K04456+K03099+K05733+K04365+K08268+K04366+K00922+K07836+K09592+K09592+K03099+K08845+K04368+K06277+K13376+K04448+K15589+K02649+K13105+K04364+K13377+K07299+K01679+K08774+K04392+K02678
Environmental Information Processing	Signal transduction	PI3K-Akt signaling pathway	243	249	0.6790438	0.9999941	ko04151	ENSTBET00000000013(LPAR2);ENSTBET00000000032(TNN);ENSTBET00000000155(ERBB3);ENSTBET00000000208(INSR);ENSTBET00000000307(FGF19);ENSTBET00000000311(PDGFB);ENSTBET00000000383(PPP2R2D);ENSTBET00000000602(PDGFRB);ENSTBET00000000607(FGF18);ENSTBET00000000698(GNGT1);ENSTBET00000000718(GNG11);ENSTBET00000000855(ITGB5);ENSTBET00000000897(GNB5);ENSTBET00000001026(KDR);ENSTBET00000001068(FGF6);ENSTBET000000…	K04291+K06252+K05084+K04527+K04358+K17386+K04354+K05089+K04358+K04548+K04546+K06588+K04539+K05098+K04358+K18497+K04537+K11217+K06237+K05061+K03083+K04358+K04447+K03259+K06591+K07208+K02158+K05430+K10160+K02677+K05091+K13302+K02677+K06247+K04289+K06236+K16197+K04465+K00922+K05095+K05637+K05460+K04079+K16339+K03176+K02580+K06250+K10167+K05725+K09047+K05449+K06237+K07827+K04371+K06626+K06243+K03259+…
Metabolism	Glycan biosynthesis and metabolism	Other types of O-glycan biosynthesis	17	17	0.6804598	0.9999941	ko00514	ENSTBET00000002039(B4GALT1);ENSTBET00000003586(POMT1);ENSTBET00000003651(OGT);ENSTBET00000005331(POFUT1);ENSTBET00000005425(GXYLT1);ENSTBET00000008207(COLGALT2);ENSTBET00000008392(EOGT);ENSTBET00000008503(MFNG);ENSTBET00000008743(COLGALT1);ENSTBET00000010787(ST6GAL1);ENSTBET00000012179(POMT2);ENSTBET00000012957(POGLUT1);ENSTBET00000014633(PLOD3);ENSTBET00000015207(POFUT2);ENSTBET00000015219(ST6GA…	K07966+K00728+K09667+K03691+K13676+K11703+K18134+K05948+K11703+K00778+K00728+K13667+K13646+K03691+K00779+K07968+K13676
Environmental Information Processing	Signal transduction	Hippo signaling pathway - multiple species	17	17	0.6804598	0.9999941	ko04392	ENSTBET00000001230(YAP1);ENSTBET00000001239(SAV1);ENSTBET00000002633(RASSF1);ENSTBET00000003441(PAK1);ENSTBET00000010179(MOB1B);ENSTBET00000012348(AJUBA);ENSTBET00000013343(MOB1A);ENSTBET00000013406(FRMD6);ENSTBET00000015108(STK3);ENSTBET00000015355(RASSF6);ENSTBET00000015437(LATS1);ENSTBET00000015939(WWC1);ENSTBET00000017083(NF2);ENSTBET00000017086(CSNK1E);ENSTBET00000017464(TEAD1);ENSTBET000000…	K16687+K16686+K09850+K04409+K06685+K16682+K06685+K16822+K04412+K09854+K08791+K16685+K16684+K08960+K09448+K09448+K08791
Organismal Systems	Endocrine system	PPAR signaling pathway	50	51	0.6836744	0.9999941	ko03320	ENSTBET00000000042(UCP1);ENSTBET00000000141(CPT1B);ENSTBET00000000239(ILK);ENSTBET00000000490(NR1H3);ENSTBET00000000670(SCD);ENSTBET00000001004(ACSBG2);ENSTBET00000001187(SLC27A4);ENSTBET00000002514(ACSL3);ENSTBET00000002725(EHHADH);ENSTBET00000002796(RXRG);ENSTBET00000002842(ACSL4);ENSTBET00000003964(SLC27A5);ENSTBET00000004197(ACADL);ENSTBET00000004762(SLC27A2);ENSTBET00000005044(HMGCS2);ENSTBE…	K08769+K19523+K06272+K08536+K00507+K15013+K08745+K01897+K07514+K08526+K01897+K08748+K00255+K08746+K01641+K08750+K08761+K00232+K08751+K01897+K04504+K10226+K01596+K08756+K15013+K00864+K08764+K08752+K08749+K00249+K06259+K00029+K08530+K08763+K10214+K08745+K00029+K01897+K00507+K08753+K01059+K00232+K08525+K01641+K01596+K06276+K08765+K01388+K07294+K08758
Human Diseases	Cancers	Non-small cell lung cancer	49	50	0.6919807	0.9999941	ko05223	ENSTBET00000000171(E2F3);ENSTBET00000000275(DDB2);ENSTBET00000001771(BAD);ENSTBET00000001817(GADD45G);ENSTBET00000002158(PRKCB);ENSTBET00000002543(PRKCA);ENSTBET00000002633(RASSF1);ENSTBET00000002796(RXRG);ENSTBET00000002799(PLCG1);ENSTBET00000002953(PIK3CB);ENSTBET00000003609(STK4);ENSTBET00000003810(KRAS);ENSTBET00000003853(GADD45A);ENSTBET00000003920(MAPK3);ENSTBET00000005536(STAT3);ENSTBET000…	K06620+K10140+K02158+K04402+K02677+K02677+K09850+K08526+K01116+K00922+K04411+K07827+K04402+K04371+K04692+K02091+K00922+K02677+K04503+K04456+K04371+K11224+K05083+K04456+K03099+K02089+K04451+K03511+K04365+K09408+K04366+K09389+K00922+K05859+K04399+K15420+K03099+K08845+K08528+K04368+K06618+K08525+K02649+K04364+K06276+K17454+K05119+K08774+K08015
Metabolism	Lipid metabolism	Fatty acid elongation	16	16	0.6960769	0.9999941	ko00062	ENSTBET00000001488(ACOT7);ENSTBET00000002100(ACAA2);ENSTBET00000003356(THEM4);ENSTBET00000004126(ELOVL6);ENSTBET00000004639(ELOVL3);ENSTBET00000005878(PPT1);ENSTBET00000007363(ELOVL5);ENSTBET00000008050(ECHS1);ENSTBET00000008064(MECR);ENSTBET00000008308(ACOT4);ENSTBET00000010853(ELOVL7);ENSTBET00000016280(PPT2);ENSTBET00000016583(HSD17B12);ENSTBET00000017148(HADHA);ENSTBET00000017277(HADHB);ENSTB…	K17360+K07508+K16339+K10203+K10248+K01074+K10244+K07511+K07512+K01068+K10250+K01074+K10251+K07515+K07509+K10249
Metabolism	Lipid metabolism	Steroid hormone biosynthesis	16	16	0.6960769	0.9999941	ko00140	ENSTBET00000000845(HSD17B1);ENSTBET00000003789(HSD11B1);ENSTBET00000003883(AKR1D1);ENSTBET00000006904(HSD11B2);ENSTBET00000010640(HSD17B3);ENSTBET00000011478(SRD5A2);ENSTBET00000011962(UGT2A1);ENSTBET00000012295(HSD17B7);ENSTBET00000012663(SULT1E1);ENSTBET00000012942(HSD17B2);ENSTBET00000013054(COMT);ENSTBET00000013244(STS);ENSTBET00000014954(SRD5A1);ENSTBET00000015591(HSD17B8);ENSTBET00000016583…	K00044+K15680+K00251+K00071+K10207+K12344+K00699+K13373+K01016+K13368+K00545+K01131+K12343+K13370+K10251+K13369
Genetic Information Processing	Replication and repair	Mismatch repair	16	16	0.6960769	0.9999941	ko03430	ENSTBET00000000108(RFC5);ENSTBET00000000721(MLH3);ENSTBET00000001240(RFC2);ENSTBET00000002381(RFC4);ENSTBET00000002717(RPA1);ENSTBET00000003115(RFC1);ENSTBET00000003308(EXO1);ENSTBET00000004355(LIG1);ENSTBET00000004585(MSH2);ENSTBET00000004725(RFC3);ENSTBET00000007001(POLD1);ENSTBET00000007027(MSH3);ENSTBET00000007757(MLH1);ENSTBET00000010031(SSBP1);ENSTBET00000014189(POLD3);ENSTBET00000017161(MS…	K10756+K08739+K10755+K10755+K07466+K10754+K10746+K10747+K08735+K10756+K02327+K08736+K08734+K03111+K03504+K08737
Genetic Information Processing	Transcription	Spliceosome	84	86	0.6983599	0.9999941	ko03040	ENSTBET00000000050(CCDC12);ENSTBET00000000729(PRPF38A);ENSTBET00000000829(PRPF4);ENSTBET00000001034(LSM3);ENSTBET00000001152(RBMX);ENSTBET00000001283(HNRNPK);ENSTBET00000001346(CRNKL1);ENSTBET00000001472(DHX38);ENSTBET00000001654(SNRPA1);ENSTBET00000001737(SNRPD2);ENSTBET00000001960(SRSF5);ENSTBET00000002225(BCAS2);ENSTBET00000002823(DDX46);ENSTBET00000002974(SF3B3);ENSTBET00000003048(SF3B5);ENST…	K12871+K12849+K12662+K12622+K12885+K12886+K12869+K12815+K11092+K11096+K12893+K12861+K12811+K12830+K12832+K12866+K12854+K12847+K12812+K12882+K12829+K12621+K12896+K12816+K12855+K12872+K12733+K12881+K12856+K12821+K12850+K12827+K12848+K12821+K12741+K12890+K12865+K12887+K12828+K12837+K12864+K12823+K12857+K12835+K12824+K12822+K12873+K11984+K12834+K12852+K12877+K12862+K11091+K12825+K11094+K12859+K03283+…
Organismal Systems	Immune system	Fc epsilon RI signaling pathway	48	49	0.7003051	0.9999941	ko04664	ENSTBET00000000110(INPP5D);ENSTBET00000000173(LCP2);ENSTBET00000000575(TNF);ENSTBET00000001334(FCER1A);ENSTBET00000001719(CSF2);ENSTBET00000001875(IL4);ENSTBET00000002158(PRKCB);ENSTBET00000002275(MAP2K6);ENSTBET00000002543(PRKCA);ENSTBET00000002799(PLCG1);ENSTBET00000002953(PIK3CB);ENSTBET00000002981(PLA2G4C);ENSTBET00000003810(KRAS);ENSTBET00000003920(MAPK3);ENSTBET00000006145(PIK3CD);ENSTBET00…	K03084+K07361+K03156+K08089+K05427+K05430+K02677+K04433+K02677+K01116+K00922+K16342+K07827+K04371+K00922+K04441+K02677+K00461+K07861+K05854+K05703+K04430+K04456+K04371+K05855+K04456+K03099+K04440+K04366+K00922+K05859+K03099+K05730+K04368+K16342+K04432+K16342+K04441+K02649+K16342+K04364+K06276+K05730+K05435+K07983+K04392+K04440+K08090
Organismal Systems	Immune system	Platelet activation	83	85	0.7045254	0.9999941	ko04611	ENSTBET00000000173(LCP2);ENSTBET00000000527(MYLK3);ENSTBET00000000551(ADCY8);ENSTBET00000000810(STIM1);ENSTBET00000000873(ITPR2);ENSTBET00000001345(MYLK4);ENSTBET00000002024(TLN1);ENSTBET00000002401(RHOA);ENSTBET00000002573(VASP);ENSTBET00000002705(COL2A1);ENSTBET00000002844(PPP1R12A);ENSTBET00000002889(PLCB1);ENSTBET00000002953(PIK3CB);ENSTBET00000002981(PLA2G4C);ENSTBET00000003514(ARHGEF1);ENST…	K07361+K00907+K08048+K16059+K04959+K00907+K06271+K04513+K06274+K06236+K06270+K05858+K00922+K16342+K12330+K04371+K06269+K05858+K12318+K00922+K04441+K05719+K04958+K06269+K08041+K07532+K05854+K05732+K12318+K06481+K08043+K17388+K06271+K05703+K04630+K08044+K04639+K06069+K06476+K04456+K04371+K05858+K01832+K05215+K04634+K05855+K06236+K04632+K04456+K08508+K06261+K05858+K18952+K00509+K03900+K03914+K03903+…
Organismal Systems	Digestive system	Bile secretion	47	48	0.708644	0.9999941	ko04976	ENSTBET00000000510(SLC22A7);ENSTBET00000000551(ADCY8);ENSTBET00000000802(ATP1A3);ENSTBET00000001542(KCNN2);ENSTBET00000002097(SLC4A2);ENSTBET00000002195(SCTR);ENSTBET00000002544(AQP9);ENSTBET00000002707(SLC10A1);ENSTBET00000003118(SLC4A4);ENSTBET00000003469(ATP1A4);ENSTBET00000003896(AQP1);ENSTBET00000003964(SLC27A5);ENSTBET00000003972(ABCB4);ENSTBET00000004136(BAAT);ENSTBET00000004431(HMGCR);ENS…	K08204+K08048+K01539+K04943+K13855+K04588+K09877+K14341+K13575+K01539+K09864+K08748+K05659+K00659+K00021+K01540+K05681+K14361+K01540+K01253+K05658+K01540+K08041+K08043+K08044+K09866+K13857+K13885+K14349+K04632+K18245+K01539+K05684+K05031+K00699+K05673+K05664+K08047+K03460+K05742+K08045+K08042+K08049+K07299+K14360+K08537+K08046
Human Diseases	Cancers	Glioma	47	48	0.708644	0.9999941	ko05214	ENSTBET00000000171(E2F3);ENSTBET00000000275(DDB2);ENSTBET00000000311(PDGFB);ENSTBET00000000602(PDGFRB);ENSTBET00000001378(CAMK2A);ENSTBET00000001817(GADD45G);ENSTBET00000002158(PRKCB);ENSTBET00000002543(PRKCA);ENSTBET00000002799(PLCG1);ENSTBET00000002953(PIK3CB);ENSTBET00000003299(SHC3);ENSTBET00000003810(KRAS);ENSTBET00000003853(GADD45A);ENSTBET00000003920(MAPK3);ENSTBET00000005614(CDK6);ENSTBET…	K06620+K10140+K17386+K05089+K04515+K04402+K02677+K02677+K01116+K00922+K17448+K07827+K04402+K04371+K02091+K00922+K04515+K02677+K17449+K04503+K04456+K04371+K01110+K06279+K04456+K03099+K02183+K02089+K04451+K03511+K04365+K04366+K09389+K00922+K05859+K04515+K03099+K06643+K08845+K05459+K04368+K06618+K02649+K04364+K17454+K08774+K07203
Cellular Processes	Cellular community - eukaryotes	Signaling pathways regulating pluripotency of stem cells	82	84	0.7106817	0.9999941	ko04550	ENSTBET00000000761(WNT10B);ENSTBET00000000986(WNT1);ENSTBET00000001143(FGF2);ENSTBET00000001165(JAK1);ENSTBET00000001244(GSK3B);ENSTBET00000001389(WNT3);ENSTBET00000001591(JAK2);ENSTBET00000001748(AXIN2);ENSTBET00000001777(KAT6A);ENSTBET00000002118(INHBA);ENSTBET00000002264(ISL1);ENSTBET00000002372(JARID2);ENSTBET00000002762(SMAD5);ENSTBET00000002818(SMARCAD1);ENSTBET00000002940(BMPR1A);ENSTBET00…	K01357+K03209+K18497+K11217+K03083+K00312+K04447+K04385+K11305+K04667+K09370+K11478+K16790+K14439+K04673+K00922+K05095+K05058+K18493+K07827+K04371+K04662+K08031+K05094+K04692+K04362+K18489+K00922+K04441+K01558+K00312+K11470+K01384+K04667+K02842+K02354+K13567+K18484+K18499+K13578+K02157+K04456+K04371+K08553+K11421+K04670+K04456+K02353+K13596+K04680+K16791+K04366+K17693+K00922+K13568+K09326+K05459+…
Human Diseases	Infectious diseases	Measles	82	84	0.7106817	0.9999941	ko05162	ENSTBET00000000365(IRAK1);ENSTBET00000000416(IFNG);ENSTBET00000000578(OAS2);ENSTBET00000000631(CSNK2B);ENSTBET00000000817(NFKBIB);ENSTBET00000001165(JAK1);ENSTBET00000001244(GSK3B);ENSTBET00000001591(JAK2);ENSTBET00000001875(IL4);ENSTBET00000002056(TLR4);ENSTBET00000002061(IKBKE);ENSTBET00000002497(IL12A);ENSTBET00000002600(CD28);ENSTBET00000002747(EIF2AK1);ENSTBET00000002953(PIK3CB);ENSTBET00000…	K04730+K04687+K14216+K03115+K02581+K11217+K03083+K04447+K05430+K10160+K07211+K05406+K06470+K16194+K00922+K06451+K05411+K02580+K06626+K03097+K11221+K04735+K06624+K02206+K04692+K02091+K12647+K00922+K08860+K04389+K07900+K16196+K14754+K05132+K05703+K06450+K03247+K03175+K04729+K04503+K04456+K05069+K05425+K10152+K11224+K05410+K04456+K05070+K05763+K04404+K07990+K12648+K03237+K02089+K14752+K04427+K10144+…
Metabolism	Lipid metabolism	Steroid biosynthesis	15	15	0.7120484	0.9999941	ko00100	ENSTBET00000000484(SC5D);ENSTBET00000001552(LIPA);ENSTBET00000003063(SQLE);ENSTBET00000004510(NSDHL);ENSTBET00000005953(TM7SF2);ENSTBET00000006030(SOAT2);ENSTBET00000007273(DHCR24);ENSTBET00000008366(FDFT1);ENSTBET00000009229(MSMO1);ENSTBET00000010941(SOAT1);ENSTBET00000012295(HSD17B7);ENSTBET00000013050(DHCR7);ENSTBET00000014683(CEL);ENSTBET00000015138(EBP);ENSTBET00000016239(LSS)	K00227+K01052+K00511+K07748+K00222+K00637+K09828+K00801+K07750+K00637+K13373+K00213+K12298+K01824+K01852
Metabolism	Glycan biosynthesis and metabolism	Glycosaminoglycan biosynthesis - chondroitin sulfate / dermatan sulfate	15	15	0.7120484	0.9999941	ko00532	ENSTBET00000003199(XYLT1);ENSTBET00000003631(B3GALT6);ENSTBET00000008654(CHPF);ENSTBET00000009307(DSE);ENSTBET00000009457(CHST3);ENSTBET00000010705(CHSY1);ENSTBET00000011397(CHST15);ENSTBET00000012460(CSGALNACT2);ENSTBET00000012692(CHST12);ENSTBET00000013408(UST);ENSTBET00000013705(B3GAT3);ENSTBET00000014404(CHST11);ENSTBET00000015317(CHPF2);ENSTBET00000015570(XYLT2);ENSTBET00000016784(CSGALNACT1)	K00771+K00734+K00747+K01794+K01020+K13499+K08106+K00746+K04742+K03193+K10158+K01017+K03419+K00771+K00746
Metabolism	Metabolism of other amino acids	Selenocompound metabolism	14	14	0.7283823	0.9999941	ko00450	ENSTBET00000000305(MARS);ENSTBET00000001491(SEPHS2);ENSTBET00000001607(TXNRD2);ENSTBET00000002354(CCBL2);ENSTBET00000002976(SCLY);ENSTBET00000004348(PSTK);ENSTBET00000004684(TXNRD3);ENSTBET00000004850(PAPSS2);ENSTBET00000005839(CTH);ENSTBET00000005930(TXNRD1);ENSTBET00000008498(CCBL1);ENSTBET00000010448(MTR);ENSTBET00000012256(SEPSECS);ENSTBET00000017256(PAPSS1)	K01874+K01008+K00384+K00816+K01763+K10837+K00384+K13811+K01758+K00384+K00816+K00548+K03341+K13811
Metabolism	Glycan biosynthesis and metabolism	Glycosaminoglycan degradation	14	14	0.7283823	0.9999941	ko00531	ENSTBET00000001257(HYAL2);ENSTBET00000002147(GNS);ENSTBET00000003788(HYAL1);ENSTBET00000004410(GUSB);ENSTBET00000005423(ARSB);ENSTBET00000006026(GALNS);ENSTBET00000009476(NAGLU);ENSTBET00000011229(SPAM1);ENSTBET00000011341(HYAL4);ENSTBET00000012278(HGSNAT);ENSTBET00000012299(HPSE);ENSTBET00000012407(HEXB);ENSTBET00000013448(HPSE2);ENSTBET00000014290(IDUA)	K01197+K01137+K01197+K01195+K01135+K01132+K01205+K01197+K01197+K10532+K07964+K12373+K07965+K01217
Metabolism	Metabolism of cofactors and vitamins	One carbon pool by folate	14	14	0.7283823	0.9999941	ko00670	ENSTBET00000000725(TYMS);ENSTBET00000001760(GART);ENSTBET00000004162(AMT);ENSTBET00000005092(ALDH1L1);ENSTBET00000008434(MTHFR);ENSTBET00000009804(SHMT1);ENSTBET00000009970(MTHFD2L);ENSTBET00000010075(MTHFD1L);ENSTBET00000010309(MTFMT);ENSTBET00000010448(MTR);ENSTBET00000011019(ATIC);ENSTBET00000013502(MTHFD1);ENSTBET00000015491(SHMT2);ENSTBET00000015977(FTCD)	K00560+K11787+K00605+K00289+K00297+K00600+K13403+K13402+K00604+K00548+K00602+K00288+K00600+K13990
Metabolism	Lipid metabolism	Biosynthesis of unsaturated fatty acids	14	14	0.7283823	0.9999941	ko01040	ENSTBET00000000670(SCD);ENSTBET00000001488(ACOT7);ENSTBET00000003564(PECR);ENSTBET00000004126(ELOVL6);ENSTBET00000004136(BAAT);ENSTBET00000005869(ACOX3);ENSTBET00000007363(ELOVL5);ENSTBET00000008308(ACOT4);ENSTBET00000008316(FADS2);ENSTBET00000013839(FADS1);ENSTBET00000013842(SCD5);ENSTBET00000015303(ACOX1);ENSTBET00000016583(HSD17B12);ENSTBET00000017148(HADHA)	K00507+K17360+K07753+K10203+K00659+K00232+K10244+K01068+K10226+K10224+K00507+K00232+K10251+K07515
Organismal Systems	Sensory system	Phototransduction	14	14	0.7283823	0.9999941	ko04744	ENSTBET00000000429(CNGB1);ENSTBET00000000698(GNGT1);ENSTBET00000005908(PDE6B);ENSTBET00000006013(SLC24A1);ENSTBET00000006867(GNB1);ENSTBET00000008718(GUCA1A);ENSTBET00000010505(CALML5);ENSTBET00000010589(PDE6G);ENSTBET00000011350(RHO);ENSTBET00000012316(PDE6A);ENSTBET00000012909(GNAT1);ENSTBET00000014831(GUCY2D);ENSTBET00000015924(GNAT2);ENSTBET00000016202(RGS9)	K04952+K04548+K13756+K13749+K04536+K08328+K02183+K13759+K04250+K08718+K04631+K12321+K04631+K13765
Organismal Systems	Excretory system	Proximal tubule bicarbonate reclamation	14	14	0.7283823	0.9999941	ko04964	ENSTBET00000000802(ATP1A3);ENSTBET00000003118(SLC4A4);ENSTBET00000003469(ATP1A4);ENSTBET00000003896(AQP1);ENSTBET00000004603(ATP1B1);ENSTBET00000005346(ATP1B2);ENSTBET00000007164(ATP1B4);ENSTBET00000008440(PCK1);ENSTBET00000008772(GLS2);ENSTBET00000010545(CA2);ENSTBET00000010612(ATP1A1);ENSTBET00000011279(MDH1);ENSTBET00000015710(PCK2);ENSTBET00000017082(GLS)	K01539+K13575+K01539+K09864+K01540+K01540+K01540+K01596+K01425+K18245+K01539+K00025+K01596+K01425
Human Diseases	Cancers	Prostate cancer	77	79	0.741262	0.9999941	ko05215	ENSTBET00000000171(E2F3);ENSTBET00000000311(PDGFB);ENSTBET00000000602(PDGFRB);ENSTBET00000001244(GSK3B);ENSTBET00000001771(BAD);ENSTBET00000001885(CREBBP);ENSTBET00000002294(NKX3-1);ENSTBET00000002953(PIK3CB);ENSTBET00000002994(TCF7L2);ENSTBET00000003099(EP300);ENSTBET00000003306(HSP90AA1);ENSTBET00000003498(PLAT);ENSTBET00000003551(NFKB1);ENSTBET00000003700(CREB5);ENSTBET00000003810(KRAS);ENSTBE…	K06620+K17386+K05089+K03083+K02158+K04498+K09348+K00922+K04491+K04498+K04079+K01343+K02580+K09047+K07827+K04371+K06626+K04735+K07209+K06624+K09048+K04374+K02206+K00799+K00799+K04362+K00922+K01403+K15619+K04526+K00799+K09633+K09299+K04503+K04456+K04371+K01110+K05083+K04456+K03099+K04387+K04492+K12344+K04451+K09048+K07201+K04734+K04365+K04366+K09389+K09048+K00922+K04399+K03099+K06643+K08845+K09299+…
Metabolism	Amino acid metabolism	Histidine metabolism	13	13	0.7450866	0.9999941	ko00340	ENSTBET00000000639(MAOB);ENSTBET00000003945(ALDH7A1);ENSTBET00000005247(ASPA);ENSTBET00000005890(HDC);ENSTBET00000006983(MAOA);ENSTBET00000011237(CNDP2);ENSTBET00000011263(CNDP1);ENSTBET00000012846(ALDH1A3);ENSTBET00000014600(AOC1);ENSTBET00000014719(AMDHD1);ENSTBET00000014991(HAL);ENSTBET00000015632(ALDH3A2);ENSTBET00000015977(FTCD)	K00274+K14085+K01437+K01590+K00274+K08660+K05604+K00129+K11182+K01468+K01745+K00128+K13990
Metabolism	Glycan biosynthesis and metabolism	Other glycan degradation	13	13	0.7450866	0.9999941	ko00511	ENSTBET00000000202(GBA);ENSTBET00000000763(MAN2B1);ENSTBET00000004106(MANBA);ENSTBET00000004142(NEU3);ENSTBET00000006537(MAN2B2);ENSTBET00000009121(FUCA2);ENSTBET00000009840(NEU2);ENSTBET00000011730(MAN2C1);ENSTBET00000011911(NEU1);ENSTBET00000012167(GBA2);ENSTBET00000012407(HEXB);ENSTBET00000013155(FUCA1);ENSTBET00000013640(HEXDC)	K01201+K12311+K01192+K12357+K12312+K01206+K12357+K01191+K01186+K17108+K12373+K01206+K14459
Metabolism	Metabolism of cofactors and vitamins	Folate biosynthesis	13	13	0.7450866	0.9999941	ko00790	ENSTBET00000000046(FPGS);ENSTBET00000005186(GGH);ENSTBET00000008542(TPH2);ENSTBET00000008934(MOCS2);ENSTBET00000009195(SPR);ENSTBET00000009530(TPH1);ENSTBET00000010233(MOCS1);ENSTBET00000010817(GCH1);ENSTBET00000011040(CBR1);ENSTBET00000011745(PTS);ENSTBET00000013323(AKR1B1);ENSTBET00000014756(PAH);ENSTBET00000014862(ALPL)	K01930+K01307+K00502+K03635+K00072+K00502+K03639+K01495+K00079+K01737+K00011+K00500+K01077
Organismal Systems	Endocrine system	Renin-angiotensin system	13	13	0.7450866	0.9999941	ko04614	ENSTBET00000000287(ACE2);ENSTBET00000003324(MME);ENSTBET00000005200(CTSA);ENSTBET00000007122(LNPEP);ENSTBET00000007788(NLN);ENSTBET00000008518(PREP);ENSTBET00000009503(CMA1);ENSTBET00000010291(CPA3);ENSTBET00000011831(ENPEP);ENSTBET00000013658(MAS1);ENSTBET00000014300(PRCP);ENSTBET00000014429(ATP6AP2);ENSTBET00000014985(REN)	K09708+K01389+K13289+K01257+K01393+K01322+K01329+K08780+K11141+K04303+K01285+K19514+K01380
Human Diseases	Immune diseases	Autoimmune thyroid disease	13	13	0.7450866	0.9999941	ko05320	ENSTBET00000001875(IL4);ENSTBET00000001943(TG);ENSTBET00000002600(CD28);ENSTBET00000003200(CD40);ENSTBET00000003211(CTLA4);ENSTBET00000003687(TSHR);ENSTBET00000004924(TSHB);ENSTBET00000006288(FASLG);ENSTBET00000010518(CD40LG);ENSTBET00000011201(CD86);ENSTBET00000012596(IL10);ENSTBET00000014616(PRF1);ENSTBET00000017633(FAS)	K05430+K10809+K06470+K03160+K06538+K04249+K05251+K04389+K03161+K05413+K05443+K07818+K04390
Human Diseases	Immune diseases	Allograft rejection	13	13	0.7450866	0.9999941	ko05330	ENSTBET00000000416(IFNG);ENSTBET00000000575(TNF);ENSTBET00000001875(IL4);ENSTBET00000002497(IL12A);ENSTBET00000002600(CD28);ENSTBET00000003200(CD40);ENSTBET00000006288(FASLG);ENSTBET00000009324(IL12B);ENSTBET00000010518(CD40LG);ENSTBET00000011201(CD86);ENSTBET00000012596(IL10);ENSTBET00000014616(PRF1);ENSTBET00000017633(FAS)	K04687+K03156+K05430+K05406+K06470+K03160+K04389+K05425+K03161+K05413+K05443+K07818+K04390
Human Diseases	Neurodegenerative diseases	Amyotrophic lateral sclerosis (ALS)	42	43	0.7504241	0.9999941	ko05014	ENSTBET00000000575(TNF);ENSTBET00000001533(NEFL);ENSTBET00000001642(GPX1);ENSTBET00000001771(BAD);ENSTBET00000002275(MAP2K6);ENSTBET00000002803(NOS1);ENSTBET00000002980(GPX7);ENSTBET00000003072(GRIN2B);ENSTBET00000003936(PPP3CB);ENSTBET00000003946(GRIA1);ENSTBET00000004221(SLC1A2);ENSTBET00000004769(GPX8);ENSTBET00000004966(GRIN2C);ENSTBET00000006139(TNFRSF1A);ENSTBET00000006289(MAPK13);ENSTBET00…	K03156+K04572+K00432+K02158+K04433+K13240+K00432+K05210+K04348+K05197+K05613+K00432+K05211+K03158+K04441+K04726+K04565+K05212+K07887+K04573+K05209+K04426+K02308+K05198+K04575+K04569+K04570+K04451+K00432+K04399+K04432+K02084+K04441+K07607+K00432+K03781+K02187+K05141+K04392+K11518+K11519+K04348
Human Diseases	Endocrine and metabolic diseases	AGE-RAGE signaling pathway in diabetic complications	75	77	0.7533648	0.9999941	ko04933	ENSTBET00000000373(EGR1);ENSTBET00000000575(TNF);ENSTBET00000001171(COL4A1);ENSTBET00000001591(JAK2);ENSTBET00000002041(TGFB1);ENSTBET00000002158(PRKCB);ENSTBET00000002543(PRKCA);ENSTBET00000002595(CDC42);ENSTBET00000002705(COL2A1);ENSTBET00000002799(PLCG1);ENSTBET00000002889(PLCB1);ENSTBET00000002953(PIK3CB);ENSTBET00000003140(EDN1);ENSTBET00000003526(SELE);ENSTBET00000003551(NFKB1);ENSTBET00000…	K09203+K03156+K06237+K04447+K13375+K02677+K02677+K04393+K06236+K01116+K05858+K00922+K16366+K06494+K02580+K05449+K06237+K07827+K04371+K18050+K04735+K06624+K06237+K04692+K05858+K00922+K04441+K05740+K02677+K01398+K06237+K04674+K05860+K05449+K04503+K06237+K04456+K04371+K06237+K05858+K06236+K11224+K04456+K05858+K08008+K02089+K18952+K06527+K04440+K04702+K05717+K06068+K07201+K08008+K05857+K00922+K05859+…
Human Diseases	Cancers	Viral carcinogenesis	110	113	0.7548663	0.9999941	ko05203	ENSTBET00000000459(GSN);ENSTBET00000000646(VAC14);ENSTBET00000000847(ACTN1);ENSTBET00000001146(RASA2);ENSTBET00000001165(JAK1);ENSTBET00000001283(HNRNPK);ENSTBET00000001388(GTF2B);ENSTBET00000001660(ATP6V0D2);ENSTBET00000001771(BAD);ENSTBET00000001885(CREBBP);ENSTBET00000002031(DNAJA3);ENSTBET00000002401(RHOA);ENSTBET00000002483(CHEK1);ENSTBET00000002595(CDC42);ENSTBET00000002693(RBPJ);ENSTBET000…	K05768+K15305+K05699+K08053+K11217+K12886+K03124+K02146+K02158+K04498+K09504+K04513+K02216+K04393+K06053+K16197+K00922+K05699+K04498+K05411+K02580+K03143+K09047+K07827+K03120+K04371+K15979+K06626+K11838+K03122+K04179+K03120+K16197+K04735+K06624+K09048+K04374+K04469+K02206+K03136+K16174+K04692+K02091+K00922+K02330+K06062+K06638+K05768+K05854+K15041+K11404+K15306+K03173+K04503+K04371+K06062+K05855+…
Metabolism	Amino acid metabolism	Arginine biosynthesis	12	12	0.7621697	0.9999941	ko00220	ENSTBET00000002356(ARG2);ENSTBET00000002803(NOS1);ENSTBET00000003510(GLUL);ENSTBET00000004634(CPS1);ENSTBET00000004815(ASS1);ENSTBET00000006530(NAGS);ENSTBET00000008096(ARG1);ENSTBET00000008772(GLS2);ENSTBET00000009277(OTC);ENSTBET00000013514(GPT2);ENSTBET00000015887(GOT1);ENSTBET00000017082(GLS)	K01476+K13240+K01915+K01948+K01940+K11067+K01476+K01425+K00611+K00814+K14454+K01425
Metabolism	Glycan biosynthesis and metabolism	Glycosphingolipid biosynthesis - ganglio series	12	12	0.7621697	0.9999941	ko00604	ENSTBET00000000095(ST6GALNAC6);ENSTBET00000000438(ST6GALNAC4);ENSTBET00000000571(SLC33A1);ENSTBET00000001638(ST3GAL2);ENSTBET00000002357(ST6GALNAC5);ENSTBET00000002930(ST8SIA1);ENSTBET00000004066(B4GALNT1);ENSTBET00000006451(ST3GAL1);ENSTBET00000008335(ST3GAL5);ENSTBET00000012407(HEXB);ENSTBET00000013537(ST6GALNAC3);ENSTBET00000014560(ST8SIA5)	K03376+K03374+K03372+K03368+K03375+K03371+K00725+K00780+K03370+K12373+K03373+K03369
Metabolism	Energy metabolism	Nitrogen metabolism	12	12	0.7621697	0.9999941	ko00910	ENSTBET00000002646(CA14);ENSTBET00000003510(GLUL);ENSTBET00000004361(CA13);ENSTBET00000004634(CPS1);ENSTBET00000004637(CA1);ENSTBET00000008828(CA9);ENSTBET00000009225(CA3);ENSTBET00000009348(CA12);ENSTBET00000009566(CA5B);ENSTBET00000010545(CA2);ENSTBET00000010632(CA7);ENSTBET00000017045(CA6)	K01672+K01915+K01672+K01948+K01672+K01672+K01672+K01672+K01672+K18245+K01672+K01672
Metabolism	Global and overview maps	2-Oxocarboxylic acid metabolism	12	12	0.7621697	0.9999941	ko01210	ENSTBET00000005591(BCAT1);ENSTBET00000006426(CS);ENSTBET00000006530(NAGS);ENSTBET00000007759(IDH2);ENSTBET00000008508(IDH3A);ENSTBET00000011110(ACO2);ENSTBET00000011582(IDH3B);ENSTBET00000012390(ACO1);ENSTBET00000013514(GPT2);ENSTBET00000015887(GOT1);ENSTBET00000016695(IDH3G);ENSTBET00000017622(BCAT2)	K00826+K01647+K11067+K00031+K00030+K01681+K00030+K01681+K00814+K14454+K00030+K00826
Genetic Information Processing	Replication and repair	Non-homologous end-joining	12	12	0.7621697	0.9999941	ko03450	ENSTBET00000002504(XRCC4);ENSTBET00000002685(POLL);ENSTBET00000002946(PRKDC);ENSTBET00000003313(MRE11A);ENSTBET00000004005(XRCC5);ENSTBET00000004673(DNTT);ENSTBET00000005046(POLM);ENSTBET00000006877(DCLRE1C);ENSTBET00000007914(RAD50);ENSTBET00000011743(XRCC6);ENSTBET00000013723(FEN1);ENSTBET00000017741(LIG4)	K10886+K03512+K06642+K10865+K10885+K00977+K03513+K10887+K10866+K10884+K04799+K10777
Cellular Processes	Cell growth and death	Necroptosis	73	75	0.7653701	0.9999941	ko04217	ENSTBET00000000416(IFNG);ENSTBET00000000507(SLC25A31);ENSTBET00000000575(TNF);ENSTBET00000001165(JAK1);ENSTBET00000001338(FTH1);ENSTBET00000001353(PARP2);ENSTBET00000001378(CAMK2A);ENSTBET00000001474(RIPK3);ENSTBET00000001591(JAK2);ENSTBET00000001738(BIRC3);ENSTBET00000002056(TLR4);ENSTBET00000002385(PARP1);ENSTBET00000002644(BIRC2);ENSTBET00000002835(CHMP4C);ENSTBET00000002981(PLA2G4C);ENSTBET00…	K04687+K05863+K03156+K11217+K00522+K10798+K04515+K08847+K04447+K16060+K10160+K10798+K16060+K12194+K16342+K04079+K12198+K01915+K05862+K15053+K08849+K11221+K10798+K04692+K08601+K05863+K05401+K03158+K02861+K00688+K04389+K04515+K12965+K04726+K05132+K15041+K17065+K03173+K11224+K12191+K05863+K04440+K00688+K04515+K04982+K00688+K05131+K12800+K04383+K11225+K16342+K16195+K05130+K16342+K05133+K02373+K04724+…
Human Diseases	Cancers	Endometrial cancer	40	41	0.767097	0.9999941	ko05213	ENSTBET00000000239(ILK);ENSTBET00000000275(DDB2);ENSTBET00000000781(ELK1);ENSTBET00000001244(GSK3B);ENSTBET00000001402(CDH1);ENSTBET00000001748(AXIN2);ENSTBET00000001771(BAD);ENSTBET00000001817(GADD45G);ENSTBET00000002953(PIK3CB);ENSTBET00000002994(TCF7L2);ENSTBET00000003810(KRAS);ENSTBET00000003853(GADD45A);ENSTBET00000003920(MAPK3);ENSTBET00000006145(PIK3CD);ENSTBET00000007757(MLH1);ENSTBET0000…	K06272+K10140+K04375+K03083+K05689+K04385+K02158+K04402+K00922+K04491+K07827+K04402+K04371+K00922+K08734+K04503+K02157+K04456+K04371+K01110+K05083+K04456+K03099+K04492+K04451+K03511+K04365+K09408+K04366+K00922+K04399+K03099+K08845+K04368+K02620+K02649+K04364+K05691+K06276+K02085
Cellular Processes	Transport and catabolism	Autophagy - animal	72	74	0.771331	0.9999941	ko04140	ENSTBET00000001273(RRAS2);ENSTBET00000001641(RHEB);ENSTBET00000001765(CAMKK2);ENSTBET00000001771(BAD);ENSTBET00000001950(LAMP1);ENSTBET00000002574(ATG13);ENSTBET00000002583(ATG4D);ENSTBET00000002931(SH3GLB1);ENSTBET00000002953(PIK3CB);ENSTBET00000003532(ATG14);ENSTBET00000003810(KRAS);ENSTBET00000003920(MAPK3);ENSTBET00000004644(ERN1);ENSTBET00000006145(PIK3CD);ENSTBET00000006177(EIF2AK3);ENSTBET…	K07830+K07208+K07359+K02158+K06528+K08331+K08342+K11248+K00922+K17889+K07827+K04371+K08852+K00922+K08860+K04688+K04958+K08491+K07198+K17446+K16196+K04526+K06528+K18086+K17888+K08270+K08342+K07359+K03175+K18082+K01363+K08333+K04456+K04371+K01110+K07207+K04456+K18082+K11248+K03237+K08342+K04427+K04570+K08341+K04440+K00914+K06068+K08268+K04366+K08803+K00922+K18052+K08269+K04688+K16185+K07206+K04368+…
Organismal Systems	Aging	Longevity regulating pathway - multiple species	39	40	0.7754064	0.9999941	ko04213	ENSTBET00000000208(INSR);ENSTBET00000000551(ADCY8);ENSTBET00000001140(PRKAG1);ENSTBET00000002087(SOD2);ENSTBET00000002953(PIK3CB);ENSTBET00000003572(EIF4EBP2);ENSTBET00000003810(KRAS);ENSTBET00000005349(PRKAB2);ENSTBET00000006145(PIK3CD);ENSTBET00000006561(RPS6KB1);ENSTBET00000006859(PRKAA2);ENSTBET00000007094(IRS4);ENSTBET00000007232(ADCY1);ENSTBET00000007264(INS);ENSTBET00000007328(SOD1);ENSTBE…	K04527+K08048+K07200+K04564+K00922+K18644+K07827+K07199+K00922+K04688+K07198+K17446+K08041+K04526+K04565+K08043+K08044+K04456+K04456+K09542+K07201+K09408+K00922+K08047+K03283+K04688+K05459+K08045+K07200+K08042+K07199+K06067+K02649+K08049+K03781+K08046+K06067+K07203+K11411
Human Diseases	Immune diseases	Inflammatiory bowel disease (IBD)	39	40	0.7754064	0.9999941	ko05321	ENSTBET00000000416(IFNG);ENSTBET00000000511(IL17A);ENSTBET00000000575(TNF);ENSTBET00000000941(NOD2);ENSTBET00000001683(IL17F);ENSTBET00000001875(IL4);ENSTBET00000002041(TGFB1);ENSTBET00000002056(TLR4);ENSTBET00000002497(IL12A);ENSTBET00000003071(RORA);ENSTBET00000003383(IL23R);ENSTBET00000003551(NFKB1);ENSTBET00000003558(IL12RB2);ENSTBET00000003885(IL23A);ENSTBET00000004764(RELA);ENSTBET000000055…	K04687+K05489+K03156+K10165+K05494+K05430+K13375+K10160+K05406+K08532+K05065+K02580+K05064+K05426+K04735+K04692+K05071+K05132+K10163+K10168+K05425+K05070+K05482+K05173+K05443+K04383+K11225+K05075+K05174+K05133+K13376+K04448+K05434+K13377+K10166+K04500+K05435+K11220+K11222
Metabolism	Carbohydrate metabolism	Pentose and glucuronate interconversions	11	11	0.7796401	0.9999941	ko00040	ENSTBET00000001621(DCXR);ENSTBET00000004410(GUSB);ENSTBET00000006136(SORD);ENSTBET00000006399(XYLB);ENSTBET00000007296(UGDH);ENSTBET00000008848(DHDH);ENSTBET00000011962(UGT2A1);ENSTBET00000012089(UGP2);ENSTBET00000013323(AKR1B1);ENSTBET00000014465(KL);ENSTBET00000014992(AKR1A1)	K03331+K01195+K00008+K00854+K00012+K00078+K00699+K00963+K00011+K14756+K00002
Metabolism	Amino acid metabolism	Phenylalanine metabolism	11	11	0.7796401	0.9999941	ko00360	ENSTBET00000000639(MAOB);ENSTBET00000004242(DDC);ENSTBET00000006983(MAOA);ENSTBET00000007778(TAT);ENSTBET00000009978(AOC2);ENSTBET00000010098(HPD);ENSTBET00000011569(MIF);ENSTBET00000012846(ALDH1A3);ENSTBET00000014756(PAH);ENSTBET00000015555(GLYAT);ENSTBET00000015887(GOT1)	K00274+K01593+K00274+K00815+K00276+K00457+K07253+K00129+K00500+K00628+K14454
Human Diseases	Immune diseases	Asthma	11	11	0.7796401	0.9999941	ko05310	ENSTBET00000000575(TNF);ENSTBET00000001334(FCER1A);ENSTBET00000001875(IL4);ENSTBET00000003200(CD40);ENSTBET00000004668(IL9);ENSTBET00000010183(EPX);ENSTBET00000010518(CD40LG);ENSTBET00000012596(IL10);ENSTBET00000017266(IL13);ENSTBET00000017301(FCER1G);ENSTBET00000017723(MS4A2)	K03156+K08089+K05430+K03160+K05432+K10788+K03161+K05443+K05435+K07983+K08090
Environmental Information Processing	Signal transduction	VEGF signaling pathway	38	39	0.7836909	0.9999941	ko04370	ENSTBET00000001026(KDR);ENSTBET00000001771(BAD);ENSTBET00000002158(PRKCB);ENSTBET00000002402(SPHK2);ENSTBET00000002543(PRKCA);ENSTBET00000002595(CDC42);ENSTBET00000002799(PLCG1);ENSTBET00000002953(PIK3CB);ENSTBET00000002981(PLA2G4C);ENSTBET00000003696(PTK2);ENSTBET00000003810(KRAS);ENSTBET00000003920(MAPK3);ENSTBET00000003936(PPP3CB);ENSTBET00000004275(PTGS2);ENSTBET00000004539(NFATC2);ENSTBET000…	K05098+K02158+K02677+K04718+K02677+K04393+K01116+K00922+K16342+K05725+K07827+K04371+K04348+K11987+K17332+K00922+K04441+K02677+K07861+K04444+K04456+K04371+K04456+K04366+K04443+K00922+K05859+K04399+K04368+K16342+K04455+K16342+K04441+K02649+K16342+K08273+K04392+K04348
Organismal Systems	Sensory system	Inflammatory mediator regulation of TRP channels	69	71	0.7890219	0.9999941	ko04750	ENSTBET00000000551(ADCY8);ENSTBET00000000873(ITPR2);ENSTBET00000001378(CAMK2A);ENSTBET00000001966(PRKCH);ENSTBET00000002150(HTR2C);ENSTBET00000002158(PRKCB);ENSTBET00000002275(MAP2K6);ENSTBET00000002543(PRKCA);ENSTBET00000002799(PLCG1);ENSTBET00000002889(PLCB1);ENSTBET00000002953(PIK3CB);ENSTBET00000002981(PLA2G4C);ENSTBET00000003485(NTRK1);ENSTBET00000003791(ASIC1);ENSTBET00000004023(PRKCE);ENST…	K08048+K04959+K04515+K18051+K04157+K02677+K04433+K02677+K01116+K05858+K00922+K16342+K03176+K04829+K18050+K00458+K06269+K04157+K04723+K04972+K05222+K05858+K04831+K00922+K04441+K04515+K04958+K02677+K04261+K06269+K08041+K04971+K08043+K08044+K04984+K05858+K04634+K04632+K04983+K02183+K05858+K04828+K04386+K04440+K04234+K06068+K00922+K05859+K04515+K16343+K02582+K08047+K18052+K06269+K05459+K08045+K08042+…
Genetic Information Processing	Replication and repair	Fanconi anemia pathway	37	38	0.7919451	0.9999941	ko03460	ENSTBET00000001178(REV1);ENSTBET00000001694(POLH);ENSTBET00000002137(TOP3B);ENSTBET00000002262(RMI1);ENSTBET00000002311(UBE2T);ENSTBET00000002717(RPA1);ENSTBET00000003621(SLX4);ENSTBET00000004537(FANCL);ENSTBET00000005626(REV3L);ENSTBET00000005714(FANCG);ENSTBET00000006431(FANCM);ENSTBET00000006722(BLM);ENSTBET00000006847(PALB2);ENSTBET00000007757(MLH1);ENSTBET00000007890(FANCD2);ENSTBET000000085…	K03515+K03509+K03165+K10990+K13960+K07466+K10484+K10606+K02350+K10894+K10896+K10901+K10897+K08734+K10891+K10892+K10890+K11832+K15363+K15361+K03510+K08991+K10888+K03511+K10895+K16618+K10605+K06640+K10848+K04482+K10870+K10882+K08775+K10889+K11137+K15362+K03165
Environmental Information Processing	Signal transduction	NF-kappa B signaling pathway	68	70	0.7948478	0.9999941	ko04064	ENSTBET00000000365(IRAK1);ENSTBET00000000575(TNF);ENSTBET00000000631(CSNK2B);ENSTBET00000000890(LTB);ENSTBET00000001353(PARP2);ENSTBET00000001738(BIRC3);ENSTBET00000001782(RELB);ENSTBET00000001817(GADD45G);ENSTBET00000002056(TLR4);ENSTBET00000002385(PARP1);ENSTBET00000002644(BIRC2);ENSTBET00000002799(PLCG1);ENSTBET00000002927(BCL2A1);ENSTBET00000003200(CD40);ENSTBET00000003549(MALT1);ENSTBET00000…	K04730+K03156+K03115+K03157+K10798+K16060+K09253+K04402+K10160+K10798+K16060+K01116+K02162+K03160+K07369+K02580+K04402+K07360+K03097+K11987+K07371+K04735+K07209+K10798+K04469+K05512+K03158+K02861+K04403+K05854+K03173+K05147+K03175+K05399+K04729+K05468+K04728+K12793+K05855+K12964+K04404+K03161+K16072+K10031+K06527+K04427+K04570+K04386+K10652+K04734+K07367+K05400+K04466+K05151+K03174+K05859+K18052+…
Metabolism	Lipid metabolism	Fatty acid biosynthesis	10	10	0.7975064	0.9999941	ko00061	ENSTBET00000001004(ACSBG2);ENSTBET00000001457(ACACB);ENSTBET00000002514(ACSL3);ENSTBET00000002842(ACSL4);ENSTBET00000007085(ACSL1);ENSTBET00000008589(ACACA);ENSTBET00000008761(ACSBG1);ENSTBET00000012059(OXSM);ENSTBET00000013354(ACSL5);ENSTBET00000013886(OLAH)	K15013+K01946+K01897+K01897+K01897+K11262+K15013+K09458+K01897+K01071
Human Diseases	Cancers	Basal cell carcinoma	36	37	0.8001635	0.9999941	ko05217	ENSTBET00000000275(DDB2);ENSTBET00000000579(PTCH2);ENSTBET00000000761(WNT10B);ENSTBET00000000986(WNT1);ENSTBET00000001244(GSK3B);ENSTBET00000001389(WNT3);ENSTBET00000001478(HHIP);ENSTBET00000001748(AXIN2);ENSTBET00000001817(GADD45G);ENSTBET00000002994(TCF7L2);ENSTBET00000003657(SUFU);ENSTBET00000003853(GADD45A);ENSTBET00000004229(BMP2);ENSTBET00000004993(SMO);ENSTBET00000006721(GLI3);ENSTBET00000…	K10140+K11101+K01357+K03209+K03083+K00312+K06231+K04385+K04402+K04491+K06229+K04402+K04662+K06226+K06230+K01558+K00312+K01384+K02842+K02354+K16798+K02157+K02353+K04492+K04451+K03511+K06225+K00182+K02620+K02376+K00714+K00444+K02329+K02085+K02353+K00714
Human Diseases	Infectious diseases	Influenza A	98	101	0.8116698	0.9999941	ko05164	ENSTBET00000000416(IFNG);ENSTBET00000000507(SLC25A31);ENSTBET00000000575(TNF);ENSTBET00000000578(OAS2);ENSTBET00000000817(NFKBIB);ENSTBET00000001165(JAK1);ENSTBET00000001244(GSK3B);ENSTBET00000001548(NLRX1);ENSTBET00000001591(JAK2);ENSTBET00000001885(CREBBP);ENSTBET00000002056(TLR4);ENSTBET00000002061(IKBKE);ENSTBET00000002109(AGFG1);ENSTBET00000002158(PRKCB);ENSTBET00000002275(MAP2K6);ENSTBET000…	K04687+K05863+K03156+K14216+K02581+K11217+K03083+K12653+K04447+K04498+K10160+K07211+K15044+K02677+K04433+K12499+K05406+K02677+K16194+K00922+K04498+K05411+K02580+K15042+K12812+K05862+K04371+K01165+K14297+K11221+K04735+K07209+K12647+K01349+K05863+K05401+K03158+K00922+K08860+K15043+K04389+K04441+K02677+K16196+K14754+K05132+K04729+K09633+K04430+K04456+K04371+K09523+K05425+K14298+K05410+K04456+K15047+…
Cellular Processes	Transport and catabolism	Peroxisome	65	67	0.8120811	0.9999941	ko04146	ENSTBET00000000574(GSTK1);ENSTBET00000001944(AGPS);ENSTBET00000002087(SOD2);ENSTBET00000002277(NUDT12);ENSTBET00000002514(ACSL3);ENSTBET00000002725(EHHADH);ENSTBET00000002763(CROT);ENSTBET00000002842(ACSL4);ENSTBET00000003274(PEX19);ENSTBET00000003304(ACOT8);ENSTBET00000003564(PECR);ENSTBET00000003741(PEX7);ENSTBET00000004136(BAAT);ENSTBET00000004164(PEX11A);ENSTBET00000004249(PIPOX);ENSTBET00000…	K13299+K00803+K04564+K03426+K01897+K07514+K05940+K01897+K13337+K11992+K07753+K13341+K00659+K13351+K00306+K11517+K08746+K13342+K05676+K03426+K00232+K11187+K13356+K01897+K04565+K00649+K13354+K00031+K00308+K13336+K13338+K00869+K06664+K01640+K11517+K08764+K05678+K01640+K13356+K01796+K00624+K00106+K13346+K08726+K10214+K05675+K12261+K00273+K13343+K05677+K01897+K12405+K13335+K13352+K00232+K17879+K13342+…
Metabolism	Lipid metabolism	Primary bile acid biosynthesis	9	9	0.8157776	0.9999941	ko00120	ENSTBET00000003304(ACOT8);ENSTBET00000003883(AKR1D1);ENSTBET00000003964(SLC27A5);ENSTBET00000004136(BAAT);ENSTBET00000005265(CH25H);ENSTBET00000009413(SCP2);ENSTBET00000010926(AMACR);ENSTBET00000012162(ACOX2);ENSTBET00000014062(HSD17B4)	K11992+K00251+K08748+K00659+K10223+K08764+K01796+K10214+K12405
Metabolism	Metabolism of other amino acids	Taurine and hypotaurine metabolism	9	9	0.8157776	0.9999941	ko00430	ENSTBET00000003924(CDO1);ENSTBET00000004136(BAAT);ENSTBET00000009812(GGT7);ENSTBET00000010876(GAD2);ENSTBET00000014535(GADL1);ENSTBET00000014742(GGT6);ENSTBET00000015162(GGT5);ENSTBET00000015299(CSAD);ENSTBET00000016014(GAD1)	K00456+K00659+K00681+K01580+K18966+K00681+K18592+K01594+K01580
Metabolism	Glycan biosynthesis and metabolism	Mannose type O-glycan biosyntheis	9	9	0.8157776	0.9999941	ko00515	ENSTBET00000002039(B4GALT1);ENSTBET00000003586(POMT1);ENSTBET00000008914(B3GAT2);ENSTBET00000009128(POMGNT1);ENSTBET00000012179(POMT2);ENSTBET00000013697(MGAT5B);ENSTBET00000013978(B3GAT1);ENSTBET00000015164(CHST10);ENSTBET00000016911(B4GALT3)	K07966+K00728+K10157+K09666+K00728+K09661+K00735+K09674+K07968
Metabolism	Glycan biosynthesis and metabolism	Glycosphingolipid biosynthesis - lacto and neolacto series	9	9	0.8157776	0.9999941	ko00601	ENSTBET00000002039(B4GALT1);ENSTBET00000002930(ST8SIA1);ENSTBET00000004752(B3GNT5);ENSTBET00000005666(GCNT2);ENSTBET00000006836(A4GALT);ENSTBET00000009109(ST3GAL6);ENSTBET00000009916(B3GALNT1);ENSTBET00000012253(B4GALT4);ENSTBET00000016911(B4GALT3)	K07966+K03371+K03766+K00742+K01988+K03792+K00719+K07969+K07968
Metabolism	Glycan biosynthesis and metabolism	Glycosphingolipid biosynthesis - globo and isoglobo series	9	9	0.8157776	0.9999941	ko00603	ENSTBET00000001638(ST3GAL2);ENSTBET00000002162(NAGA);ENSTBET00000002930(ST8SIA1);ENSTBET00000006451(ST3GAL1);ENSTBET00000006836(A4GALT);ENSTBET00000009916(B3GALNT1);ENSTBET00000010185(GBGT1);ENSTBET00000012407(HEXB);ENSTBET00000015849(GLA)	K03368+K01204+K03371+K00780+K01988+K00719+K00722+K12373+K01189
Metabolism	Metabolism of cofactors and vitamins	Thiamine metabolism	9	9	0.8157776	0.9999941	ko00730	ENSTBET00000001528(THTPA);ENSTBET00000003556(AK5);ENSTBET00000011565(AK7);ENSTBET00000013954(AK8);ENSTBET00000014807(TPK1);ENSTBET00000014862(ALPL);ENSTBET00000015490(AK2);ENSTBET00000016745(AK4);ENSTBET00000017051(NFS1)	K05307+K00939+K00939+K00939+K00949+K01077+K00939+K00939+K04487
Human Diseases	Infectious diseases	Tuberculosis	97	100	0.8161938	0.9999941	ko05152	ENSTBET00000000107(CORO1A);ENSTBET00000000237(ITGB2);ENSTBET00000000365(IRAK1);ENSTBET00000000367(NFYC);ENSTBET00000000416(IFNG);ENSTBET00000000575(TNF);ENSTBET00000000836(CAMP);ENSTBET00000000941(NOD2);ENSTBET00000001165(JAK1);ENSTBET00000001236(LSP1);ENSTBET00000001378(CAMK2A);ENSTBET00000001591(JAK2);ENSTBET00000001660(ATP6V0D2);ENSTBET00000001771(BAD);ENSTBET00000001885(CREBBP);ENSTBET0000000…	K13882+K06464+K04730+K08066+K04687+K03156+K13916+K10165+K11217+K14957+K04515+K04447+K02146+K02158+K04498+K06528+K13375+K10160+K08846+K04513+K04718+K05406+K12478+K04498+K01368+K07369+K02580+K05426+K04371+K04348+K10059+K08064+K08862+K04735+K08539+K08065+K10169+K06560+K03158+K02154+K05398+K04441+K08061+K04515+K04726+K07889+K07532+K06528+K05132+K10074+K03175+K05399+K04729+K07887+K02154+K04456+K04371+…
Genetic Information Processing	Folding, sorting and degradation	Proteasome	34	35	0.8164688	0.9999941	ko03050	ENSTBET00000000416(IFNG);ENSTBET00000000650(PSMD2);ENSTBET00000001159(PSMD13);ENSTBET00000001649(PSMD8);ENSTBET00000001969(PSMD11);ENSTBET00000003233(PSMB4);ENSTBET00000003483(PSMB10);ENSTBET00000003974(PSMB1);ENSTBET00000004540(PSMC6);ENSTBET00000005217(PSMB2);ENSTBET00000007790(PSMB8);ENSTBET00000008481(PSMD6);ENSTBET00000009192(PSMB7);ENSTBET00000009852(PSME3);ENSTBET00000010567(PSMC5);ENSTBET…	K04687+K03028+K03039+K03031+K03036+K02736+K02733+K02732+K03064+K02734+K02740+K03037+K02739+K06698+K03066+K02730+K03062+K02741+K11599+K02731+K06699+K06700+K02735+K03061+K03030+K03032+K06696+K02737+K02728+K03029+K02727+K03038+K03033+K06697
Organismal Systems	Excretory system	Endocrine and other factor-regulated calcium reabsorption	34	35	0.8164688	0.9999941	ko04961	ENSTBET00000000802(ATP1A3);ENSTBET00000002158(PRKCB);ENSTBET00000002543(PRKCA);ENSTBET00000002889(PLCB1);ENSTBET00000003469(ATP1A4);ENSTBET00000004603(ATP1B1);ENSTBET00000005346(ATP1B2);ENSTBET00000005538(PLCB4);ENSTBET00000005707(VDR);ENSTBET00000005736(DNM1);ENSTBET00000005966(ESR1);ENSTBET00000005981(AP2B1);ENSTBET00000006791(PRKCG);ENSTBET00000007164(ATP1B4);ENSTBET00000007486(ATP2B2);ENSTBET…	K01539+K02677+K02677+K05858+K01539+K01540+K01540+K05858+K08539+K01528+K08550+K11825+K02677+K01540+K05850+K05858+K04634+K04632+K05850+K01539+K05858+K11826+K11824+K04974+K05849+K04646+K01528+K14756+K05850+K04646+K11824+K08049+K05850+K08046
Organismal Systems	Circulatory system	Cardiac muscle contraction	33	34	0.8245432	0.9999941	ko04260	ENSTBET00000000198(CACNG6);ENSTBET00000000393(CACNA2D3);ENSTBET00000000802(ATP1A3);ENSTBET00000000834(ATP2A3);ENSTBET00000002465(CACNA1D);ENSTBET00000002821(CACNG5);ENSTBET00000003028(CACNG4);ENSTBET00000003109(CACNG1);ENSTBET00000003469(ATP1A4);ENSTBET00000004359(CACNA1S);ENSTBET00000004603(ATP1B1);ENSTBET00000005036(CACNA2D4);ENSTBET00000005167(MYL2);ENSTBET00000005346(ATP1B2);ENSTBET0000000613…	K04871+K04860+K01539+K05853+K04851+K04870+K04869+K04866+K01539+K04857+K01540+K04861+K10351+K01540+K04858+K04859+K04853+K04867+K01540+K04862+K12044+K12045+K04962+K01539+K04863+K04865+K10375+K05849+K09290+K05742+K12314+K12750+K04864
Environmental Information Processing	Signal transduction	Notch signaling pathway	33	34	0.8245432	0.9999941	ko04330	ENSTBET00000000584(NCSTN);ENSTBET00000001038(CTBP2);ENSTBET00000001814(PSEN2);ENSTBET00000001885(CREBBP);ENSTBET00000002693(RBPJ);ENSTBET00000003099(EP300);ENSTBET00000003471(APH1A);ENSTBET00000003693(MAML3);ENSTBET00000003882(PSEN1);ENSTBET00000004141(DTX3L);ENSTBET00000004339(CIR1);ENSTBET00000004377(ADAM17);ENSTBET00000004940(MAML2);ENSTBET00000006314(KAT2A);ENSTBET00000006644(DTX4);ENSTBET000…	K06171+K04496+K04522+K04498+K06053+K04498+K06172+K06061+K04505+K06058+K06066+K06059+K06061+K06062+K06058+K06057+K05948+K06061+K06062+K06172+K02353+K06051+K06058+K06063+K06051+K06053+K02599+K06067+K02599+K02353+K06052+K06067+K02599
Human Diseases	Cancers	Breast cancer	95	98	0.8251284	0.9999941	ko05224	ENSTBET00000000171(E2F3);ENSTBET00000000275(DDB2);ENSTBET00000000307(FGF19);ENSTBET00000000607(FGF18);ENSTBET00000000761(WNT10B);ENSTBET00000000986(WNT1);ENSTBET00000001068(FGF6);ENSTBET00000001143(FGF2);ENSTBET00000001244(GSK3B);ENSTBET00000001389(WNT3);ENSTBET00000001441(FGF9);ENSTBET00000001572(ESR2);ENSTBET00000001748(AXIN2);ENSTBET00000001817(GADD45G);ENSTBET00000002248(KIT);ENSTBET000000029…	K06620+K10140+K04358+K04358+K01357+K03209+K04358+K18497+K03083+K00312+K04358+K08551+K04385+K04402+K05091+K00922+K04491+K17448+K07827+K04402+K04371+K04469+K02091+K04362+K04358+K08550+K00922+K09101+K04688+K04358+K01558+K00312+K04379+K03068+K17449+K01384+K02842+K04358+K02354+K04503+K02157+K04456+K04371+K01110+K06279+K08556+K05083+K04456+K04684+K03099+K02353+K03068+K02089+K06051+K04492+K04451+K03511+…
Organismal Systems	Immune system	C-type lectin receptor signaling pathway	62	64	0.828901	0.9999941	ko04625	ENSTBET00000000575(TNF);ENSTBET00000000873(ITPR2);ENSTBET00000001236(LSP1);ENSTBET00000001273(RRAS2);ENSTBET00000001429(PTPN11);ENSTBET00000001782(RELB);ENSTBET00000002061(IKBKE);ENSTBET00000002401(RHOA);ENSTBET00000002497(IL12A);ENSTBET00000002953(PIK3CB);ENSTBET00000003441(PAK1);ENSTBET00000003549(MALT1);ENSTBET00000003551(NFKB1);ENSTBET00000003810(KRAS);ENSTBET00000003885(IL23A);ENSTBET0000000…	K03156+K04959+K14957+K07830+K07293+K09253+K07211+K04513+K05406+K00922+K04409+K07369+K02580+K07827+K05426+K04371+K04348+K10059+K11987+K17332+K11221+K08862+K04735+K07209+K04469+K08601+K00922+K04441+K04958+K09444+K07532+K10074+K04456+K04371+K05425+K05855+K04456+K12496+K17333+K02183+K04440+K06068+K04734+K04366+K04443+K04466+K00922+K05859+K05443+K14958+K12800+K06643+K04441+K04448+K02649+K07368+K04467+…
Organismal Systems	Endocrine system	Progesterone-mediated oocyte maturation	61	63	0.8344051	0.9999941	ko04914	ENSTBET00000000330(PLK1);ENSTBET00000000551(ADCY8);ENSTBET00000001426(CPEB4);ENSTBET00000002191(ANAPC10);ENSTBET00000002608(FZR1);ENSTBET00000002730(CCNB2);ENSTBET00000002953(PIK3CB);ENSTBET00000002954(ANAPC5);ENSTBET00000003306(HSP90AA1);ENSTBET00000003810(KRAS);ENSTBET00000003920(MAPK3);ENSTBET00000004483(ANAPC1);ENSTBET00000004657(CDC25A);ENSTBET00000005105(CDK2);ENSTBET00000005974(RPS6KA1);EN…	K06631+K08048+K02602+K03357+K03364+K05868+K00922+K03352+K04079+K07827+K04371+K03348+K06645+K02206+K04373+K00922+K04441+K05866+K06638+K08041+K04526+K08043+K04630+K08044+K08694+K04456+K04371+K02178+K08556+K04456+K13296+K03354+K04440+K04365+K04366+K00922+K03355+K03351+K06627+K08047+K02602+K05867+K11481+K08845+K05459+K08045+K08042+K04368+K13728+K04373+K04441+K02649+K08049+K04630+K04373+K03353+K08046+…
Metabolism	Lipid metabolism	Synthesis and degradation of ketone bodies	8	8	0.8344627	0.9999941	ko00072	ENSTBET00000002414(BDH2);ENSTBET00000002701(BDH1);ENSTBET00000005044(HMGCS2);ENSTBET00000007239(ACAT1);ENSTBET00000009185(HMGCLL1);ENSTBET00000010342(HMGCL);ENSTBET00000012867(OXCT1);ENSTBET00000015624(HMGCS1)	K00019+K00019+K01641+K00626+K01640+K01640+K01027+K01641
Metabolism	Metabolism of cofactors and vitamins	Ubiquinone and other terpenoid-quinone biosynthesis	8	8	0.8344627	0.9999941	ko00130	ENSTBET00000001628(COQ7);ENSTBET00000007778(TAT);ENSTBET00000008327(COQ6);ENSTBET00000009190(GGCX);ENSTBET00000009253(COQ5);ENSTBET00000010098(HPD);ENSTBET00000014512(NQO1);ENSTBET00000017099(COQ3)	K06134+K00815+K06126+K10106+K06127+K00457+K00355+K00591
Metabolism	Energy metabolism	Sulfur metabolism	8	8	0.8344627	0.9999941	ko00920	ENSTBET00000001393(BPNT1);ENSTBET00000004850(PAPSS2);ENSTBET00000005004(ETHE1);ENSTBET00000005208(SUOX);ENSTBET00000006548(MPST);ENSTBET00000010097(IMPAD1);ENSTBET00000012005(TST);ENSTBET00000017256(PAPSS1)	K01082+K13811+K17725+K00387+K01011+K15759+K01011+K13811
Cellular Processes	Transport and catabolism	Endocytosis	161	166	0.8347795	0.9999941	ko04144	ENSTBET00000000098(PIP5KL1);ENSTBET00000000138(RAB4A);ENSTBET00000000160(VPS36);ENSTBET00000000528(WAS);ENSTBET00000000653(RAB11B);ENSTBET00000000898(ARAP2);ENSTBET00000001306(KIF5C);ENSTBET00000001332(PARD6G);ENSTBET00000001468(ASAP3);ENSTBET00000001685(CYTH1);ENSTBET00000001725(CAPZA1);ENSTBET00000001985(CBLC);ENSTBET00000002250(PARD6B);ENSTBET00000002401(RHOA);ENSTBET00000002459(ACAP1);ENSTBET…	K13712+K07879+K12190+K05747+K07905+K18440+K10396+K06093+K12488+K18441+K10364+K04707+K06093+K04513+K12489+K18441+K04393+K12478+K04678+K12194+K17917+K11248+K05095+K07941+K04679+K12485+K12198+K12487+K12493+K00910+K12188+K15053+K18441+K05632+K19368+K12486+K18442+K12489+K12480+K05094+K12494+K12477+K04679+K01528+K11825+K12958+K06278+K04439+K05754+K12185+K12493+K18443+K12186+K00889+K11839+K12494+K12483+…
Metabolism	Lipid metabolism	Arachidonic acid metabolism	31	32	0.8405027	0.9999941	ko00590	ENSTBET00000000911(PTGIS);ENSTBET00000001642(GPX1);ENSTBET00000001878(PLA2G3);ENSTBET00000002980(GPX7);ENSTBET00000002981(PLA2G4C);ENSTBET00000002982(PTGES3);ENSTBET00000004178(HPGDS);ENSTBET00000004275(PTGS2);ENSTBET00000004306(ALOX12);ENSTBET00000004485(PLA2G16);ENSTBET00000004769(GPX8);ENSTBET00000005500(PLA2G5);ENSTBET00000006686(PLA2G2F);ENSTBET00000007034(ALOX5);ENSTBET00000009232(TBXAS1);E…	K01831+K00432+K01047+K00432+K16342+K15730+K01830+K11987+K00458+K16817+K00432+K01047+K01047+K00461+K01832+K01047+K00509+K00079+K01047+K08726+K00432+K16343+K08021+K05309+K16342+K16342+K00432+K18592+K01254+K16342+K15717
Genetic Information Processing	Replication and repair	Nucleotide excision repair	31	32	0.8405027	0.9999941	ko03420	ENSTBET00000000108(RFC5);ENSTBET00000000275(DDB2);ENSTBET00000000372(ERCC8);ENSTBET00000000518(RAD23A);ENSTBET00000000797(RAD23B);ENSTBET00000000936(ERCC2);ENSTBET00000001240(RFC2);ENSTBET00000002381(RFC4);ENSTBET00000002717(RPA1);ENSTBET00000003115(RFC1);ENSTBET00000003635(GTF2H3);ENSTBET00000003855(CETN2);ENSTBET00000004355(LIG1);ENSTBET00000004725(RFC3);ENSTBET00000005199(POLE3);ENSTBET0000000…	K10756+K10140+K10570+K10839+K10839+K10844+K10755+K10755+K07466+K10754+K03143+K10840+K10747+K10756+K02326+K10842+K10847+K06634+K02327+K10609+K10841+K10838+K10609+K10843+K03506+K03141+K10845+K02202+K02324+K10848+K03504
Organismal Systems	Sensory system	Taste transduction	30	31	0.8483736	0.9999941	ko04742	ENSTBET00000000551(ADCY8);ENSTBET00000000920(PDE1A);ENSTBET00000001116(GABBR2);ENSTBET00000001180(GABRA2);ENSTBET00000001480(P2RY4);ENSTBET00000001927(TRPM5);ENSTBET00000002391(CACNA1A);ENSTBET00000002889(PLCB1);ENSTBET00000003307(GABRA3);ENSTBET00000003766(GABRA1);ENSTBET00000003802(HTR1D);ENSTBET00000003989(GABRA6);ENSTBET00000004818(GABBR1);ENSTBET00000005285(SCNN1B);ENSTBET00000005538(PLCB4);…	K08048+K13755+K04615+K05175+K04271+K04980+K04344+K05858+K05175+K05175+K04153+K05175+K04615+K04825+K05858+K13755+K04603+K08044+K04827+K05858+K13755+K05858+K04828+K05217+K04131+K04824+K04916+K04819+K04819+K08046
Metabolism	Glycan biosynthesis and metabolism	Glycosaminoglycan biosynthesis - keratan sulfate	7	7	0.8535709	0.9999941	ko00533	ENSTBET00000001638(ST3GAL2);ENSTBET00000002039(B4GALT1);ENSTBET00000006451(ST3GAL1);ENSTBET00000007686(CHST4);ENSTBET00000012253(B4GALT4);ENSTBET00000015829(FUT8);ENSTBET00000016911(B4GALT3)	K03368+K07966+K00780+K04746+K07969+K00717+K07968
Metabolism	Metabolism of cofactors and vitamins	Riboflavin metabolism	7	7	0.8535709	0.9999941	ko00740	ENSTBET00000000236(RFK);ENSTBET00000000443(ACP2);ENSTBET00000000596(ACP5);ENSTBET00000001101(FLAD1);ENSTBET00000002579(ENPP1);ENSTBET00000009419(ENPP3);ENSTBET00000015349(BLVRB)	K00861+K14410+K14379+K00953+K01513+K01513+K05901
Genetic Information Processing	Folding, sorting and degradation	Sulfur relay system	7	7	0.8535709	0.9999941	ko04122	ENSTBET00000002659(URM1);ENSTBET00000006548(MPST);ENSTBET00000008934(MOCS2);ENSTBET00000010233(MOCS1);ENSTBET00000011283(TRMU);ENSTBET00000012005(TST);ENSTBET00000017051(NFS1)	K12161+K01011+K03635+K03639+K00566+K01011+K04487
Organismal Systems	Environmental adaptation	Circadian rhythm - fly	7	7	0.8535709	0.9999941	ko04711	ENSTBET00000001244(GSK3B);ENSTBET00000002568(CLOCK);ENSTBET00000003595(PER3);ENSTBET00000004235(PER1);ENSTBET00000006564(PER2);ENSTBET00000017086(CSNK1E);ENSTBET00000017403(ARNTL)	K03083+K02223+K02633+K02633+K02633+K08960+K02296
Genetic Information Processing	Folding, sorting and degradation	Protein processing in endoplasmic reticulum	121	125	0.8538331	0.9999941	ko04141	ENSTBET00000000193(SEC31B);ENSTBET00000000506(DDIT3);ENSTBET00000000518(RAD23A);ENSTBET00000000536(HSPA4L);ENSTBET00000000591(DNAJA1);ENSTBET00000000676(SEC24B);ENSTBET00000000797(RAD23B);ENSTBET00000000867(SEC24A);ENSTBET00000001166(NSFL1C);ENSTBET00000001476(SEC23A);ENSTBET00000001495(PLAA);ENSTBET00000001573(NFE2L2);ENSTBET00000001610(STT3A);ENSTBET00000001891(VIMP);ENSTBET00000001993(RNF185);…	K14005+K04452+K10839+K09485+K09502+K14007+K10839+K14007+K14012+K14006+K14018+K05638+K07151+K14025+K10666+K09580+K06689+K10661+K16194+K13250+K01230+K04523+K09555+K09517+K14015+K04079+K09525+K13984+K14011+K06689+K10099+K04554+K08653+K04523+K08852+K13525+K09485+K04374+K13251+K11718+K08288+K14007+K07151+K10956+K14026+K08860+K10082+K14010+K10086+K12670+K14007+K10597+K10636+K16196+K14020+K08054+K04556+…
Organismal Systems	Digestive system	Mineral absorption	29	30	0.8561622	0.9999941	ko04978	ENSTBET00000000174(SLC30A1);ENSTBET00000000353(HMOX2);ENSTBET00000000802(ATP1A3);ENSTBET00000001207(HMOX1);ENSTBET00000001338(FTH1);ENSTBET00000003469(ATP1A4);ENSTBET00000003971(CLCN2);ENSTBET00000004193(S100G);ENSTBET00000004544(SLC26A3);ENSTBET00000004603(ATP1B1);ENSTBET00000005346(ATP1B2);ENSTBET00000005436(SLC40A1);ENSTBET00000005707(VDR);ENSTBET00000005772(TF);ENSTBET00000007164(ATP1B4);ENST…	K14688+K00510+K01539+K00510+K00522+K01539+K05011+K14734+K14078+K01540+K01540+K14685+K08539+K14736+K01540+K05850+K14738+K14686+K14735+K05850+K01539+K04975+K04982+K05849+K05334+K05850+K14706+K05850+K14710
Human Diseases	Infectious diseases	Malaria	29	30	0.8561622	0.9999941	ko05144	ENSTBET00000000237(ITGB2);ENSTBET00000000416(IFNG);ENSTBET00000000575(TNF);ENSTBET00000002041(TGFB1);ENSTBET00000002056(TLR4);ENSTBET00000002497(IL12A);ENSTBET00000002617(SELP);ENSTBET00000002928(ITGAL);ENSTBET00000003191(HGF);ENSTBET00000003200(CD40);ENSTBET00000003503(SDC2);ENSTBET00000003526(SELE);ENSTBET00000006573(MET);ENSTBET00000007646(SDC1);ENSTBET00000008349(MYD88);ENSTBET00000008688(COM…	K06464+K04687+K03156+K13375+K10160+K05406+K06496+K05718+K05460+K03160+K16336+K06494+K05099+K06257+K04729+K04659+K06508+K03161+K06259+K04659+K06527+K16857+K05482+K05443+K06471+K13376+K04659+K13377+K05423
Organismal Systems	Immune system	Th1 and Th2 cell differentiation	56	58	0.8610519	0.9999941	ko04658	ENSTBET00000000416(IFNG);ENSTBET00000000655(CD4);ENSTBET00000000817(NFKBIB);ENSTBET00000001165(JAK1);ENSTBET00000001591(JAK2);ENSTBET00000001875(IL4);ENSTBET00000002497(IL12A);ENSTBET00000002693(RBPJ);ENSTBET00000002799(PLCG1);ENSTBET00000003279(CD3E);ENSTBET00000003551(NFKB1);ENSTBET00000003558(IL12RB2);ENSTBET00000003693(MAML3);ENSTBET00000003874(ZAP70);ENSTBET00000003920(MAPK3);ENSTBET00000003…	K04687+K06454+K02581+K11217+K04447+K05430+K05406+K06053+K01116+K06451+K02580+K05064+K06061+K07360+K04371+K04348+K17332+K04735+K07209+K06061+K04441+K05071+K04379+K05132+K06450+K06061+K04371+K05069+K05425+K11224+K05070+K17333+K06051+K04440+K04734+K18052+K11225+K05068+K05133+K06051+K06053+K04441+K02599+K04448+K10166+K02599+K04467+K06052+K05435+K05856+K04440+K11220+K11219+K04348+K11222+K02599
Metabolism	Lipid metabolism	Ether lipid metabolism	28	29	0.8638607	0.9999941	ko00565	ENSTBET00000000871(PLA2G7);ENSTBET00000001878(PLA2G3);ENSTBET00000001888(PAFAH1B1);ENSTBET00000001944(AGPS);ENSTBET00000002981(PLA2G4C);ENSTBET00000003871(LPCAT1);ENSTBET00000004203(LPCAT4);ENSTBET00000004485(PLA2G16);ENSTBET00000005500(PLA2G5);ENSTBET00000005857(ENPP2);ENSTBET00000006686(PLA2G2F);ENSTBET00000007849(LPCAT2);ENSTBET00000008494(PLD1);ENSTBET00000009722(PAFAH1B2);ENSTBET00000010583(…	K01062+K01047+K16794+K00803+K16342+K13510+K13512+K16817+K01047+K01122+K01047+K13510+K01115+K16795+K00993+K13644+K01047+K01047+K01062+K08743+K16343+K00994+K16342+K16342+K16860+K04628+K16342+K01019
Organismal Systems	Circulatory system	Vascular smooth muscle contraction	85	88	0.8672501	0.9999941	ko04270	ENSTBET00000000400(MYL6B);ENSTBET00000000480(MYL6);ENSTBET00000000527(MYLK3);ENSTBET00000000551(ADCY8);ENSTBET00000000599(EDNRA);ENSTBET00000000873(ITPR2);ENSTBET00000001084(AVPR1B);ENSTBET00000001168(AVPR1A);ENSTBET00000001345(MYLK4);ENSTBET00000001878(PLA2G3);ENSTBET00000001966(PRKCH);ENSTBET00000002158(PRKCB);ENSTBET00000002401(RHOA);ENSTBET00000002465(CACNA1D);ENSTBET00000002543(PRKCA);ENSTBE…	K12751+K12751+K00907+K08048+K04197+K04959+K04227+K04226+K00907+K01047+K18051+K02677+K04513+K04851+K02677+K06270+K05858+K12329+K16342+K12330+K10352+K04371+K04136+K18050+K12331+K04857+K06269+K01047+K05858+K12327+K10352+K12318+K04577+K04853+K04958+K01047+K02677+K04135+K12337+K06269+K08041+K07532+K12318+K08043+K17388+K08044+K04639+K04937+K04941+K04371+K05858+K04634+K04632+K10352+K02183+K05858+K01047+…
Organismal Systems	Excretory system	Vasopressin-regulated water reabsorption	27	28	0.871461	0.9999941	ko04962	ENSTBET00000000653(RAB11B);ENSTBET00000000679(DCTN2);ENSTBET00000003116(AQP3);ENSTBET00000003700(CREB5);ENSTBET00000004884(CREB3L2);ENSTBET00000005719(DCTN4);ENSTBET00000006302(DYNLL1);ENSTBET00000006562(DYNC1I2);ENSTBET00000007087(RAB5C);ENSTBET00000007633(ADCY3);ENSTBET00000007916(AQP4);ENSTBET00000008833(RAB5A);ENSTBET00000009328(DYNC1LI1);ENSTBET00000009807(GNAS);ENSTBET00000010106(STX4);ENST…	K07905+K10424+K09876+K09047+K09048+K10426+K10418+K10415+K07889+K08043+K09866+K07887+K10416+K04632+K13502+K09048+K10415+K09865+K09048+K10417+K05870+K10416+K08049+K10418+K12462+K08046+K04648
Metabolism	Metabolism of other amino acids	Phosphonate and phosphinate metabolism	6	6	0.8731118	0.9999941	ko00440	ENSTBET00000005955(PCYT2);ENSTBET00000007895(PCYT1B);ENSTBET00000010583(EPT1);ENSTBET00000010595(CEPT1);ENSTBET00000014193(CHPT1);ENSTBET00000016724(PCYT1A)	K00967+K00968+K00993+K13644+K00994+K00968
Metabolism	Metabolism of cofactors and vitamins	Lipoic acid metabolism	6	6	0.8731118	0.9999941	ko00785	ENSTBET00000006373(ACSM3);ENSTBET00000006409(LIAS);ENSTBET00000007037(LIPT1);ENSTBET00000007581(ACSM5);ENSTBET00000014160(LIPT2);ENSTBET00000017696(ACSM1)	K01896+K03644+K10105+K01896+K03801+K01896
Human Diseases	Infectious diseases	Legionellosis	26	27	0.8789548	0.9999941	ko05134	ENSTBET00000000237(ITGB2);ENSTBET00000000575(TNF);ENSTBET00000002056(TLR4);ENSTBET00000002497(IL12A);ENSTBET00000003316(RAB1A);ENSTBET00000003551(NFKB1);ENSTBET00000004631(RAB1B);ENSTBET00000004663(VCP);ENSTBET00000004764(RELA);ENSTBET00000005066(NFKB2);ENSTBET00000006696(BCL2L13);ENSTBET00000008004(TLR5);ENSTBET00000008349(MYD88);ENSTBET00000008646(SAR1A);ENSTBET00000009213(ARF1);ENSTBET00000009…	K06464+K03156+K10160+K05406+K07874+K02580+K07875+K13525+K04735+K04469+K15485+K10168+K04729+K07953+K07937+K05425+K04397+K04734+K05482+K04399+K03233+K06461+K03283+K02084+K02187+K04398
Human Diseases	Cancers	Thyroid cancer	26	27	0.8789548	0.9999941	ko05216	ENSTBET00000000275(DDB2);ENSTBET00000001402(CDH1);ENSTBET00000001817(GADD45G);ENSTBET00000002796(RXRG);ENSTBET00000002994(TCF7L2);ENSTBET00000003485(NTRK1);ENSTBET00000003810(KRAS);ENSTBET00000003853(GADD45A);ENSTBET00000003920(MAPK3);ENSTBET00000007416(TFG);ENSTBET00000008402(NCOA4);ENSTBET00000008682(PAX8);ENSTBET00000008752(CCND1);ENSTBET00000008969(MAPK1);ENSTBET00000010664(TPR);ENSTBET000000…	K10140+K05689+K04402+K08526+K04491+K03176+K07827+K04402+K04371+K09292+K09289+K09293+K04503+K04371+K09291+K08530+K05126+K04492+K04451+K03511+K04365+K09290+K09288+K04368+K08525+K02620
Genetic Information Processing	Folding, sorting and degradation	RNA degradation	52	54	0.8811804	0.9999941	ko03018	ENSTBET00000000711(EXOSC4);ENSTBET00000000779(DIS3L);ENSTBET00000000794(CNOT1);ENSTBET00000000813(PATL1);ENSTBET00000001032(DDX6);ENSTBET00000001034(LSM3);ENSTBET00000002029(TTC37);ENSTBET00000002229(CNOT4);ENSTBET00000002300(PAN2);ENSTBET00000002335(CNOT10);ENSTBET00000002341(ENO3);ENSTBET00000002852(PABPC1L);ENSTBET00000003314(XRN1);ENSTBET00000003508(SKIV2L);ENSTBET00000003627(DCP2);ENSTBET000…	K11600+K18681+K12604+K12617+K12614+K12622+K12600+K10643+K12571+K12607+K01689+K13126+K12618+K12599+K12613+K12619+K12621+K00850+K12615+K07573+K12581+K12585+K12605+K12590+K12598+K01689+K12597+K13126+K00850+K12616+K12580+K12592+K03679+K14443+K01148+K14443+K00962+K12606+K03514+K03678+K12610+K14442+K03681+K03514+K01689+K12620+K12603+K14443+K00850+K12603+K12572+K12591
Environmental Information Processing	Signal transduction	Rap1 signaling pathway	144	149	0.8854466	0.9999941	ko04015	ENSTBET00000000013(LPAR2);ENSTBET00000000133(DOCK4);ENSTBET00000000173(LCP2);ENSTBET00000000208(INSR);ENSTBET00000000237(ITGB2);ENSTBET00000000307(FGF19);ENSTBET00000000311(PDGFB);ENSTBET00000000551(ADCY8);ENSTBET00000000602(PDGFRB);ENSTBET00000000607(FGF18);ENSTBET00000001026(KDR);ENSTBET00000001068(FGF6);ENSTBET00000001104(RALGDS);ENSTBET00000001143(FGF2);ENSTBET00000001266(FYB);ENSTBET00000001…	K04291+K17697+K07361+K04527+K06464+K04358+K17386+K08048+K05089+K04358+K05098+K04358+K08732+K18497+K17698+K07835+K06093+K08018+K05689+K04358+K17703+K06271+K04438+K02677+K05091+K06093+K04433+K04513+K02677+K06274+K04393+K04289+K01116+K05858+K05718+K00922+K05095+K05210+K17702+K05460+K05690+K05449+K07827+K04371+K17700+K06082+K05121+K05094+K06112+K04145+K05462+K05858+K04362+K04358+K04172+K00922+K04441+…
Human Diseases	Cancers	Melanoma	51	53	0.8860279	0.9999941	ko05218	ENSTBET00000000171(E2F3);ENSTBET00000000275(DDB2);ENSTBET00000000307(FGF19);ENSTBET00000000311(PDGFB);ENSTBET00000000602(PDGFRB);ENSTBET00000000607(FGF18);ENSTBET00000001068(FGF6);ENSTBET00000001143(FGF2);ENSTBET00000001402(CDH1);ENSTBET00000001441(FGF9);ENSTBET00000001771(BAD);ENSTBET00000001817(GADD45G);ENSTBET00000002953(PIK3CB);ENSTBET00000003191(HGF);ENSTBET00000003810(KRAS);ENSTBET000000038…	K06620+K10140+K04358+K17386+K05089+K04358+K04358+K18497+K05689+K04358+K02158+K04402+K00922+K05460+K07827+K04402+K04371+K02091+K04362+K04358+K00922+K05099+K04358+K04358+K04503+K04456+K04371+K01110+K04456+K02089+K04451+K03511+K18496+K04365+K04366+K09389+K00922+K04358+K06643+K08845+K05459+K04358+K04368+K06618+K04358+K05450+K02649+K04358+K17454+K04358+K09455
Cellular Processes	Transport and catabolism	Mitophagy - animal	25	26	0.8863334	0.9999941	ko04137	ENSTBET00000000631(CSNK2B);ENSTBET00000001273(RRAS2);ENSTBET00000003810(KRAS);ENSTBET00000004226(CSNK2A2);ENSTBET00000004764(RELA);ENSTBET00000005039(ATF4);ENSTBET00000006177(EIF2AK3);ENSTBET00000006264(PINK1);ENSTBET00000006696(BCL2L13);ENSTBET00000007008(USP8);ENSTBET00000007720(PARK2);ENSTBET00000007836(TFE3);ENSTBET00000009816(TBK1);ENSTBET00000010205(SP1);ENSTBET00000011453(BCL2L1);ENSTBET00…	K03115+K07830+K07827+K03097+K04735+K04374+K08860+K05688+K15485+K11839+K04556+K09105+K05410+K04684+K04570+K08341+K04440+K04451+K08268+K09408+K04448+K17454+K04440+K08334+K09455
Human Diseases	Neurodegenerative diseases	Prion diseases	25	26	0.8863334	0.9999941	ko05020	ENSTBET00000000373(EGR1);ENSTBET00000000781(ELK1);ENSTBET00000001489(C9);ENSTBET00000002241(NCAM1);ENSTBET00000002336(CCL5);ENSTBET00000003040(C1QB);ENSTBET00000003920(MAPK3);ENSTBET00000005251(NCAM2);ENSTBET00000006577(STIP1);ENSTBET00000007328(SOD1);ENSTBET00000007514(LAMC1);ENSTBET00000007731(FYN);ENSTBET00000008475(C8A);ENSTBET00000008969(MAPK1);ENSTBET00000009305(C8B);ENSTBET00000012381(C8G)…	K09203+K04375+K04000+K06491+K12499+K03987+K04371+K06491+K09553+K04565+K05635+K05703+K03997+K04371+K03998+K03999+K03283+K04383+K04368+K02599+K03995+K03994+K02599+K03996+K02599
Environmental Information Processing	Signal transduction	TNF signaling pathway	80	83	0.8864952	0.9999941	ko04668	ENSTBET00000000575(TNF);ENSTBET00000000941(NOD2);ENSTBET00000001028(MMP14);ENSTBET00000001474(RIPK3);ENSTBET00000001719(CSF2);ENSTBET00000001738(BIRC3);ENSTBET00000002275(MAP2K6);ENSTBET00000002330(RPS6KA5);ENSTBET00000002336(CCL5);ENSTBET00000002644(BIRC2);ENSTBET00000002953(PIK3CB);ENSTBET00000003140(EDN1);ENSTBET00000003526(SELE);ENSTBET00000003551(NFKB1);ENSTBET00000003700(CREB5);ENSTBET00000…	K03156+K10165+K07763+K08847+K05427+K16060+K04433+K04445+K12499+K16060+K00922+K16366+K06494+K02580+K09047+K05449+K04371+K05632+K08849+K11987+K04735+K07209+K09048+K04374+K03158+K00922+K02861+K04441+K01403+K04403+K09444+K04379+K04415+K17065+K03173+K05449+K05468+K04430+K04456+K04371+K04426+K12793+K04456+K04404+K04397+K06527+K04427+K04440+K09048+K04734+K04450+K05173+K04466+K09048+K00922+K03174+K09558+…
Human Diseases	Cardiovascular diseases	Fluid shear stress and atherosclerosis	80	83	0.8864952	0.9999941	ko05418	ENSTBET00000000311(PDGFB);ENSTBET00000000353(HMOX2);ENSTBET00000000416(IFNG);ENSTBET00000000575(TNF);ENSTBET00000001026(KDR);ENSTBET00000001207(HMOX1);ENSTBET00000001325(CDH5);ENSTBET00000001573(NFE2L2);ENSTBET00000002275(MAP2K6);ENSTBET00000002401(RHOA);ENSTBET00000002940(BMPR1A);ENSTBET00000002953(PIK3CB);ENSTBET00000003140(EDN1);ENSTBET00000003302(MAP2K5);ENSTBET00000003306(HSP90AA1);ENSTBET00…	K17386+K00510+K04687+K03156+K05098+K00510+K06533+K05638+K04433+K04513+K04673+K00922+K16366+K04463+K04079+K01343+K16336+K06494+K02580+K05725+K04662+K04735+K07209+K01940+K00799+K00799+K08010+K12958+K03158+K06278+K00922+K04441+K09260+K01403+K04454+K07198+K01398+K04379+K07861+K00799+K06257+K06476+K13578+K04430+K04456+K04426+K04670+K04456+K10456+K13596+K02183+K08008+K04387+K18952+K06527+K04427+K04386+…
Human Diseases	Cancers	Pathways in cancer	355	366	0.8875188	0.9999941	ko05200	ENSTBET00000000013(LPAR2);ENSTBET00000000171(E2F3);ENSTBET00000000190(RUNX1);ENSTBET00000000275(DDB2);ENSTBET00000000307(FGF19);ENSTBET00000000311(PDGFB);ENSTBET00000000353(HMOX2);ENSTBET00000000416(IFNG);ENSTBET00000000551(ADCY8);ENSTBET00000000579(PTCH2);ENSTBET00000000599(EDNRA);ENSTBET00000000602(PDGFRB);ENSTBET00000000607(FGF18);ENSTBET00000000698(GNGT1);ENSTBET00000000718(GNG11);ENSTBET0000…	K04291+K06620+K08367+K10140+K04358+K17386+K00510+K04687+K08048+K11101+K04197+K05089+K04358+K04548+K04546+K01357+K04375+K04539+K03209+K04496+K04358+K08732+K18497+K04537+K11217+K06237+K00510+K05061+K03083+K07835+K04515+K00312+K05689+K04358+K06231+K08551+K05638+K04447+K04198+K16060+K04385+K02158+K04402+K05430+K04498+K09438+K04707+K04438+K13375+K02677+K05091+K09348+K04445+K04513+K05406+K02677+K04393+…
Metabolism	Carbohydrate metabolism	Ascorbate and aldarate metabolism	5	5	0.893095	0.9999941	ko00053	ENSTBET00000003945(ALDH7A1);ENSTBET00000005926(MIOX);ENSTBET00000007296(UGDH);ENSTBET00000011962(UGT2A1);ENSTBET00000015632(ALDH3A2)	K14085+K00469+K00012+K00699+K00128
Organismal Systems	Digestive system	Fat digestion and absorption	24	25	0.8935878	0.9999941	ko04975	ENSTBET00000001187(SLC27A4);ENSTBET00000001878(PLA2G3);ENSTBET00000004369(MTTP);ENSTBET00000005098(MOGAT2);ENSTBET00000005180(DGAT2);ENSTBET00000005274(FABP1);ENSTBET00000005500(PLA2G5);ENSTBET00000006506(FABP2);ENSTBET00000006686(PLA2G2F);ENSTBET00000007233(CLPS);ENSTBET00000007239(ACAT1);ENSTBET00000008569(SCARB1);ENSTBET00000010036(NPC1L1);ENSTBET00000010394(ABCA1);ENSTBET00000010626(CD36);ENS…	K08745+K01047+K14463+K14457+K11160+K08750+K01047+K08751+K01047+K14460+K00626+K13885+K14461+K05641+K06259+K05684+K01047+K01047+K08745+K14073+K14074+K14075+K14456+K12298
Human Diseases	Immune diseases	Primary immunodeficiency	24	25	0.8935878	0.9999941	ko05340	ENSTBET00000000655(CD4);ENSTBET00000002545(AICDA);ENSTBET00000003010(RAG1);ENSTBET00000003200(CD40);ENSTBET00000003279(CD3E);ENSTBET00000003458(CD79A);ENSTBET00000003874(ZAP70);ENSTBET00000004558(BLNK);ENSTBET00000004917(PTPRC);ENSTBET00000006420(RFX5);ENSTBET00000006877(DCLRE1C);ENSTBET00000008151(CD3D);ENSTBET00000009051(UNG);ENSTBET00000009854(IL2RG);ENSTBET00000010518(CD40LG);ENSTBET000000120…	K06454+K10989+K10628+K03160+K06451+K06506+K07360+K07371+K06478+K08061+K10887+K06450+K03648+K05070+K03161+K05653+K05151+K05072+K01488+K06713+K08062+K06465+K10603+K05856
Organismal Systems	Development	Osteoclast differentiation	78	81	0.8938158	0.9999941	ko04380	ENSTBET00000000173(LCP2);ENSTBET00000000416(IFNG);ENSTBET00000000575(TNF);ENSTBET00000000596(ACP5);ENSTBET00000001165(JAK1);ENSTBET00000001782(RELB);ENSTBET00000001900(SPI1);ENSTBET00000002041(TGFB1);ENSTBET00000002183(FOSL2);ENSTBET00000002275(MAP2K6);ENSTBET00000002953(PIK3CB);ENSTBET00000003551(NFKB1);ENSTBET00000003920(MAPK3);ENSTBET00000003936(PPP3CB);ENSTBET00000004168(CTSK);ENSTBET00000004…	K07361+K04687+K03156+K14379+K11217+K09253+K09438+K13375+K09030+K04433+K00922+K02580+K04371+K04348+K01371+K17332+K07371+K11221+K07364+K04735+K07209+K04469+K08010+K08601+K03158+K00922+K04441+K08012+K07992+K04403+K04379+K04674+K05132+K05703+K03173+K05147+K03175+K04576+K04456+K04371+K05855+K04456+K09029+K14378+K04404+K08008+K08530+K04427+K04386+K04440+K04734+K08008+K04466+K00922+K05859+K05148+K05131+…
Genetic Information Processing	Replication and repair	DNA replication	23	24	0.9007086	0.9999941	ko03030	ENSTBET00000000108(RFC5);ENSTBET00000001240(RFC2);ENSTBET00000001716(MCM5);ENSTBET00000002043(MCM3);ENSTBET00000002381(RFC4);ENSTBET00000002717(RPA1);ENSTBET00000003115(RFC1);ENSTBET00000004355(LIG1);ENSTBET00000004725(RFC3);ENSTBET00000005199(POLE3);ENSTBET00000007001(POLD1);ENSTBET00000007072(MCM4);ENSTBET00000008382(POLA1);ENSTBET00000009836(POLE4);ENSTBET00000010031(SSBP1);ENSTBET00000010190(…	K10756+K10755+K02209+K02541+K10755+K07466+K10754+K10747+K10756+K02326+K02327+K02212+K02320+K03506+K03111+K10742+K02685+K02684+K04799+K02324+K02210+K03504+K02321
Organismal Systems	Sensory system	Olfactory transduction	23	24	0.9007086	0.9999941	ko04740	ENSTBET00000000429(CNGB1);ENSTBET00000000920(PDE1A);ENSTBET00000001059(CNGA2);ENSTBET00000001378(CAMK2A);ENSTBET00000003735(ADRBK1);ENSTBET00000006040(CNGA4);ENSTBET00000006218(ARRB1);ENSTBET00000006487(CAMK2G);ENSTBET00000006867(GNB1);ENSTBET00000007365(PDE1C);ENSTBET00000007633(ADCY3);ENSTBET00000009436(PDE1B);ENSTBET00000009864(CNGA3);ENSTBET00000010505(CALML5);ENSTBET00000010707(ARRB2);ENSTBE…	K04952+K13755+K04949+K04515+K00910+K04951+K04439+K04515+K04536+K13755+K08043+K13755+K04950+K02183+K04439+K04633+K04515+K05849+K18283+K07376+K12321+K00910+K19477
Genetic Information Processing	Translation	Ribosome biogenesis in eukaryotes	47	49	0.9046099	0.9999941	ko03008	ENSTBET00000000019(TBL3);ENSTBET00000000548(DROSHA);ENSTBET00000000631(CSNK2B);ENSTBET00000000702(NOB1);ENSTBET00000001154(RAN);ENSTBET00000001172(SBDS);ENSTBET00000001686(BMS1);ENSTBET00000001825(POP7);ENSTBET00000002201(SPATA5);ENSTBET00000002575(WDR3);ENSTBET00000003283(NOL6);ENSTBET00000003314(XRN1);ENSTBET00000003454(GNL2);ENSTBET00000004158(XRN2);ENSTBET00000004226(CSNK2A2);ENSTBET000000044…	K14555+K03685+K03115+K11883+K07936+K14574+K14569+K14527+K14575+K14556+K14544+K12618+K14537+K12619+K03097+K14562+K14571+K14557+K14546+K14572+K14563+K14549+K14539+K14559+K14561+K03537+K14521+K03539+K14548+K14564+K11131+K07562+K14536+K14285+K14573+K14525+K14553+K14566+K14284+K01164+K14530+K14552+K14284+K07178+K13288+K14538+K14550
Metabolism	Carbohydrate metabolism	Propanoate metabolism	22	23	0.9076861	0.9999941	ko00640	ENSTBET00000000597(ACSS3);ENSTBET00000000614(PCCA);ENSTBET00000001103(PCCB);ENSTBET00000001457(ACACB);ENSTBET00000002535(MUT);ENSTBET00000002725(EHHADH);ENSTBET00000004139(HIBCH);ENSTBET00000004932(ABAT);ENSTBET00000005348(ALDH6A1);ENSTBET00000007239(ACAT1);ENSTBET00000008050(ECHS1);ENSTBET00000008079(LDHB);ENSTBET00000008403(SUCLG1);ENSTBET00000008589(ACACA);ENSTBET00000009409(DBT);ENSTBET000000…	K01908+K01965+K01966+K01946+K01847+K07514+K05605+K13524+K00140+K00626+K07511+K00016+K01899+K11262+K09699+K00249+K01895+K01900+K00016+K00016+K00382+K07515
Organismal Systems	Immune system	Antigen processing and presentation	22	23	0.9076861	0.9999941	ko04612	ENSTBET00000000367(NFYC);ENSTBET00000000416(IFNG);ENSTBET00000000575(TNF);ENSTBET00000000655(CD4);ENSTBET00000003306(HSP90AA1);ENSTBET00000003450(CTSS);ENSTBET00000004465(NFYA);ENSTBET00000005718(NFYB);ENSTBET00000006420(RFX5);ENSTBET00000007431(CANX);ENSTBET00000008620(CTSB);ENSTBET00000009828(PDIA3);ENSTBET00000009852(PSME3);ENSTBET00000011860(CALR);ENSTBET00000012028(TAP1);ENSTBET00000013400(H…	K08066+K04687+K03156+K06454+K04079+K01368+K08064+K08065+K08061+K08054+K01363+K08056+K06698+K08057+K05653+K03283+K08055+K05870+K01369+K08062+K06696+K06697
Organismal Systems	Environmental adaptation	Circadian rhythm	22	23	0.9076861	0.9999941	ko04710	ENSTBET00000000722(FBXL3);ENSTBET00000001140(PRKAG1);ENSTBET00000001379(BTRC);ENSTBET00000002568(CLOCK);ENSTBET00000003071(RORA);ENSTBET00000003595(PER3);ENSTBET00000004235(PER1);ENSTBET00000005349(PRKAB2);ENSTBET00000006564(PER2);ENSTBET00000006859(PRKAA2);ENSTBET00000009318(FBXW11);ENSTBET00000010753(RORB);ENSTBET00000012048(NPAS2);ENSTBET00000014209(PRKAG3);ENSTBET00000014285(PRKAB1);ENSTBET00…	K10269+K07200+K03362+K02223+K08532+K02633+K02633+K07199+K02633+K07198+K03362+K08533+K09026+K07200+K07199+K05870+K02295+K03347+K03094+K08960+K02296+K03728
Human Diseases	Infectious diseases	African trypanosomiasis	22	23	0.9076861	0.9999941	ko05143	ENSTBET00000000416(IFNG);ENSTBET00000000575(TNF);ENSTBET00000002158(PRKCB);ENSTBET00000002497(IL12A);ENSTBET00000002543(PRKCA);ENSTBET00000002889(PLCB1);ENSTBET00000003526(SELE);ENSTBET00000005538(PLCB4);ENSTBET00000006288(FASLG);ENSTBET00000006791(PRKCG);ENSTBET00000008349(MYD88);ENSTBET00000009059(PLCB3);ENSTBET00000009324(IL12B);ENSTBET00000009445(GNAQ);ENSTBET00000010663(PLCB2);ENSTBET0000001…	K04687+K03156+K02677+K05406+K02677+K05858+K06494+K05858+K04389+K02677+K04729+K05858+K05425+K04634+K05858+K06527+K04234+K05482+K05443+K00463+K00463+K04390
Cellular Processes	Cell growth and death	Oocyte meiosis	74	77	0.9077714	0.9999941	ko04114	ENSTBET00000000330(PLK1);ENSTBET00000000551(ADCY8);ENSTBET00000000873(ITPR2);ENSTBET00000001373(SLK);ENSTBET00000001378(CAMK2A);ENSTBET00000001379(BTRC);ENSTBET00000001426(CPEB4);ENSTBET00000002169(FBXO5);ENSTBET00000002191(ANAPC10);ENSTBET00000002730(CCNB2);ENSTBET00000002789(YWHAB);ENSTBET00000002954(ANAPC5);ENSTBET00000003920(MAPK3);ENSTBET00000003936(PPP3CB);ENSTBET00000004031(CCNE1);ENSTBET0…	K06631+K08048+K04959+K08836+K04515+K03362+K02602+K10292+K03357+K05868+K16197+K03352+K04371+K04348+K06626+K06269+K03348+K16197+K02206+K04373+K04441+K04515+K04958+K06269+K08041+K04526+K08043+K08044+K08694+K04371+K02178+K03362+K08556+K16198+K10318+K02183+K03363+K03354+K11584+K11584+K04515+K03355+K03351+K08047+K02602+K05867+K11481+K06269+K05459+K11584+K13055+K08045+K08042+K04368+K13728+K04373+K04441+…
Organismal Systems	Aging	Longevity regulating pathway - worm	45	47	0.9133847	0.9999941	ko04212	ENSTBET00000000208(INSR);ENSTBET00000000670(SCD);ENSTBET00000001353(PARP2);ENSTBET00000001573(NFE2L2);ENSTBET00000002087(SOD2);ENSTBET00000002275(MAP2K6);ENSTBET00000002385(PARP1);ENSTBET00000002789(YWHAB);ENSTBET00000002953(PIK3CB);ENSTBET00000004703(YWHAQ);ENSTBET00000004920(PARP4);ENSTBET00000005039(ATF4);ENSTBET00000005159(HCFC2);ENSTBET00000005276(MGST3);ENSTBET00000005327(GSTM3);ENSTBET0000…	K04527+K00507+K10798+K05638+K04564+K04433+K10798+K16197+K00922+K16197+K10798+K04374+K14966+K00799+K00799+K00922+K04441+K17705+K04688+K13356+K00799+K14966+K18463+K04456+K01110+K04456+K12824+K13356+K08341+K04440+K08268+K09408+K00922+K08269+K00507+K04688+K04441+K11204+K10798+K03781+K08269+K00799+K04440+K07203+K11411
Metabolism	Amino acid metabolism	Valine, leucine and isoleucine biosynthesis	4	4	0.9135304	0.9999941	ko00290	ENSTBET00000004664(SDS);ENSTBET00000005572(SDSL);ENSTBET00000005591(BCAT1);ENSTBET00000017622(BCAT2)	K17989+K17989+K00826+K00826
Metabolism	Metabolism of cofactors and vitamins	Vitamin B6 metabolism	4	4	0.9135304	0.9999941	ko00750	ENSTBET00000000685(PDXK);ENSTBET00000001852(AOX1);ENSTBET00000004416(PNPO);ENSTBET00000012945(PSAT1)	K00868+K00157+K00275+K00831
Organismal Systems	Immune system	T cell receptor signaling pathway	72	75	0.9143939	0.9999941	ko04660	ENSTBET00000000173(LCP2);ENSTBET00000000416(IFNG);ENSTBET00000000575(TNF);ENSTBET00000000655(CD4);ENSTBET00000000817(NFKBIB);ENSTBET00000001244(GSK3B);ENSTBET00000001719(CSF2);ENSTBET00000001874(PAK2);ENSTBET00000001875(IL4);ENSTBET00000002401(RHOA);ENSTBET00000002595(CDC42);ENSTBET00000002600(CD28);ENSTBET00000002799(PLCG1);ENSTBET00000002953(PIK3CB);ENSTBET00000003038(PAK7);ENSTBET00000003211(C…	K07361+K04687+K03156+K06454+K02581+K03083+K05427+K04410+K05430+K04513+K04393+K06470+K01116+K00922+K05736+K06538+K06451+K04409+K07369+K02580+K07827+K07360+K04371+K04348+K17332+K07366+K07364+K04735+K07209+K06478+K00922+K04441+K04379+K04415+K05703+K06450+K04456+K04371+K07363+K04456+K03099+K17333+K03161+K02089+K05733+K04427+K04440+K04734+K07367+K04366+K12076+K04466+K00922+K05443+K18052+K03099+K05730+…
Human Diseases	Cancers	Small cell lung cancer	71	74	0.9176137	0.9999941	ko05222	ENSTBET00000000171(E2F3);ENSTBET00000000275(DDB2);ENSTBET00000001171(COL4A1);ENSTBET00000001738(BIRC3);ENSTBET00000001817(GADD45G);ENSTBET00000002601(LAMC3);ENSTBET00000002644(BIRC2);ENSTBET00000002796(RXRG);ENSTBET00000002953(PIK3CB);ENSTBET00000003165(LAMA1);ENSTBET00000003551(NFKB1);ENSTBET00000003696(PTK2);ENSTBET00000003773(COL4A5);ENSTBET00000003853(GADD45A);ENSTBET00000004031(CCNE1);ENSTBE…	K06620+K10140+K06237+K16060+K04402+K06247+K16060+K08526+K00922+K05637+K02580+K05725+K06237+K04402+K06626+K11987+K06243+K04735+K07209+K06624+K10500+K02206+K06237+K02091+K00922+K05719+K06237+K06481+K05635+K03173+K03175+K06476+K04503+K06237+K06246+K04456+K02219+K06237+K01110+K04456+K02089+K04570+K05717+K04451+K03511+K16061+K04734+K09389+K00922+K03174+K04399+K06485+K06482+K05636+K08528+K05637+K06618+…
Human Diseases	Infectious diseases	Pertussis	44	46	0.9176354	0.9999941	ko05133	ENSTBET00000000237(ITGB2);ENSTBET00000000365(IRAK1);ENSTBET00000000575(TNF);ENSTBET00000002056(TLR4);ENSTBET00000002401(RHOA);ENSTBET00000002497(IL12A);ENSTBET00000003040(C1QB);ENSTBET00000003453(IRF3);ENSTBET00000003551(NFKB1);ENSTBET00000003885(IL23A);ENSTBET00000003920(MAPK3);ENSTBET00000004764(RELA);ENSTBET00000005865(C4BPB);ENSTBET00000006219(C4BPA);ENSTBET00000006289(MAPK13);ENSTBET00000006…	K06464+K04730+K03156+K10160+K04513+K05406+K03987+K05411+K02580+K05426+K04371+K04735+K04003+K04002+K04441+K05719+K09444+K04379+K04630+K03175+K04729+K04371+K01332+K05425+K01330+K02183+K04397+K04440+K05400+K05443+K06461+K12800+K04383+K10155+K04441+K04733+K04448+K08727+K04630+K03994+K05765+K02187+K04630+K04440
Human Diseases	Infectious diseases	Chagas disease (American trypanosomiasis)	70	73	0.9207717	0.9999941	ko05142	ENSTBET00000000365(IRAK1);ENSTBET00000000383(PPP2R2D);ENSTBET00000000416(IFNG);ENSTBET00000000575(TNF);ENSTBET00000002041(TGFB1);ENSTBET00000002056(TLR4);ENSTBET00000002336(CCL5);ENSTBET00000002497(IL12A);ENSTBET00000002889(PLCB1);ENSTBET00000002953(PIK3CB);ENSTBET00000003040(C1QB);ENSTBET00000003279(CD3E);ENSTBET00000003551(NFKB1);ENSTBET00000003920(MAPK3);ENSTBET00000004764(RELA);ENSTBET0000000…	K04730+K04354+K04687+K03156+K13375+K10160+K12499+K05406+K05858+K00922+K03987+K06451+K02580+K04371+K04735+K07209+K05858+K10169+K03158+K00922+K04389+K04441+K04534+K04379+K04674+K08041+K05132+K04630+K04354+K06450+K03175+K04729+K04430+K04456+K04371+K05858+K05425+K04636+K04634+K04632+K04456+K05858+K04633+K04440+K04354+K08057+K04734+K00922+K05443+K03982+K04388+K05133+K04441+K04733+K02373+K13376+K04724+…
Metabolism	Glycan biosynthesis and metabolism	Glycosylphosphatidylinositol(GPI)-anchor biosynthesis	20	21	0.9211706	0.9999941	ko00563	ENSTBET00000001795(PIGP);ENSTBET00000001830(PIGH);ENSTBET00000002534(PIGA);ENSTBET00000002682(PIGK);ENSTBET00000002755(PIGL);ENSTBET00000003476(PIGQ);ENSTBET00000003878(PIGX);ENSTBET00000004252(PIGT);ENSTBET00000005667(PGAP1);ENSTBET00000006046(PIGU);ENSTBET00000006701(PIGN);ENSTBET00000006711(PIGM);ENSTBET00000006986(PIGS);ENSTBET00000007100(PIGO);ENSTBET00000007806(PIGG);ENSTBET00000010855(PIGB…	K03861+K03858+K03857+K05290+K03434+K03860+K07541+K05292+K05294+K05293+K05285+K05284+K05291+K05288+K05310+K05286+K01127+K07542+K03859+K08098
Cellular Processes	Cell growth and death	Ferroptosis	20	21	0.9211706	0.9999941	ko04216	ENSTBET00000000353(HMOX2);ENSTBET00000001207(HMOX1);ENSTBET00000001338(FTH1);ENSTBET00000002514(ACSL3);ENSTBET00000002842(ACSL4);ENSTBET00000005420(CP);ENSTBET00000005436(SLC40A1);ENSTBET00000005772(TF);ENSTBET00000006629(GCLM);ENSTBET00000007085(ACSL1);ENSTBET00000007409(VDAC3);ENSTBET00000008402(NCOA4);ENSTBET00000011781(TP53);ENSTBET00000011985(TFRC);ENSTBET00000013354(ACSL5);ENSTBET0000001452…	K00510+K00510+K00522+K01897+K01897+K13624+K14685+K14736+K11205+K01897+K15041+K09289+K04451+K06503+K01897+K06519+K11204+K13515+K12889+K08337
Organismal Systems	Endocrine system	Prolactin signaling pathway	43	45	0.9217922	0.9999941	ko04917	ENSTBET00000001244(GSK3B);ENSTBET00000001572(ESR2);ENSTBET00000001591(JAK2);ENSTBET00000002429(SOCS7);ENSTBET00000002953(PIK3CB);ENSTBET00000003299(SHC3);ENSTBET00000003551(NFKB1);ENSTBET00000003810(KRAS);ENSTBET00000003920(MAPK3);ENSTBET00000004764(RELA);ENSTBET00000005389(SLC2A2);ENSTBET00000005536(STAT3);ENSTBET00000005966(ESR1);ENSTBET00000006145(PIK3CD);ENSTBET00000006289(MAPK13);ENSTBET0000…	K03083+K08551+K04447+K04699+K00922+K17448+K02580+K07827+K04371+K04735+K07593+K04692+K08550+K00922+K04441+K09444+K04379+K04526+K17449+K05439+K05147+K04701+K04503+K04456+K04371+K06279+K11224+K04456+K03099+K04698+K04440+K09408+K04366+K05081+K00922+K03099+K04368+K04441+K02649+K04364+K10151+K04440+K11220
Cellular Processes	Cell growth and death	Apoptosis - multiple species	19	20	0.9276562	0.9999941	ko04215	ENSTBET00000001738(BIRC3);ENSTBET00000002644(BIRC2);ENSTBET00000006139(TNFRSF1A);ENSTBET00000006795(BID);ENSTBET00000010377(HTRA2);ENSTBET00000010754(NGFR);ENSTBET00000010891(CASP7);ENSTBET00000011453(BCL2L1);ENSTBET00000011525(MAPK10);ENSTBET00000011839(BIRC7);ENSTBET00000012582(CASP9);ENSTBET00000014727(APAF1);ENSTBET00000014826(BIRC5);ENSTBET00000014955(FADD);ENSTBET00000016878(CASP3);ENSTBET0…	K16060+K16060+K03158+K04726+K08669+K02583+K04397+K04570+K04440+K16061+K04399+K02084+K08731+K02373+K02187+K04398+K04440+K08334+K10586
Human Diseases	Cancers	Chemical carcinogenesis	19	20	0.9276562	0.9999941	ko05204	ENSTBET00000000574(GSTK1);ENSTBET00000001023(CHRNA7);ENSTBET00000002354(CCBL2);ENSTBET00000003789(HSD11B1);ENSTBET00000004275(PTGS2);ENSTBET00000004979(ARNT);ENSTBET00000005276(MGST3);ENSTBET00000005327(GSTM3);ENSTBET00000005998(EPHX1);ENSTBET00000007518(GSTO2);ENSTBET00000008498(CCBL1);ENSTBET00000011040(CBR1);ENSTBET00000011962(UGT2A1);ENSTBET00000012846(ALDH1A3);ENSTBET00000013224(ADH7);ENSTBE…	K13299+K04809+K00816+K15680+K11987+K09097+K00799+K00799+K01253+K00799+K00816+K00079+K00699+K00129+K13951+K00121+K13980+K13952+K00799
Human Diseases	Infectious diseases	Leishmaniasis	41	43	0.9298156	0.9999941	ko05140	ENSTBET00000000237(ITGB2);ENSTBET00000000365(IRAK1);ENSTBET00000000416(IFNG);ENSTBET00000000575(TNF);ENSTBET00000000781(ELK1);ENSTBET00000000817(NFKBIB);ENSTBET00000001165(JAK1);ENSTBET00000001591(JAK2);ENSTBET00000001875(IL4);ENSTBET00000002041(TGFB1);ENSTBET00000002056(TLR4);ENSTBET00000002497(IL12A);ENSTBET00000003551(NFKB1);ENSTBET00000003920(MAPK3);ENSTBET00000004275(PTGS2);ENSTBET0000000476…	K06464+K04730+K04687+K03156+K04375+K02581+K11217+K04447+K05430+K13375+K10160+K05406+K02580+K04371+K11987+K04735+K08010+K04441+K05719+K08012+K04403+K06483+K04379+K05132+K03175+K04729+K04371+K05425+K04404+K04427+K04734+K05443+K06461+K04383+K05133+K04441+K04733+K13376+K04448+K13377+K11220
Human Diseases	Drug resistance	Platinum drug resistance	40	42	0.9336784	0.9999941	ko01524	ENSTBET00000001694(POLH);ENSTBET00000001738(BIRC3);ENSTBET00000001771(BAD);ENSTBET00000002644(BIRC2);ENSTBET00000002953(PIK3CB);ENSTBET00000003920(MAPK3);ENSTBET00000004585(MSH2);ENSTBET00000005276(MGST3);ENSTBET00000005327(GSTM3);ENSTBET00000005575(XPA);ENSTBET00000005626(REV3L);ENSTBET00000006145(PIK3CD);ENSTBET00000006288(FASLG);ENSTBET00000006795(BID);ENSTBET00000007027(MSH3);ENSTBET000000075…	K03509+K16060+K02158+K16060+K00922+K04371+K08735+K00799+K00799+K10847+K02350+K00922+K04389+K04726+K08736+K00799+K08734+K04728+K04456+K04371+K14686+K04426+K05083+K04456+K04570+K04451+K00922+K04399+K10605+K06643+K02084+K08731+K02373+K02649+K06276+K00799+K02187+K04398+K08737+K04390
Metabolism	Metabolism of cofactors and vitamins	Nicotinate and nicotinamide metabolism	18	19	0.933956	0.9999941	ko00760	ENSTBET00000000070(NT5E);ENSTBET00000001131(NNT);ENSTBET00000001445(NMNAT2);ENSTBET00000001852(AOX1);ENSTBET00000002277(NUDT12);ENSTBET00000002579(ENPP1);ENSTBET00000003715(BST1);ENSTBET00000004061(NMRK1);ENSTBET00000004599(NT5M);ENSTBET00000005032(NADK);ENSTBET00000005828(NUDT13);ENSTBET00000009419(ENPP3);ENSTBET00000010779(NT5C3B);ENSTBET00000013136(NADSYN1);ENSTBET00000014282(NT5C);ENSTBET0000…	K01081+K00323+K06210+K00157+K03426+K01513+K18152+K10524+K01081+K00858+K03426+K01513+K01081+K01950+K01081+K03783+K00858+K01081
Environmental Information Processing	Signal transduction	Hedgehog signaling pathway - fly	18	19	0.933956	0.9999941	ko04341	ENSTBET00000001244(GSK3B);ENSTBET00000001379(BTRC);ENSTBET00000002745(SMURF2);ENSTBET00000003006(CSNK1G1);ENSTBET00000003657(SUFU);ENSTBET00000004229(BMP2);ENSTBET00000004993(SMO);ENSTBET00000008269(SMURF1);ENSTBET00000009318(FBXW11);ENSTBET00000011109(CSNK1G3);ENSTBET00000011497(GRK5);ENSTBET00000012510(STK36);ENSTBET00000013321(PTCH1);ENSTBET00000014065(GRK4);ENSTBET00000015405(CUL1);ENSTBET000…	K03083+K03362+K04678+K08958+K06229+K04662+K06226+K04678+K03362+K08958+K08291+K06228+K06225+K08291+K03347+K03094+K08291+K08960
Human Diseases	Infectious diseases	Staphylococcus aureus infection	18	19	0.933956	0.9999941	ko05150	ENSTBET00000000237(ITGB2);ENSTBET00000000345(MASP2);ENSTBET00000002059(SELPLG);ENSTBET00000002617(SELP);ENSTBET00000002928(ITGAL);ENSTBET00000003040(C1QB);ENSTBET00000003213(CFI);ENSTBET00000004060(MASP1);ENSTBET00000005907(FPR1);ENSTBET00000006186(DSG1);ENSTBET00000008981(C2);ENSTBET00000009980(C1R);ENSTBET00000010385(MBL2);ENSTBET00000012455(FGG);ENSTBET00000012596(IL10);ENSTBET00000013118(ITGA…	K06464+K03993+K06544+K06496+K05718+K03987+K01333+K03992+K04172+K07596+K01332+K01330+K03991+K03905+K05443+K06461+K04009+K03994
Metabolism	Amino acid metabolism	Phenylalanine, tyrosine and tryptophan biosynthesis	3	3	0.9344281	0.9999941	ko00400	ENSTBET00000007778(TAT);ENSTBET00000014756(PAH);ENSTBET00000015887(GOT1)	K00815+K00500+K14454
Metabolism	Biosynthesis of other secondary metabolites	Neomycin, kanamycin and gentamicin biosynthesis	3	3	0.9344281	0.9999941	ko00524	ENSTBET00000014923(HK2);ENSTBET00000016144(HKDC1);ENSTBET00000016369(HK1)	K00844+K00844+K00844
Organismal Systems	Immune system	Th17 cell differentiation	65	68	0.935614	0.9999941	ko04659	ENSTBET00000000190(RUNX1);ENSTBET00000000416(IFNG);ENSTBET00000000511(IL17A);ENSTBET00000000655(CD4);ENSTBET00000000817(NFKBIB);ENSTBET00000001165(JAK1);ENSTBET00000001591(JAK2);ENSTBET00000001683(IL17F);ENSTBET00000001875(IL4);ENSTBET00000002041(TGFB1);ENSTBET00000002796(RXRG);ENSTBET00000002799(PLCG1);ENSTBET00000003071(RORA);ENSTBET00000003279(CD3E);ENSTBET00000003306(HSP90AA1);ENSTBET00000003…	K08367+K04687+K05489+K06454+K02581+K11217+K04447+K05494+K05430+K13375+K08526+K01116+K08532+K06451+K04079+K05065+K08527+K02580+K07360+K05426+K04371+K04348+K17332+K04735+K07209+K04723+K04692+K04441+K05071+K04379+K04674+K05132+K10163+K06450+K04371+K05069+K11224+K05070+K17333+K04386+K04440+K04734+K08268+K05055+K18052+K11225+K04501+K05075+K04388+K05068+K05133+K04441+K08525+K04448+K05434+K10166+K04500+…
Metabolism	Metabolism of terpenoids and polyketides	Terpenoid backbone biosynthesis	17	18	0.9400581	0.9999941	ko00900	ENSTBET00000001949(ICMT);ENSTBET00000002153(IDI1);ENSTBET00000004274(GGPS1);ENSTBET00000004431(HMGCR);ENSTBET00000005044(HMGCS2);ENSTBET00000005162(PDSS2);ENSTBET00000007239(ACAT1);ENSTBET00000008930(MVK);ENSTBET00000009881(MVD);ENSTBET00000010930(FDPS);ENSTBET00000011623(PDSS1);ENSTBET00000011665(FNTA);ENSTBET00000012378(FNTB);ENSTBET00000013937(ZMPSTE24);ENSTBET00000015624(HMGCS1);ENSTBET000000…	K00587+K01823+K00804+K00021+K01641+K12505+K00626+K00869+K01597+K00787+K12504+K05955+K05954+K06013+K01641+K11778+K19177
Metabolism	Xenobiotics biodegradation and metabolism	Drug metabolism - cytochrome P450	17	18	0.9400581	0.9999941	ko00982	ENSTBET00000000574(GSTK1);ENSTBET00000000639(MAOB);ENSTBET00000001852(AOX1);ENSTBET00000002791(FMO4);ENSTBET00000005276(MGST3);ENSTBET00000005327(GSTM3);ENSTBET00000005662(FMO5);ENSTBET00000006983(MAOA);ENSTBET00000007518(GSTO2);ENSTBET00000011962(UGT2A1);ENSTBET00000012846(ALDH1A3);ENSTBET00000013224(ADH7);ENSTBET00000014857(FMO2);ENSTBET00000015606(ADH5);ENSTBET00000015769(ADH4);ENSTBET00000015…	K13299+K00274+K00157+K00485+K00799+K00799+K00485+K00274+K00799+K00699+K00129+K13951+K00485+K00121+K13980+K13952+K00799
Human Diseases	Drug resistance	Antifolate resistance	17	18	0.9400581	0.9999941	ko01523	ENSTBET00000000046(FPGS);ENSTBET00000000575(TNF);ENSTBET00000000725(TYMS);ENSTBET00000001760(GART);ENSTBET00000003551(NFKB1);ENSTBET00000004306(ALOX12);ENSTBET00000004720(ABCG2);ENSTBET00000004764(RELA);ENSTBET00000004811(IKBKB);ENSTBET00000005186(GGH);ENSTBET00000008434(MTHFR);ENSTBET00000009804(SHMT1);ENSTBET00000011019(ATIC);ENSTBET00000012212(ABCC4);ENSTBET00000012421(SLC19A1);ENSTBET00000015…	K01930+K03156+K00560+K11787+K02580+K00458+K05681+K04735+K07209+K01307+K00297+K00600+K00602+K05673+K14609+K00600+K04467
Organismal Systems	Sensory system	Phototransduction - fly	17	18	0.9400581	0.9999941	ko04745	ENSTBET00000001378(CAMK2A);ENSTBET00000002158(PRKCB);ENSTBET00000002543(PRKCA);ENSTBET00000002889(PLCB1);ENSTBET00000003735(ADRBK1);ENSTBET00000005538(PLCB4);ENSTBET00000006487(CAMK2G);ENSTBET00000006663(ITPR1);ENSTBET00000006791(PRKCG);ENSTBET00000008633(DAGLA);ENSTBET00000009059(PLCB3);ENSTBET00000009445(GNAQ);ENSTBET00000010505(CALML5);ENSTBET00000010663(PLCB2);ENSTBET00000012574(CAMK2D);ENSTB…	K04515+K02677+K02677+K05858+K00910+K05858+K04515+K04958+K02677+K13806+K05858+K04634+K02183+K05858+K04515+K00910+K13806
Metabolism	Xenobiotics biodegradation and metabolism	Metabolism of xenobiotics by cytochrome P450	16	17	0.9459507	0.9999941	ko00980	ENSTBET00000000574(GSTK1);ENSTBET00000003789(HSD11B1);ENSTBET00000005276(MGST3);ENSTBET00000005327(GSTM3);ENSTBET00000005998(EPHX1);ENSTBET00000007043(AKR7A2);ENSTBET00000007518(GSTO2);ENSTBET00000008848(DHDH);ENSTBET00000011040(CBR1);ENSTBET00000011962(UGT2A1);ENSTBET00000012846(ALDH1A3);ENSTBET00000013224(ADH7);ENSTBET00000015606(ADH5);ENSTBET00000015769(ADH4);ENSTBET00000015786(ADH6);ENSTBET00…	K13299+K15680+K00799+K00799+K01253+K15303+K00799+K00078+K00079+K00699+K00129+K13951+K00121+K13980+K13952+K00799
Cellular Processes	Transport and catabolism	Autophagy - other eukaryotes	16	17	0.9459507	0.9999941	ko04136	ENSTBET00000002574(ATG13);ENSTBET00000002583(ATG4D);ENSTBET00000007638(ATG10);ENSTBET00000008240(ATG4A);ENSTBET00000008690(PIK3R4);ENSTBET00000010881(ATG4C);ENSTBET00000011517(GABARAPL1);ENSTBET00000011808(PIK3C3);ENSTBET00000013797(ULK3);ENSTBET00000014403(ATG4B);ENSTBET00000014596(ATG16L1);ENSTBET00000015658(PPP2CA);ENSTBET00000016032(ATG7);ENSTBET00000016090(ULK2);ENSTBET00000017638(BECN1);ENS…	K08331+K08342+K17888+K08342+K08333+K08342+K08341+K00914+K08269+K08342+K17890+K04382+K08337+K08269+K08334+K07203
Human Diseases	Endocrine and metabolic diseases	Type I diabetes mellitus	15	16	0.951621	0.9999941	ko04940	ENSTBET00000000416(IFNG);ENSTBET00000000575(TNF);ENSTBET00000002497(IL12A);ENSTBET00000002600(CD28);ENSTBET00000006288(FASLG);ENSTBET00000006702(CPE);ENSTBET00000007264(INS);ENSTBET00000008653(LTA);ENSTBET00000009324(IL12B);ENSTBET00000010876(GAD2);ENSTBET00000011201(CD86);ENSTBET00000013646(IL1A);ENSTBET00000014616(PRF1);ENSTBET00000016014(GAD1);ENSTBET00000017633(FAS)	K04687+K03156+K05406+K06470+K04389+K01294+K04526+K05468+K05425+K01580+K05413+K04383+K07818+K01580+K04390
Human Diseases	Neurodegenerative diseases	Parkinson disease	58	61	0.953657	0.9999941	ko05012	ENSTBET00000000507(SLC25A31);ENSTBET00000002132(ATP5J);ENSTBET00000002265(ATP5A1);ENSTBET00000002482(ATP5B);ENSTBET00000002926(GPR37);ENSTBET00000003009(LRRK2);ENSTBET00000003562(ATP5G1);ENSTBET00000003677(UBE2L6);ENSTBET00000003846(VDAC1);ENSTBET00000003940(SEPT5);ENSTBET00000004038(UBE2J2);ENSTBET00000004666(NDUFS1);ENSTBET00000004792(SDHB);ENSTBET00000005065(NDUFB4);ENSTBET00000005104(DRD2);EN…	K05863+K02131+K02132+K02133+K04243+K08844+K02128+K04553+K05862+K04557+K04554+K03934+K00235+K03960+K04145+K11351+K00234+K05863+K04528+K05688+K03936+K03966+K03955+K03178+K15041+K08155+K04556+K04630+K03942+K04144+K05687+K03963+K08669+K03954+K04633+K05611+K05863+K02136+K03958+K04558+K08155+K04399+K03962+K11352+K08045+K02084+K09565+K02127+K04630+K10698+K03947+K03952+K02187+K03935+K04555+K03959+K04630+…
Metabolism	Lipid metabolism	Cutin, suberine and wax biosynthesis	2	2	0.9557986	0.9999941	ko00073	ENSTBET00000006612(FAR1);ENSTBET00000010901(FAR2)	K13356+K13356
Metabolism	Biosynthesis of other secondary metabolites	Monobactam biosynthesis	2	2	0.9557986	0.9999941	ko00261	ENSTBET00000004850(PAPSS2);ENSTBET00000017256(PAPSS1)	K13811+K13811
Metabolism	Metabolism of other amino acids	D-Glutamine and D-glutamate metabolism	2	2	0.9557986	0.9999941	ko00471	ENSTBET00000008772(GLS2);ENSTBET00000017082(GLS)	K01425+K01425
Metabolism	Metabolism of cofactors and vitamins	Biotin metabolism	2	2	0.9557986	0.9999941	ko00780	ENSTBET00000011928(HLCS);ENSTBET00000012059(OXSM)	K01942+K09458
Organismal Systems	Immune system	NOD-like receptor signaling pathway	83	87	0.956073	0.9999941	ko04621	ENSTBET00000000575(TNF);ENSTBET00000000578(OAS2);ENSTBET00000000817(NFKBIB);ENSTBET00000000836(CAMP);ENSTBET00000000873(ITPR2);ENSTBET00000000887(P2RX7);ENSTBET00000000941(NOD2);ENSTBET00000001165(JAK1);ENSTBET00000001474(RIPK3);ENSTBET00000001548(NLRX1);ENSTBET00000001668(AIM2);ENSTBET00000001738(BIRC3);ENSTBET00000002056(TLR4);ENSTBET00000002061(IKBKE);ENSTBET00000002102(RIPK2);ENSTBET000000023…	K03156+K14216+K02581+K13916+K04959+K05220+K10165+K11217+K08847+K12653+K12966+K16060+K10160+K07211+K08846+K12499+K04513+K12798+K16060+K05858+K04079+K05411+K02580+K05862+K04371+K01165+K12797+K11221+K04735+K07209+K12792+K05858+K02861+K04441+K04958+K04403+K15041+K04971+K17065+K03173+K03175+K04729+K12796+K01363+K04371+K05858+K12793+K05410+K04404+K12648+K05858+K12654+K04427+K04570+K08341+K04440+K06068+…
Metabolism	Lipid metabolism	alpha-Linolenic acid metabolism	14	15	0.9570562	0.9999941	ko00592	ENSTBET00000001878(PLA2G3);ENSTBET00000002981(PLA2G4C);ENSTBET00000004485(PLA2G16);ENSTBET00000005500(PLA2G5);ENSTBET00000005869(ACOX3);ENSTBET00000006686(PLA2G2F);ENSTBET00000008316(FADS2);ENSTBET00000010973(PLA2G10);ENSTBET00000011457(PLA2G12B);ENSTBET00000012718(PLA2G6);ENSTBET00000014292(PLA2G4D);ENSTBET00000014766(PLA2G4F);ENSTBET00000015303(ACOX1);ENSTBET00000015654(PLA2G4E)	K01047+K16342+K16817+K01047+K00232+K01047+K10226+K01047+K01047+K16343+K16342+K16342+K00232+K16342
Human Diseases	Endocrine and metabolic diseases	Maturity onset diabetes of the young	14	15	0.9570562	0.9999941	ko04950	ENSTBET00000001318(HHEX);ENSTBET00000003360(IAPP);ENSTBET00000004747(PAX6);ENSTBET00000005389(SLC2A2);ENSTBET00000007132(HNF1B);ENSTBET00000007264(INS);ENSTBET00000008197(NKX6-1);ENSTBET00000008935(NR5A2);ENSTBET00000010618(PKLR);ENSTBET00000010657(HNF4G);ENSTBET00000011573(RFX6);ENSTBET00000014845(PDX1);ENSTBET00000015927(NKX2-2);ENSTBET00000016677(ONECUT1)	K08024+K08039+K08031+K07593+K08034+K04526+K08030+K08027+K12406+K08037+K19521+K07594+K08029+K08026
Organismal Systems	Environmental adaptation	Thermogenesis	81	85	0.9596403	0.9999941	ko04714	ENSTBET00000000042(UCP1);ENSTBET00000000141(CPT1B);ENSTBET00000000551(ADCY8);ENSTBET00000001140(PRKAG1);ENSTBET00000001641(RHEB);ENSTBET00000002132(ATP5J);ENSTBET00000002265(ATP5A1);ENSTBET00000002482(ATP5B);ENSTBET00000002514(ACSL3);ENSTBET00000002842(ACSL4);ENSTBET00000003562(ATP5G1);ENSTBET00000003700(CREB5);ENSTBET00000003810(KRAS);ENSTBET00000004666(NDUFS1);ENSTBET00000004792(SDHB);ENSTBET00…	K08769+K19523+K08048+K07200+K07208+K02131+K02132+K02133+K01897+K01897+K02128+K09047+K07827+K03934+K00235+K09048+K03960+K05259+K07202+K11351+K07199+K04362+K00234+K04373+K04441+K03936+K04688+K03966+K07188+K03955+K07198+K12461+K01897+K08041+K08043+K08044+K03942+K07207+K04426+K03963+K04632+K03099+K03954+K08530+K02136+K03958+K09048+K04450+K09048+K01054+K08047+K03962+K01897+K04277+K11352+K03099+K04688+…
Human Diseases	Neurodegenerative diseases	Alzheimer disease	81	85	0.9596403	0.9999941	ko05010	ENSTBET00000000575(TNF);ENSTBET00000000584(NCSTN);ENSTBET00000000834(ATP2A3);ENSTBET00000000851(BACE1);ENSTBET00000000873(ITPR2);ENSTBET00000001061(MAPT);ENSTBET00000001244(GSK3B);ENSTBET00000001768(CDK5);ENSTBET00000001771(BAD);ENSTBET00000001814(PSEN2);ENSTBET00000002132(ATP5J);ENSTBET00000002265(ATP5A1);ENSTBET00000002393(APBB1);ENSTBET00000002465(CACNA1D);ENSTBET00000002482(ATP5B);ENSTBET0000…	K03156+K06171+K05853+K04521+K04959+K04380+K03083+K02090+K02158+K04522+K02131+K02132+K04529+K04851+K02133+K13240+K05858+K05210+K01389+K06172+K02128+K04505+K04371+K04348+K04963+K04857+K06059+K08852+K03934+K00235+K05211+K03960+K11351+K05858+K00234+K04528+K03158+K08860+K07747+K03936+K04853+K03966+K04958+K03955+K04726+K01408+K04520+K05212+K03942+K04371+K05858+K05209+K06172+K04634+K03963+K02183+K05858+…
Environmental Information Processing	Signal transduction	Apelin signaling pathway	80	84	0.9613551	0.9999941	ko04371	ENSTBET00000000042(UCP1);ENSTBET00000000373(EGR1);ENSTBET00000000527(MYLK3);ENSTBET00000000551(ADCY8);ENSTBET00000000698(GNGT1);ENSTBET00000000718(GNG11);ENSTBET00000000873(ITPR2);ENSTBET00000000897(GNB5);ENSTBET00000001140(PRKAG1);ENSTBET00000001162(GNB2);ENSTBET00000001273(RRAS2);ENSTBET00000001345(MYLK4);ENSTBET00000001402(CDH1);ENSTBET00000001798(NRF1);ENSTBET00000002402(SPHK2);ENSTBET0000000…	K08769+K09203+K00907+K08048+K04548+K04546+K04959+K04539+K07200+K04537+K07830+K00907+K05689+K11831+K04718+K13240+K05858+K01343+K06250+K07827+K04371+K18050+K04963+K07202+K10351+K07199+K05858+K09260+K04688+K04958+K07188+K04454+K07198+K04536+K04674+K08041+K08043+K04630+K08044+K04639+K04174+K08333+K04503+K04456+K04371+K05858+K04634+K04456+K04962+K13296+K02183+K05858+K08341+K00914+K04366+K08047+K05849+…
Human Diseases	Infectious diseases	Salmonella infection	54	57	0.9625022	0.9999941	ko05132	ENSTBET00000000064(KLC1);ENSTBET00000000416(IFNG);ENSTBET00000000528(WAS);ENSTBET00000000777(RHOG);ENSTBET00000001719(CSF2);ENSTBET00000002056(TLR4);ENSTBET00000002236(FLNC);ENSTBET00000002595(CDC42);ENSTBET00000003551(NFKB1);ENSTBET00000003578(MYH15);ENSTBET00000003920(MAPK3);ENSTBET00000004488(PKN3);ENSTBET00000004570(KLC2);ENSTBET00000004764(RELA);ENSTBET00000005946(MYH11);ENSTBET00000006284(A…	K10407+K04687+K05747+K07863+K05427+K10160+K04437+K04393+K02580+K10352+K04371+K06071+K10407+K04735+K10352+K05754+K04441+K10415+K13883+K15348+K04379+K05132+K17388+K06071+K10168+K05753+K05399+K04729+K05754+K04371+K10416+K10352+K05757+K12964+K05759+K05756+K05757+K04437+K04440+K10415+K05482+K10352+K10407+K04383+K05133+K04441+K05701+K10416+K04448+K05758+K04437+K04392+K04440+K05747
Organismal Systems	Nervous system	Glutamatergic synapse	76	80	0.9677599	0.9999941	ko04724	ENSTBET00000000302(DLG4);ENSTBET00000000349(SLC1A7);ENSTBET00000000379(GRM6);ENSTBET00000000551(ADCY8);ENSTBET00000000698(GNGT1);ENSTBET00000000718(GNG11);ENSTBET00000000873(ITPR2);ENSTBET00000000897(GNB5);ENSTBET00000001162(GNB2);ENSTBET00000002077(HOMER1);ENSTBET00000002158(PRKCB);ENSTBET00000002312(HOMER2);ENSTBET00000002323(GRIK1);ENSTBET00000002391(CACNA1A);ENSTBET00000002450(GRIK4);ENSTBET0…	K11828+K05618+K04608+K08048+K04548+K04546+K04959+K04539+K04537+K15010+K02677+K15010+K05201+K04344+K05204+K04851+K02677+K05858+K04605+K16342+K05210+K01915+K00910+K04371+K04348+K05197+K05613+K12302+K05213+K05211+K04608+K05858+K15010+K04958+K04534+K02677+K04536+K08041+K08043+K04603+K04630+K08044+K05212+K01115+K01425+K04371+K05858+K05202+K05209+K04634+K05612+K04632+K05198+K05858+K05200+K05205+K08047+…
Human Diseases	Neurodegenerative diseases	Huntington disease	102	107	0.9686054	0.9999941	ko05016	ENSTBET00000000042(UCP1);ENSTBET00000000115(POLR2I);ENSTBET00000000302(DLG4);ENSTBET00000000361(DNAH14);ENSTBET00000000507(SLC25A31);ENSTBET00000000679(DCTN2);ENSTBET00000000790(DNAH5);ENSTBET00000001642(GPX1);ENSTBET00000001798(NRF1);ENSTBET00000001885(CREBBP);ENSTBET00000001906(DNAI2);ENSTBET00000002087(SOD2);ENSTBET00000002132(ATP5J);ENSTBET00000002265(ATP5A1);ENSTBET00000002396(DNAH8);ENSTBET…	K08769+K03017+K11828+K10408+K05863+K10424+K10408+K00432+K11831+K04498+K11143+K04564+K02131+K02132+K10408+K02133+K10410+K04533+K05858+K00432+K03129+K05210+K04498+K10411+K02128+K09047+K04559+K05862+K03120+K10409+K10408+K03934+K03120+K00432+K00235+K09048+K04355+K03960+K07202+K11351+K05858+K10426+K00234+K11825+K05863+K03012+K03936+K03966+K04958+K03955+K04647+K04565+K15041+K03942+K05858+K03011+K04634+…
Genetic Information Processing	Transcription	Basal transcription factors	28	30	0.9716393	0.9999941	ko03022	ENSTBET00000000554(TAF5);ENSTBET00000000936(ERCC2);ENSTBET00000001388(GTF2B);ENSTBET00000002989(TAF4B);ENSTBET00000003635(GTF2H3);ENSTBET00000003890(TBPL2);ENSTBET00000004328(GTF2A1);ENSTBET00000004693(TBP);ENSTBET00000005161(GTF2E1);ENSTBET00000005535(MNAT1);ENSTBET00000006308(CCNH);ENSTBET00000007066(TAF2);ENSTBET00000008088(TAF12);ENSTBET00000009068(TAF15);ENSTBET00000009390(ERCC3);ENSTBET0000…	K03130+K10844+K03124+K03129+K03143+K03120+K03122+K03120+K03136+K10842+K06634+K03128+K03126+K14651+K10843+K03130+K03141+K14650+K10845+K02202+K03131+K03120+K14649+K03121+K03131+K03121+K03127+K03135
Metabolism	Lipid metabolism	Linoleic acid metabolism	11	12	0.9718144	0.9999941	ko00591	ENSTBET00000001878(PLA2G3);ENSTBET00000002981(PLA2G4C);ENSTBET00000004485(PLA2G16);ENSTBET00000005500(PLA2G5);ENSTBET00000006686(PLA2G2F);ENSTBET00000010973(PLA2G10);ENSTBET00000011457(PLA2G12B);ENSTBET00000012718(PLA2G6);ENSTBET00000014292(PLA2G4D);ENSTBET00000014766(PLA2G4F);ENSTBET00000015654(PLA2G4E)	K01047+K16342+K16817+K01047+K01047+K01047+K01047+K16343+K16342+K16342+K16342
Organismal Systems	Digestive system	Vitamin digestion and absorption	11	12	0.9718144	0.9999941	ko04977	ENSTBET00000000238(CUBN);ENSTBET00000003752(SLC19A3);ENSTBET00000006628(GIF);ENSTBET00000007877(LMBRD1);ENSTBET00000008569(SCARB1);ENSTBET00000009994(TCN2);ENSTBET00000010481(AWAT2);ENSTBET00000012421(SLC19A1);ENSTBET00000012961(PNLIP);ENSTBET00000012962(SLC52A3);ENSTBET00000015897(MMACHC)	K14616+K14610+K14615+K14617+K13885+K14619+K11156+K14609+K14073+K14620+K14618
Human Diseases	Infectious diseases	Epithelial cell signaling in Helicobacter pylori infection	49	52	0.9720585	0.9999941	ko05120	ENSTBET00000000550(ATP6V1E2);ENSTBET00000001285(JAM2);ENSTBET00000001429(PTPN11);ENSTBET00000001660(ATP6V0D2);ENSTBET00000001720(HBEGF);ENSTBET00000002336(CCL5);ENSTBET00000002595(CDC42);ENSTBET00000002799(PLCG1);ENSTBET00000003441(PAK1);ENSTBET00000003551(NFKB1);ENSTBET00000003600(ATP6V1B1);ENSTBET00000004205(F11R);ENSTBET00000004377(ADAM17);ENSTBET00000004764(RELA);ENSTBET00000004811(IKBKB);ENS…	K02150+K06735+K07293+K02146+K08523+K12499+K04393+K01116+K04409+K02580+K02147+K06089+K06059+K04735+K07209+K02153+K02154+K04441+K05099+K05854+K02147+K02148+K04430+K02154+K02154+K02149+K02152+K04440+K04734+K05050+K03662+K02155+K04466+K05859+K06786+K02145+K02148+K06704+K02154+K02144+K04441+K05701+K05737+K04448+K08727+K04467+K02187+K04392+K04440
Organismal Systems	Nervous system	Cholinergic synapse	72	76	0.9734516	0.9999941	ko04725	ENSTBET00000000449(KCNQ4);ENSTBET00000000551(ADCY8);ENSTBET00000000698(GNGT1);ENSTBET00000000718(GNG11);ENSTBET00000000873(ITPR2);ENSTBET00000000897(GNB5);ENSTBET00000001023(CHRNA7);ENSTBET00000001162(GNB2);ENSTBET00000001378(CAMK2A);ENSTBET00000001591(JAK2);ENSTBET00000002158(PRKCB);ENSTBET00000002246(KCNQ1);ENSTBET00000002391(CACNA1A);ENSTBET00000002465(CACNA1D);ENSTBET00000002543(PRKCA);ENSTBE…	K04929+K08048+K04548+K04546+K04959+K04539+K04809+K04537+K04515+K04447+K02677+K04926+K04344+K04851+K02677+K05858+K00922+K09047+K07827+K04371+K04857+K09048+K04374+K05858+K14387+K04996+K00922+K04515+K01049+K04853+K04958+K04534+K02677+K04536+K04379+K08041+K08043+K05703+K04630+K08044+K04927+K04456+K04371+K05858+K04133+K04634+K04456+K04849+K04808+K05007+K05858+K04805+K09048+K09048+K00922+K04515+K04815+…
Organismal Systems	Immune system	Toll and Imd signaling pathway	27	29	0.9740653	0.9999941	ko04624	ENSTBET00000000365(IRAK1);ENSTBET00000001379(BTRC);ENSTBET00000001738(BIRC3);ENSTBET00000002474(UBE2E1);ENSTBET00000002644(BIRC2);ENSTBET00000002993(ANK3);ENSTBET00000003551(NFKB1);ENSTBET00000003678(UBE2D4);ENSTBET00000004811(IKBKB);ENSTBET00000006289(MAPK13);ENSTBET00000006912(MAP3K4);ENSTBET00000008349(MYD88);ENSTBET00000009318(FBXW11);ENSTBET00000009458(ANK2);ENSTBET00000010250(TAB2);ENSTBET0…	K04730+K03362+K16060+K06689+K16060+K10380+K02580+K06689+K07209+K04441+K04428+K04729+K03362+K10380+K04404+K04427+K04440+K04734+K04450+K06689+K04432+K04441+K04733+K02373+K04448+K04398+K04440
Organismal Systems	Nervous system	Serotonergic synapse	71	75	0.9747656	0.9999941	ko04726	ENSTBET00000000229(HTR5A);ENSTBET00000000639(MAOB);ENSTBET00000000698(GNGT1);ENSTBET00000000718(GNG11);ENSTBET00000000873(ITPR2);ENSTBET00000000897(GNB5);ENSTBET00000001162(GNB2);ENSTBET00000001542(KCNN2);ENSTBET00000002150(HTR2C);ENSTBET00000002158(PRKCB);ENSTBET00000002391(CACNA1A);ENSTBET00000002465(CACNA1D);ENSTBET00000002543(PRKCA);ENSTBET00000002889(PLCB1);ENSTBET00000002981(PLA2G4C);ENSTBE…	K04161+K00274+K04548+K04546+K04959+K04539+K04537+K04943+K04157+K02677+K04344+K04851+K02677+K05858+K16342+K04153+K07827+K04371+K01593+K11987+K04160+K00458+K04857+K05037+K04162+K04157+K05858+K04853+K04958+K04534+K02677+K04536+K00274+K00461+K08155+K04630+K04520+K00502+K05181+K04371+K05858+K04634+K04999+K00502+K04632+K04163+K04849+K05858+K00509+K05181+K04365+K08155+K04366+K04892+K05000+K08021+K08845+…
Metabolism	Metabolism of other amino acids	Glutathione metabolism	26	28	0.9763742	0.9999941	ko00480	ENSTBET00000000376(ODC1);ENSTBET00000000574(GSTK1);ENSTBET00000000849(RRM1);ENSTBET00000000900(RRM2);ENSTBET00000001642(GPX1);ENSTBET00000002980(GPX7);ENSTBET00000003378(SRM);ENSTBET00000004769(GPX8);ENSTBET00000005276(MGST3);ENSTBET00000005327(GSTM3);ENSTBET00000006629(GCLM);ENSTBET00000007518(GSTO2);ENSTBET00000007759(IDH2);ENSTBET00000008852(RRM2B);ENSTBET00000009812(GGT7);ENSTBET00000010712(G…	K01581+K13299+K10807+K10808+K00432+K00432+K00797+K00432+K00799+K00799+K11205+K00799+K00031+K10808+K00681+K01920+K00802+K00432+K00033+K00681+K00432+K18592+K11204+K11142+K00799+K00036
Metabolism	Biosynthesis of other secondary metabolites	Caffeine metabolism	1	1	0.9776523	0.9999941	ko00232	ENSTBET00000011574(XDH)	K00106
Metabolism	Metabolism of other amino acids	D-Arginine and D-ornithine metabolism	1	1	0.9776523	0.9999941	ko00472	ENSTBET00000013027(DAO)	K00273
Metabolism	Carbohydrate metabolism	C5-Branched dibasic acid metabolism	1	1	0.9776523	0.9999941	ko00660	ENSTBET00000008762(IRG1)	K17724
Metabolism	Metabolism of terpenoids and polyketides	Insect hormone biosynthesis	1	1	0.9776523	0.9999941	ko00981	ENSTBET00000015632(ALDH3A2)	K00128
Human Diseases	Infectious diseases	Epstein-Barr virus infection	120	126	0.978384	0.9999941	ko05169	ENSTBET00000000115(POLR2I);ENSTBET00000000365(IRAK1);ENSTBET00000000416(IFNG);ENSTBET00000000631(CSNK2B);ENSTBET00000000650(PSMD2);ENSTBET00000000817(NFKBIB);ENSTBET00000001154(RAN);ENSTBET00000001159(PSMD13);ENSTBET00000001165(JAK1);ENSTBET00000001192(CD44);ENSTBET00000001244(GSK3B);ENSTBET00000001388(GTF2B);ENSTBET00000001649(PSMD8);ENSTBET00000001782(RELB);ENSTBET00000001885(CREBBP);ENSTBET000…	K03017+K04730+K04687+K03115+K03028+K02581+K07936+K03039+K11217+K06256+K03083+K03124+K03031+K09253+K04498+K09438+K03036+K03027+K04433+K06053+K16194+K16197+K01116+K05718+K00922+K04498+K03160+K05411+K02580+K03120+K15979+K11838+K03097+K03064+K03120+K16197+K04735+K07209+K06624+K04469+K02206+K03136+K14317+K04692+K03012+K00922+K08860+K02861+K04441+K01510+K04403+K16196+K05854+K03025+K03173+K03175+K03037+…
Human Diseases	Substance dependence	Morphine addiction	68	72	0.9784533	0.9999941	ko05032	ENSTBET00000000551(ADCY8);ENSTBET00000000698(GNGT1);ENSTBET00000000718(GNG11);ENSTBET00000000897(GNB5);ENSTBET00000000920(PDE1A);ENSTBET00000001116(GABBR2);ENSTBET00000001162(GNB2);ENSTBET00000001180(GABRA2);ENSTBET00000001191(PDE7A);ENSTBET00000001497(PDE4B);ENSTBET00000002158(PRKCB);ENSTBET00000002391(CACNA1A);ENSTBET00000002543(PRKCA);ENSTBET00000003307(GABRA3);ENSTBET00000003500(GABRG3);ENSTB…	K08048+K04548+K04546+K04539+K13755+K04615+K04537+K05175+K18436+K13293+K02677+K04344+K02677+K05175+K05186+K00910+K05175+K05175+K04615+K05192+K05186+K18438+K04439+K05185+K04534+K02677+K04536+K08041+K13755+K08043+K04630+K05189+K08044+K13298+K18437+K05181+K19021+K04144+K13755+K04999+K13293+K04632+K15015+K13296+K04849+K04439+K05181+K08291+K08047+K05000+K18283+K08291+K08045+K08042+K18436+K05181+K05184+…
Environmental Information Processing	Signal transduction	MAPK signaling pathway - fly	44	47	0.979979	0.9999941	ko04013	ENSTBET00000000150(SPRY2);ENSTBET00000000292(ETV7);ENSTBET00000001429(PTPN11);ENSTBET00000002087(SOD2);ENSTBET00000002474(UBE2E1);ENSTBET00000002789(YWHAB);ENSTBET00000003678(UBE2D4);ENSTBET00000003810(KRAS);ENSTBET00000003920(MAPK3);ENSTBET00000004002(ETV6);ENSTBET00000004229(BMP2);ENSTBET00000004703(YWHAQ);ENSTBET00000004731(PPM1B);ENSTBET00000004735(TEC);ENSTBET00000005612(CYLD);ENSTBET0000000…	K17383+K03211+K07293+K04564+K06689+K16197+K06689+K07827+K04371+K03211+K04662+K16197+K04461+K07364+K08601+K04352+K04441+K09260+K04428+K03175+K13578+K04430+K04371+K04426+K06279+K04404+K03099+K05759+K04427+K04440+K04450+K04365+K06689+K03099+K04368+K04432+K04441+K04448+K04382+K04364+K18529+K04392+K04440+K02678
Human Diseases	Endocrine and metabolic diseases	Non-alcoholic fatty liver disease (NAFLD)	66	70	0.9807043	0.9999941	ko04932	ENSTBET00000000208(INSR);ENSTBET00000000211(ADIPOR2);ENSTBET00000000490(NR1H3);ENSTBET00000000506(DDIT3);ENSTBET00000000575(TNF);ENSTBET00000000801(LEPR);ENSTBET00000001140(PRKAG1);ENSTBET00000001244(GSK3B);ENSTBET00000002041(TGFB1);ENSTBET00000002595(CDC42);ENSTBET00000002953(PIK3CB);ENSTBET00000003551(NFKB1);ENSTBET00000004020(ITCH);ENSTBET00000004644(ERN1);ENSTBET00000004651(SREBF1);ENSTBET000…	K04527+K07297+K08536+K04452+K03156+K05062+K07200+K03083+K13375+K04393+K00922+K02580+K05632+K08852+K07197+K03934+K04735+K00235+K07209+K04374+K03960+K11351+K07199+K00234+K03158+K00922+K08860+K04389+K03936+K03966+K03955+K04726+K07198+K04526+K03173+K03942+K04456+K04426+K03963+K04456+K12406+K03237+K03954+K04397+K04440+K03958+K05055+K00922+K03962+K04383+K11352+K07200+K07199+K07297+K04448+K02649+K03947+…
Environmental Information Processing	Signal transduction	Ras signaling pathway	144	151	0.9813481	0.9999941	ko04014	ENSTBET00000000208(INSR);ENSTBET00000000307(FGF19);ENSTBET00000000311(PDGFB);ENSTBET00000000559(RASGRF2);ENSTBET00000000602(PDGFRB);ENSTBET00000000607(FGF18);ENSTBET00000000698(GNGT1);ENSTBET00000000718(GNG11);ENSTBET00000000781(ELK1);ENSTBET00000000897(GNB5);ENSTBET00000001026(KDR);ENSTBET00000001068(FGF6);ENSTBET00000001104(RALGDS);ENSTBET00000001143(FGF2);ENSTBET00000001146(RASA2);ENSTBET00000…	K04527+K04358+K17386+K12326+K05089+K04358+K04548+K04546+K04375+K04539+K05098+K04358+K08732+K18497+K08053+K04537+K17632+K07835+K07830+K07293+K04358+K02158+K04410+K01047+K02677+K05091+K04513+K02677+K04393+K09850+K01116+K00922+K16342+K05095+K05736+K05210+K05460+K07941+K17448+K04409+K03176+K02580+K04411+K17637+K05449+K07827+K07360+K04371+K16817+K05121+K04735+K05094+K07209+K06619+K04355+K17638+K09593+…
Organismal Systems	Endocrine system	Relaxin signaling pathway	88	93	0.9830465	0.9999941	ko04926	ENSTBET00000000551(ADCY8);ENSTBET00000000698(GNGT1);ENSTBET00000000718(GNG11);ENSTBET00000000897(GNB5);ENSTBET00000000978(RXFP4);ENSTBET00000001162(GNB2);ENSTBET00000001171(COL4A1);ENSTBET00000001736(EDNRB);ENSTBET00000002041(TGFB1);ENSTBET00000002158(PRKCB);ENSTBET00000002543(PRKCA);ENSTBET00000002705(COL2A1);ENSTBET00000002803(NOS1);ENSTBET00000002889(PLCB1);ENSTBET00000002953(PIK3CB);ENSTBET00…	K08048+K04548+K04546+K04539+K08398+K04537+K06237+K04198+K13375+K02677+K02677+K06236+K13240+K05858+K00922+K16366+K17448+K02580+K09047+K05449+K06237+K07827+K04371+K04735+K09048+K04374+K06237+K05858+K00922+K04439+K04441+K04534+K01403+K02677+K04536+K01398+K06237+K04379+K04674+K08041+K17449+K08043+K04630+K08044+K05449+K06237+K04430+K04456+K04371+K06237+K05858+K06236+K06279+K04632+K04456+K03099+K05858+…
Human Diseases	Immune diseases	Graft-versus-host disease	8	9	0.9839432	0.9999941	ko05332	ENSTBET00000000416(IFNG);ENSTBET00000000575(TNF);ENSTBET00000002600(CD28);ENSTBET00000006288(FASLG);ENSTBET00000011201(CD86);ENSTBET00000013646(IL1A);ENSTBET00000014616(PRF1);ENSTBET00000017633(FAS)	K04687+K03156+K06470+K04389+K05413+K04383+K07818+K04390
Organismal Systems	Immune system	Toll-like receptor signaling pathway	62	66	0.9847278	0.9999941	ko04620	ENSTBET00000000365(IRAK1);ENSTBET00000000575(TNF);ENSTBET00000002056(TLR4);ENSTBET00000002061(IKBKE);ENSTBET00000002275(MAP2K6);ENSTBET00000002336(CCL5);ENSTBET00000002497(IL12A);ENSTBET00000002953(PIK3CB);ENSTBET00000003200(CD40);ENSTBET00000003453(IRF3);ENSTBET00000003551(NFKB1);ENSTBET00000003560(SPP1);ENSTBET00000003920(MAPK3);ENSTBET00000004168(CTSK);ENSTBET00000004764(RELA);ENSTBET000000048…	K04730+K03156+K10160+K07211+K04433+K12499+K05406+K00922+K03160+K05411+K02580+K06250+K04371+K01371+K04735+K07209+K10169+K05401+K00922+K05398+K02861+K04441+K04403+K05416+K04379+K04415+K10168+K03175+K05399+K04729+K04430+K04456+K04371+K05425+K05410+K04456+K12964+K04404+K10170+K05413+K04427+K04440+K04734+K05400+K00922+K03174+K05131+K04368+K04432+K05130+K04441+K04733+K02373+K04448+K02649+K05415+K05402+…
Organismal Systems	Environmental adaptation	Circadian entrainment	62	66	0.9847278	0.9999941	ko04713	ENSTBET00000000551(ADCY8);ENSTBET00000000698(GNGT1);ENSTBET00000000718(GNG11);ENSTBET00000000897(GNB5);ENSTBET00000001162(GNB2);ENSTBET00000001378(CAMK2A);ENSTBET00000002158(PRKCB);ENSTBET00000002330(RPS6KA5);ENSTBET00000002465(CACNA1D);ENSTBET00000002543(PRKCA);ENSTBET00000002803(NOS1);ENSTBET00000002889(PLCB1);ENSTBET00000003072(GRIN2B);ENSTBET00000003595(PER3);ENSTBET00000003920(MAPK3);ENSTBET…	K08048+K04548+K04546+K04539+K04537+K04515+K02677+K04445+K04851+K02677+K13240+K05858+K05210+K02633+K04371+K05197+K04963+K02633+K05211+K05858+K12318+K04515+K02633+K04958+K04534+K02677+K04536+K04379+K08041+K12318+K08043+K04630+K08044+K05212+K04371+K05858+K05209+K04634+K04999+K04632+K05198+K04962+K02183+K05858+K05200+K04515+K08047+K05000+K12319+K07376+K08045+K08042+K11265+K04961+K04285+K05870+K08049+…
Organismal Systems	Nervous system	Dopaminergic synapse	85	90	0.9853967	0.9999941	ko04728	ENSTBET00000000383(PPP2R2D);ENSTBET00000000639(MAOB);ENSTBET00000000698(GNGT1);ENSTBET00000000718(GNG11);ENSTBET00000000873(ITPR2);ENSTBET00000000897(GNB5);ENSTBET00000001162(GNB2);ENSTBET00000001244(GSK3B);ENSTBET00000001306(KIF5C);ENSTBET00000001378(CAMK2A);ENSTBET00000002103(SCN1A);ENSTBET00000002127(CALY);ENSTBET00000002158(PRKCB);ENSTBET00000002391(CACNA1A);ENSTBET00000002465(CACNA1D);ENSTBE…	K04354+K00274+K04548+K04546+K04959+K04539+K04537+K03083+K10396+K04515+K04833+K15493+K02677+K04344+K04851+K02677+K02223+K05858+K05210+K09047+K04348+K05197+K01593+K06269+K09048+K04374+K04145+K05858+K04439+K04441+K04515+K04958+K04534+K02677+K04536+K00274+K04379+K06269+K08155+K04630+K04354+K04456+K05858+K05209+K04144+K04634+K04999+K04632+K04456+K11583+K05198+K04849+K02183+K05858+K04439+K05200+K10396+…
Organismal Systems	Immune system	RIG-I-like receptor signaling pathway	38	41	0.9874232	0.9999941	ko04622	ENSTBET00000000575(TNF);ENSTBET00000000817(NFKBIB);ENSTBET00000001548(NLRX1);ENSTBET00000002061(IKBKE);ENSTBET00000002497(IL12A);ENSTBET00000003247(AZI2);ENSTBET00000003453(IRF3);ENSTBET00000003551(NFKB1);ENSTBET00000003777(PIN1);ENSTBET00000004764(RELA);ENSTBET00000004811(IKBKB);ENSTBET00000005430(DHX58);ENSTBET00000005612(CYLD);ENSTBET00000005632(IFIH1);ENSTBET00000006236(RIPK1);ENSTBET00000006…	K03156+K02581+K12653+K07211+K05406+K12651+K05411+K02580+K09578+K04735+K07209+K12649+K08601+K12647+K02861+K04441+K03173+K03175+K05425+K12170+K05410+K12648+K12652+K12654+K04427+K04440+K10652+K04734+K03174+K04416+K12650+K04441+K02373+K05415+K04400+K04467+K04398+K04440
Organismal Systems	Nervous system	GABAergic synapse	57	61	0.9889101	0.9999941	ko04727	ENSTBET00000000551(ADCY8);ENSTBET00000000698(GNGT1);ENSTBET00000000718(GNG11);ENSTBET00000000897(GNB5);ENSTBET00000001116(GABBR2);ENSTBET00000001162(GNB2);ENSTBET00000001180(GABRA2);ENSTBET00000002158(PRKCB);ENSTBET00000002391(CACNA1A);ENSTBET00000002465(CACNA1D);ENSTBET00000002543(PRKCA);ENSTBET00000003307(GABRA3);ENSTBET00000003500(GABRG3);ENSTBET00000003510(GLUL);ENSTBET00000003766(GABRA1);ENS…	K08048+K04548+K04546+K04539+K04615+K04537+K05175+K02677+K04344+K04851+K02677+K05175+K05186+K01915+K05175+K05175+K04857+K04615+K13524+K05192+K05186+K05185+K04853+K04534+K02677+K04536+K04647+K08041+K08043+K04630+K05189+K08044+K05181+K01425+K15015+K04849+K05034+K01580+K05181+K08341+K08047+K05000+K08045+K08042+K05181+K05184+K14990+K08049+K04630+K05190+K01580+K14207+K05190+K01425+K08046+K04630+K15374
Human Diseases	Infectious diseases	Human cytomegalovirus infection	129	136	0.9896238	0.9999941	ko05163	ENSTBET00000000171(E2F3);ENSTBET00000000551(ADCY8);ENSTBET00000000575(TNF);ENSTBET00000000698(GNGT1);ENSTBET00000000718(GNG11);ENSTBET00000000781(ELK1);ENSTBET00000000873(ITPR2);ENSTBET00000000897(GNB5);ENSTBET00000001162(GNB2);ENSTBET00000001165(JAK1);ENSTBET00000001244(GSK3B);ENSTBET00000001641(RHEB);ENSTBET00000002035(CRK);ENSTBET00000002158(PRKCB);ENSTBET00000002275(MAP2K6);ENSTBET00000002336…	K06620+K08048+K03156+K04548+K04546+K04375+K04959+K04539+K04537+K11217+K03083+K07208+K04438+K02677+K04433+K12499+K04513+K02677+K17834+K05858+K00922+K05411+K12330+K02580+K05725+K09047+K07827+K04371+K04348+K11987+K12331+K17332+K04735+K07209+K09048+K04374+K04692+K05858+K02091+K07205+K03158+K00922+K02861+K04389+K04441+K04688+K04958+K04534+K02677+K04726+K04536+K04261+K08041+K07532+K07861+K04189+K08043+…
Human Diseases	Infectious diseases	Vibrio cholerae infection	35	38	0.990356	0.9999941	ko05110	ENSTBET00000000550(ATP6V1E2);ENSTBET00000001660(ATP6V0D2);ENSTBET00000002158(PRKCB);ENSTBET00000002246(KCNQ1);ENSTBET00000002543(PRKCA);ENSTBET00000002799(PLCG1);ENSTBET00000003600(ATP6V1B1);ENSTBET00000005448(ATP6V0E1);ENSTBET00000006000(SEC61A2);ENSTBET00000006226(ATP6V0A4);ENSTBET00000006791(PRKCG);ENSTBET00000007435(SLC12A2);ENSTBET00000007633(ADCY3);ENSTBET00000007954(SEC61B);ENSTBET00000008…	K02150+K02146+K02677+K04926+K02677+K01116+K02147+K02153+K10956+K02154+K02677+K10951+K08043+K09481+K02147+K02148+K02154+K07937+K02154+K04632+K02149+K02152+K05031+K01186+K09582+K03662+K02155+K05859+K02145+K02148+K02154+K02144+K05701+K08049+K06098
Organismal Systems	Excretory system	Collecting duct acid secretion	18	20	0.9906536	0.9999941	ko04966	ENSTBET00000000550(ATP6V1E2);ENSTBET00000001660(ATP6V0D2);ENSTBET00000002131(SLC12A7);ENSTBET00000003600(ATP6V1B1);ENSTBET00000005448(ATP6V0E1);ENSTBET00000006226(ATP6V0A4);ENSTBET00000008452(ATP6V1B2);ENSTBET00000008643(ATP6V1C1);ENSTBET00000008863(ATP4A);ENSTBET00000008893(ATP6V0A1);ENSTBET00000009393(ATP6V0A2);ENSTBET00000010545(CA2);ENSTBET00000010591(ATP6V1D);ENSTBET00000010976(ATP6V1G1);ENS…	K02150+K02146+K13627+K02147+K02153+K02154+K02147+K02148+K01542+K02154+K02154+K18245+K02149+K02152+K02155+K02145+K02148+K02154
Metabolism	Nucleotide metabolism	Purine metabolism	123	130	0.992015	0.9999941	ko00230	ENSTBET00000000070(NT5E);ENSTBET00000000115(POLR2I);ENSTBET00000000221(PGM1);ENSTBET00000000551(ADCY8);ENSTBET00000000637(GMPS);ENSTBET00000000848(HPRT1);ENSTBET00000000849(RRM1);ENSTBET00000000900(RRM2);ENSTBET00000000920(PDE1A);ENSTBET00000001191(PDE7A);ENSTBET00000001428(NUDT2);ENSTBET00000001497(PDE4B);ENSTBET00000001760(GART);ENSTBET00000002237(POLR1C);ENSTBET00000002579(ENPP1);ENSTBET000000…	K01081+K03017+K01835+K08048+K01951+K00760+K10807+K10808+K13755+K18436+K01518+K13293+K11787+K03027+K01513+K01490+K03004+K00939+K01511+K00364+K01514+K01081+K00940+K01490+K13811+K02326+K13756+K00764+K00759+K12318+K03012+K18438+K01510+K12305+K13762+K01587+K13757+K02327+K08041+K12318+K13755+K18424+K08043+K08044+K03025+K00944+K02320+K13298+K18437+K01139+K01511+K02999+K10808+K01952+K12320+K19021+K01939+…
Cellular Processes	Transport and catabolism	Phagosome	74	79	0.9920751	0.9999941	ko04145	ENSTBET00000000107(CORO1A);ENSTBET00000000237(ITGB2);ENSTBET00000000550(ATP6V1E2);ENSTBET00000000651(STX12);ENSTBET00000000855(ITGB5);ENSTBET00000001377(PIKFYVE);ENSTBET00000001660(ATP6V0D2);ENSTBET00000001950(LAMP1);ENSTBET00000002056(TLR4);ENSTBET00000002655(EEA1);ENSTBET00000002803(NOS1);ENSTBET00000002990(VAMP3);ENSTBET00000003450(CTSS);ENSTBET00000003600(ATP6V1B1);ENSTBET00000005379(NCF2);EN…	K13882+K06464+K02150+K13813+K06588+K00921+K02146+K06528+K10160+K12478+K13240+K13505+K01368+K02147+K08010+K02153+K10089+K10169+K10956+K06560+K10062+K02154+K05719+K08012+K10415+K13883+K07889+K06528+K10074+K06481+K08054+K09481+K02147+K13885+K02148+K04659+K07887+K02154+K07375+K10416+K02154+K01330+K07374+K03991+K02149+K06259+K04659+K02152+K13884+K08763+K00914+K08057+K10415+K07374+K16857+K06503+K05653+…
Human Diseases	Infectious diseases	Kaposi sarcoma-associated herpesvirus infection	97	103	0.9923336	0.9999941	ko05167	ENSTBET00000000171(E2F3);ENSTBET00000000311(PDGFB);ENSTBET00000000698(GNGT1);ENSTBET00000000718(GNG11);ENSTBET00000000873(ITPR2);ENSTBET00000000897(GNB5);ENSTBET00000001143(FGF2);ENSTBET00000001162(GNB2);ENSTBET00000001165(JAK1);ENSTBET00000001244(GSK3B);ENSTBET00000001591(JAK2);ENSTBET00000001719(CSF2);ENSTBET00000001885(CREBBP);ENSTBET00000002061(IKBKE);ENSTBET00000002275(MAP2K6);ENSTBET0000000…	K06620+K17386+K04548+K04546+K04959+K04539+K18497+K04537+K11217+K03083+K04447+K05427+K04498+K07211+K04433+K01116+K00922+K04498+K05411+K17889+K02580+K08893+K07827+K04371+K04348+K11987+K17332+K04179+K11221+K04735+K07209+K04692+K02091+K15308+K05401+K03158+K00922+K04441+K04958+K04726+K04536+K04379+K05854+K05132+K03173+K04503+K04430+K04456+K04371+K05855+K05410+K04456+K17333+K02183+K02089+K05413+K08341+…
Organismal Systems	Immune system	IL-17 signaling pathway	48	52	0.9943316	0.9999941	ko04657	ENSTBET00000000294(IL17RA);ENSTBET00000000416(IFNG);ENSTBET00000000511(IL17A);ENSTBET00000000575(TNF);ENSTBET00000001244(GSK3B);ENSTBET00000001683(IL17F);ENSTBET00000001719(CSF2);ENSTBET00000001875(IL4);ENSTBET00000002061(IKBKE);ENSTBET00000002954(ANAPC5);ENSTBET00000003306(HSP90AA1);ENSTBET00000003551(NFKB1);ENSTBET00000003920(MAPK3);ENSTBET00000004275(PTGS2);ENSTBET00000004764(RELA);ENSTBET0000…	K05164+K04687+K05489+K03156+K03083+K05494+K05427+K05430+K07211+K03352+K04079+K02580+K04371+K11987+K04735+K07209+K04441+K01403+K04379+K03173+K03175+K12890+K04371+K12793+K05509+K05410+K09029+K04404+K04427+K04440+K04734+K03174+K09487+K04441+K02373+K13088+K12890+K09849+K04448+K11859+K04467+K02187+K04398+K01388+K05435+K05423+K04440+K01394
Human Diseases	Immune diseases	Rheumatoid arthritis	48	52	0.9943316	0.9999941	ko05323	ENSTBET00000000237(ITGB2);ENSTBET00000000416(IFNG);ENSTBET00000000511(IL17A);ENSTBET00000000550(ATP6V1E2);ENSTBET00000000575(TNF);ENSTBET00000000596(ACP5);ENSTBET00000000890(LTB);ENSTBET00000001660(ATP6V0D2);ENSTBET00000001719(CSF2);ENSTBET00000002041(TGFB1);ENSTBET00000002056(TLR4);ENSTBET00000002336(CCL5);ENSTBET00000002600(CD28);ENSTBET00000002928(ITGAL);ENSTBET00000003211(CTLA4);ENSTBET000000…	K06464+K04687+K05489+K02150+K03156+K14379+K03157+K02146+K05427+K13375+K10160+K12499+K06470+K05718+K06538+K02147+K05426+K01371+K05121+K02153+K02154+K04379+K05465+K05147+K02147+K02148+K02154+K02154+K05096+K02149+K02152+K10031+K05413+K05482+K03662+K02155+K02145+K04383+K02148+K02154+K02144+K13376+K05433+K04448+K13377+K01388+K01394+K05476
Human Diseases	Infectious diseases	Shigellosis	47	51	0.9947863	0.9999941	ko05131	ENSTBET00000000528(WAS);ENSTBET00000000777(RHOG);ENSTBET00000000817(NFKBIB);ENSTBET00000000941(NOD2);ENSTBET00000001192(CD44);ENSTBET00000001379(BTRC);ENSTBET00000002035(CRK);ENSTBET00000002102(RIPK2);ENSTBET00000002474(UBE2E1);ENSTBET00000002595(CDC42);ENSTBET00000003551(NFKB1);ENSTBET00000003678(UBE2D4);ENSTBET00000003920(MAPK3);ENSTBET00000004764(RELA);ENSTBET00000004811(IKBKB);ENSTBET00000004…	K05747+K07863+K02581+K10165+K06256+K03362+K04438+K08846+K06689+K04393+K02580+K06689+K04371+K04735+K07209+K06619+K05754+K04441+K18985+K05719+K05740+K17388+K12366+K05753+K05754+K04371+K03362+K05757+K05759+K05756+K19241+K05757+K04440+K04734+K06689+K13708+K05700+K13728+K04441+K06106+K08727+K05758+K06106+K04467+K04392+K04440+K05747
Genetic Information Processing	Folding, sorting and degradation	Protein export	14	16	0.9951028	0.9999941	ko03060	ENSTBET00000002116(IMMP1L);ENSTBET00000003927(SPCS2);ENSTBET00000006000(SEC61A2);ENSTBET00000006106(SRPRB);ENSTBET00000007420(SRP72);ENSTBET00000007954(SEC61B);ENSTBET00000008222(SRP68);ENSTBET00000009656(SEC62);ENSTBET00000011420(SRP54);ENSTBET00000012306(SEC11A);ENSTBET00000013346(SEC63);ENSTBET00000014794(SEC11C);ENSTBET00000016625(SRP14);ENSTBET00000017695(SPCS1)	K09647+K12947+K10956+K12272+K03108+K09481+K03107+K12275+K03106+K13280+K09540+K13280+K03104+K12946
Metabolism	Xenobiotics biodegradation and metabolism	Drug metabolism - other enzymes	28	31	0.9953709	0.9999941	ko00983	ENSTBET00000000637(GMPS);ENSTBET00000000753(UMPS);ENSTBET00000000848(HPRT1);ENSTBET00000000849(RRM1);ENSTBET00000000900(RRM2);ENSTBET00000002096(UPB1);ENSTBET00000004410(GUSB);ENSTBET00000004771(NME7);ENSTBET00000005142(UCK1);ENSTBET00000005276(MGST3);ENSTBET00000005327(GSTM3);ENSTBET00000006480(DPYS);ENSTBET00000007518(GSTO2);ENSTBET00000007561(TPMT);ENSTBET00000008852(RRM2B);ENSTBET00000010137(…	K01951+K13421+K00760+K10807+K10808+K01431+K01195+K00940+K00876+K00799+K00799+K01464+K00799+K00569+K10808+K00757+K00857+K00088+K00106+K03927+K00699+K00088+K10789+K00799+K00207+K00758+K00876+K00857
Environmental Information Processing	Signaling molecules and interaction	Cytokine-cytokine receptor interaction	135	143	0.995742	0.9999941	ko04060	ENSTBET00000000079(CX3CR1);ENSTBET00000000143(CNTFR);ENSTBET00000000294(IL17RA);ENSTBET00000000416(IFNG);ENSTBET00000000479(IL26);ENSTBET00000000511(IL17A);ENSTBET00000000575(TNF);ENSTBET00000000655(CD4);ENSTBET00000000801(LEPR);ENSTBET00000000890(LTB);ENSTBET00000001070(GDF5);ENSTBET00000001216(CSF3R);ENSTBET00000001683(IL17F);ENSTBET00000001719(CSF2);ENSTBET00000001875(IL4);ENSTBET00000002010(G…	K04192+K05059+K05164+K04687+K05446+K05489+K03156+K06454+K05062+K03157+K04664+K05061+K05494+K05427+K05430+K04664+K13375+K04667+K12499+K05137+K05406+K16620+K13072+K04673+K03160+K05058+K05065+K05064+K05426+K04663+K04662+K05421+K05155+K04179+K05432+K05056+K05162+K04723+K05514+K16598+K05512+K05136+K03158+K05067+K04389+K05071+K10033+K05416+K05431+K04674+K05472+K05157+K05132+K04189+K04667+K05439+K05147+…
Metabolism	Nucleotide metabolism	Pyrimidine metabolism	63	68	0.9962042	0.9999941	ko00240	ENSTBET00000000070(NT5E);ENSTBET00000000115(POLR2I);ENSTBET00000000725(TYMS);ENSTBET00000000753(UMPS);ENSTBET00000000849(RRM1);ENSTBET00000000900(RRM2);ENSTBET00000001428(NUDT2);ENSTBET00000002096(UPB1);ENSTBET00000002237(POLR1C);ENSTBET00000002579(ENPP1);ENSTBET00000003546(TWISTNB);ENSTBET00000003679(ENTPD6);ENSTBET00000004599(NT5M);ENSTBET00000004771(NME7);ENSTBET00000005142(UCK1);ENSTBET000000…	K01081+K03017+K00560+K13421+K10807+K10808+K01518+K01431+K03027+K01513+K03004+K01511+K01081+K00940+K00876+K02326+K03012+K01510+K12305+K01464+K02327+K00761+K03025+K01937+K02320+K01511+K02999+K10808+K00254+K01513+K03011+K03506+K00757+K00893+K01081+K00857+K00962+K03022+K02685+K02684+K03006+K03005+K02324+K14721+K13809+K03504+K01081+K00943+K03024+K03002+K03018+K03000+K03023+K03015+K00207+K03783+K00758+…
Human Diseases	Substance dependence	Alcoholism	63	68	0.9962042	0.9999941	ko05034	ENSTBET00000000639(MAOB);ENSTBET00000000698(GNGT1);ENSTBET00000000718(GNG11);ENSTBET00000000897(GNB5);ENSTBET00000001162(GNB2);ENSTBET00000001765(CAMKK2);ENSTBET00000003072(GRIN2B);ENSTBET00000003299(SHC3);ENSTBET00000003700(CREB5);ENSTBET00000003810(KRAS);ENSTBET00000003920(MAPK3);ENSTBET00000004242(DDC);ENSTBET00000004316(GRIN3A);ENSTBET00000004426(PPP1CA);ENSTBET00000004884(CREB3L2);ENSTBET000…	K00274+K04548+K04546+K04539+K04537+K07359+K05210+K17448+K09047+K07827+K04371+K01593+K05213+K06269+K09048+K04355+K05211+K04374+K04145+K04534+K04536+K00274+K06269+K08155+K11404+K17449+K04360+K04630+K07359+K05212+K11303+K04371+K05209+K04144+K06279+K04632+K09029+K03099+K02183+K11407+K09048+K04450+K04365+K08155+K15494+K04366+K09048+K18671+K03099+K06269+K08845+K11418+K08045+K04368+K11405+K06067+K05870+…
Organismal Systems	Nervous system	Synaptic vesicle cycle	40	44	0.9972752	0.9999941	ko04721	ENSTBET00000000550(ATP6V1E2);ENSTBET00000001035(STXBP1);ENSTBET00000001660(ATP6V0D2);ENSTBET00000002030(RIMS1);ENSTBET00000002391(CACNA1A);ENSTBET00000003600(ATP6V1B1);ENSTBET00000004297(SLC17A6);ENSTBET00000004461(NAPA);ENSTBET00000005448(ATP6V0E1);ENSTBET00000005736(DNM1);ENSTBET00000005981(AP2B1);ENSTBET00000006226(ATP6V0A4);ENSTBET00000007478(SLC18A1);ENSTBET00000008452(ATP6V1B2);ENSTBET00000…	K02150+K15292+K02146+K15291+K04344+K02147+K12302+K15296+K02153+K01528+K11825+K02154+K08155+K02147+K02148+K02154+K15293+K15293+K02154+K08486+K15015+K04849+K02149+K02152+K15295+K11826+K08155+K02155+K11824+K02145+K04646+K01528+K02148+K02154+K02144+K07882+K04646+K11824+K12302+K18211
Genetic Information Processing	Transcription	RNA polymerase	18	21	0.9989558	0.9999941	ko03020	ENSTBET00000000115(POLR2I);ENSTBET00000002237(POLR1C);ENSTBET00000003546(TWISTNB);ENSTBET00000006056(POLR2D);ENSTBET00000007921(POLR3F);ENSTBET00000008700(POLR1A);ENSTBET00000009439(POLR2C);ENSTBET00000011423(POLR3H);ENSTBET00000013329(POLR2A);ENSTBET00000013808(POLR1E);ENSTBET00000014143(POLR3E);ENSTBET00000014716(POLR3GL);ENSTBET00000014867(POLR1B);ENSTBET00000015343(POLR3A);ENSTBET00000015522(…	K03017+K03027+K03004+K03012+K03025+K02999+K03011+K03022+K03006+K03005+K14721+K03024+K03002+K03018+K03000+K03023+K03015+K03021
Metabolism	Energy metabolism	Oxidative phosphorylation	44	49	0.9993188	0.9999941	ko00190	ENSTBET00000000550(ATP6V1E2);ENSTBET00000001660(ATP6V0D2);ENSTBET00000002132(ATP5J);ENSTBET00000002265(ATP5A1);ENSTBET00000002482(ATP5B);ENSTBET00000003562(ATP5G1);ENSTBET00000003600(ATP6V1B1);ENSTBET00000004666(NDUFS1);ENSTBET00000004792(SDHB);ENSTBET00000005065(NDUFB4);ENSTBET00000005305(NDUFB11);ENSTBET00000005448(ATP6V0E1);ENSTBET00000005832(SDHA);ENSTBET00000006226(ATP6V0A4);ENSTBET000000064…	K02150+K02146+K02131+K02132+K02133+K02128+K02147+K03934+K00235+K03960+K11351+K02153+K00234+K02154+K03936+K03966+K03955+K01544+K02147+K02148+K03942+K01542+K02154+K02154+K03963+K02149+K03954+K02152+K02136+K03958+K03662+K02155+K01507+K03962+K02145+K11352+K02148+K02154+K02144+K02127+K03947+K03952+K03935+K03959
Organismal Systems	Immune system	Chemokine signaling pathway	102	110	0.9993211	0.9999941	ko04062	ENSTBET00000000038(DOCK2);ENSTBET00000000079(CX3CR1);ENSTBET00000000528(WAS);ENSTBET00000000551(ADCY8);ENSTBET00000000698(GNGT1);ENSTBET00000000718(GNG11);ENSTBET00000000817(NFKBIB);ENSTBET00000000897(GNB5);ENSTBET00000001162(GNB2);ENSTBET00000001244(GSK3B);ENSTBET00000001591(JAK2);ENSTBET00000002035(CRK);ENSTBET00000002336(CCL5);ENSTBET00000002401(RHOA);ENSTBET00000002595(CDC42);ENSTBET000000028…	K12367+K04192+K05747+K08048+K04548+K04546+K02581+K04539+K04537+K03083+K04447+K04438+K12499+K04513+K04393+K13072+K05858+K00922+K17448+K04409+K02580+K05725+K00910+K08893+K07827+K04371+K04179+K11221+K04735+K07209+K05514+K16598+K05512+K04692+K05858+K00922+K04439+K10033+K04536+K05416+K08041+K05854+K04189+K17449+K08043+K17388+K04630+K08044+K12366+K10029+K04237+K04182+K04456+K04371+K05858+K05514+K07363+…
Organismal Systems	Nervous system	Retrograde endocannabinoid signaling	89	97	0.9997348	0.9999941	ko04723	ENSTBET00000000551(ADCY8);ENSTBET00000000698(GNGT1);ENSTBET00000000718(GNG11);ENSTBET00000000873(ITPR2);ENSTBET00000000897(GNB5);ENSTBET00000001162(GNB2);ENSTBET00000001180(GABRA2);ENSTBET00000002030(RIMS1);ENSTBET00000002158(PRKCB);ENSTBET00000002391(CACNA1A);ENSTBET00000002465(CACNA1D);ENSTBET00000002543(PRKCA);ENSTBET00000002889(PLCB1);ENSTBET00000003307(GABRA3);ENSTBET00000003500(GABRG3);ENST…	K08048+K04548+K04546+K04959+K04539+K04537+K05175+K15291+K02677+K04344+K04851+K02677+K05858+K05175+K05186+K05175+K04371+K05197+K05175+K11987+K12302+K04857+K03934+K03960+K05192+K11351+K05186+K05858+K04441+K03936+K05185+K04853+K03966+K04958+K03955+K04534+K02677+K04536+K08041+K08043+K04603+K04630+K05189+K08044+K13806+K05181+K03942+K04371+K05858+K04634+K04999+K03963+K05198+K15015+K04849+K13700+K05858+…
Organismal Systems	Immune system	Hematopoietic cell lineage	43	49	0.9999117	0.9999941	ko04640	ENSTBET00000000575(TNF);ENSTBET00000000655(CD4);ENSTBET00000000910(CD1E);ENSTBET00000001192(CD44);ENSTBET00000001216(CSF3R);ENSTBET00000001554(MS4A1);ENSTBET00000001719(CSF2);ENSTBET00000001753(CD1D);ENSTBET00000001875(IL4);ENSTBET00000002248(KIT);ENSTBET00000002626(CD2);ENSTBET00000003279(CD3E);ENSTBET00000003324(MME);ENSTBET00000004673(DNTT);ENSTBET00000004785(IL11RA);ENSTBET00000005328(ITGA1);…	K03156+K06454+K06448+K06256+K05061+K06466+K05427+K06448+K05430+K05091+K06449+K06451+K01389+K00977+K05056+K06480+K05067+K05071+K06483+K05431+K06481+K06450+K06476+K06474+K06261+K06259+K04387+K04386+K06503+K05055+K05072+K06448+K06448+K06461+K06485+K05090+K04383+K06482+K05068+K06465+K06455+K05437+K05423
Organismal Systems	Immune system	Cytosolic DNA-sensing pathway	29	34	0.9999142	0.9999941	ko04623	ENSTBET00000000817(NFKBIB);ENSTBET00000001474(RIPK3);ENSTBET00000001668(AIM2);ENSTBET00000002061(IKBKE);ENSTBET00000002237(POLR1C);ENSTBET00000002336(CCL5);ENSTBET00000002741(MB21D1);ENSTBET00000003453(IRF3);ENSTBET00000003551(NFKB1);ENSTBET00000004764(RELA);ENSTBET00000004811(IKBKB);ENSTBET00000006236(RIPK1);ENSTBET00000006571(ZBP1);ENSTBET00000007921(POLR3F);ENSTBET00000009816(TBK1);ENSTBET0000…	K02581+K08847+K12966+K07211+K03027+K12499+K17834+K05411+K02580+K04735+K07209+K02861+K12965+K03025+K05410+K12964+K12648+K12654+K03022+K04734+K05482+K12968+K14721+K03024+K03018+K03023+K05415+K04467+K03021
Genetic Information Processing	Translation	Ribosome	53	61	0.9999938	0.9999941	ko03010	ENSTBET00000000354(RPL22L1);ENSTBET00000000959(MRPS15);ENSTBET00000001924(MRPS9);ENSTBET00000002328(RPL27);ENSTBET00000002505(MRPL10);ENSTBET00000002906(RPS4X);ENSTBET00000003315(MRPS14);ENSTBET00000003442(RPS19);ENSTBET00000003457(RPL12);ENSTBET00000003570(RPL34);ENSTBET00000003571(RPS9);ENSTBET00000003869(MRPS7);ENSTBET00000004104(MRPS18A);ENSTBET00000004556(MRPL13);ENSTBET00000004623(RPS27A);E…	K02891+K02956+K02996+K02901+K02864+K02987+K02954+K02966+K02870+K02915+K02997+K02992+K02963+K02871+K02977+K02941+K02925+K02926+K02890+K02985+K02953+K02868+K02878+K02918+K02978+K02887+K02898+K02891+K02975+K02938+K02876+K02874+K02939+K02935+K02946+K02896+K02963+K02914+K02964+K02912+K02886+K02988+K02906+K02930+K02979+K02911+K02895+K02899+K02884+K02863+K02949+K02951+K02989
Genetic Information Processing	Folding, sorting and degradation	SNARE interactions in vesicular transport	17	22	0.9999941	0.9999941	ko04130	ENSTBET00000000793(VAMP1);ENSTBET00000001341(VAMP5);ENSTBET00000002458(YKT6);ENSTBET00000002990(VAMP3);ENSTBET00000003031(VTI1B);ENSTBET00000003218(STX19);ENSTBET00000006321(STX8);ENSTBET00000006535(BNIP1);ENSTBET00000006802(STX17);ENSTBET00000009897(USE1);ENSTBET00000009972(STX1B);ENSTBET00000010106(STX4);ENSTBET00000010305(SNAP23);ENSTBET00000010829(VAMP4);ENSTBET00000011080(STX10);ENSTBET00000…	K08510+K08514+K08516+K13505+K08493+K08487+K08501+K08497+K08491+K08507+K08486+K13502+K08508+K08513+K08498+K08498+K08488
