# Supplementary material for: Comparing the hippocampal miRNA expression profiles of wild and domesticated Chinese tree shrews (Tupaia belangeri chinensis)
Source: BMC Ecol Evol. 2021 Jan 25;21:12. doi: 10.1186/s12862-020-01740-2 (PMC7853310; doi:10.1186/s12862-020-01740-2)
Supplement: Supplementary file 6 — Additional file 6: Table S5. Additional table. [file 12862_2020_1740_MOESM6_ESM.xls]

## Sheet: W_vs_F.C
GO analyses:cellualar component (CC),155 terms satisfied the requirement of p < 0.05
GO ID	Description	W_vs_F (5833)	All (10286)	pvalue	p.adjust	Genes
GO:0005856	cytoskeleton	715	1089	1.21918e-10	1.59102e-07	ENSTBET00000000082(FRMPD2);ENSTBET00000000124(ANXA11);ENSTBET00000000145(MARK4);ENSTBET00000000146(-);ENSTBET00000000203(PKHD1);ENSTBET00000000267(-);ENSTBET00000000285(DCTN5);ENSTBET00000000306(BAIAP2L1);ENSTBET00000000316(SPATA7);ENSTBET00000000336(KATNB1);ENSTBET00000000343(DDX60);ENSTBET00000000350(PPL);ENSTBET00000000366(KIFC3);ENSTBET00000000407(-);ENSTBET00000000433(PTPN21);ENSTBET00000000…
GO:0043228	non-membrane-bounded organelle	1374	2236	1.62192e-07	7.05534e-05	ENSTBET00000000019(TBL3);ENSTBET00000000023(NUB1);ENSTBET00000000043(RPL27A);ENSTBET00000000082(FRMPD2);ENSTBET00000000102(SETX);ENSTBET00000000108(RFC5);ENSTBET00000000124(ANXA11);ENSTBET00000000145(MARK4);ENSTBET00000000146(-);ENSTBET00000000151(ZNF330);ENSTBET00000000203(PKHD1);ENSTBET00000000267(-);ENSTBET00000000276(ORC6);ENSTBET00000000285(DCTN5);ENSTBET00000000306(BAIAP2L1);ENSTBET00000000…
29(SCO2);ENSTBET00000016553(KRT12);ENSTBET00000016557(SREBF2);ENSTBET00000016567(INTS6);ENSTBET00000016589(MKKS);ENSTBET00000016600(-);ENSTBET00000016618(ACIN1);ENSTBET00000016620(TACC2);ENSTBET00000016625(SRP14);ENSTBET00000016642(KRT20);ENSTBET00000016662(MCM10);ENSTBET00000016689(YEATS2);ENSTBET00000016693(AAAS);ENSTBET00000016707(MED12);ENSTBET00000016715(RANGAP1);ENSTBET00000016722(-);ENSTBE…
GO:0043232	intracellular non-membrane-bounded organelle	1374	2236	1.62192e-07	7.05534e-05	ENSTBET00000000019(TBL3);ENSTBET00000000023(NUB1);ENSTBET00000000043(RPL27A);ENSTBET00000000082(FRMPD2);ENSTBET00000000102(SETX);ENSTBET00000000108(RFC5);ENSTBET00000000124(ANXA11);ENSTBET00000000145(MARK4);ENSTBET00000000146(-);ENSTBET00000000151(ZNF330);ENSTBET00000000203(PKHD1);ENSTBET00000000267(-);ENSTBET00000000276(ORC6);ENSTBET00000000285(DCTN5);ENSTBET00000000306(BAIAP2L1);ENSTBET00000000…
29(SCO2);ENSTBET00000016553(KRT12);ENSTBET00000016557(SREBF2);ENSTBET00000016567(INTS6);ENSTBET00000016589(MKKS);ENSTBET00000016600(-);ENSTBET00000016618(ACIN1);ENSTBET00000016620(TACC2);ENSTBET00000016625(SRP14);ENSTBET00000016642(KRT20);ENSTBET00000016662(MCM10);ENSTBET00000016689(YEATS2);ENSTBET00000016693(AAAS);ENSTBET00000016707(MED12);ENSTBET00000016715(RANGAP1);ENSTBET00000016722(-);ENSTBE…
GO:0071944	cell periphery	1067	1716	2.74793e-07	8.96513e-05	ENSTBET00000000036(-);ENSTBET00000000051(NTNG2);ENSTBET00000000053(ENG);ENSTBET00000000082(FRMPD2);ENSTBET00000000137(LGR5);ENSTBET00000000155(ERBB3);ENSTBET00000000173(LCP2);ENSTBET00000000203(PKHD1);ENSTBET00000000208(INSR);ENSTBET00000000211(ADIPOR2);ENSTBET00000000238(CUBN);ENSTBET00000000248(EHMT1);ENSTBET00000000251(ADGRG3);ENSTBET00000000253(-);ENSTBET00000000270(DCHS2);ENSTBET00000000276(…
GO:0044430	cytoskeletal part	544	843	8.45948e-07	0.000164296	ENSTBET00000000124(ANXA11);ENSTBET00000000145(MARK4);ENSTBET00000000146(-);ENSTBET00000000203(PKHD1);ENSTBET00000000267(-);ENSTBET00000000285(DCTN5);ENSTBET00000000316(SPATA7);ENSTBET00000000336(KATNB1);ENSTBET00000000366(KIFC3);ENSTBET00000000407(-);ENSTBET00000000466(KRT84);ENSTBET00000000508(-);ENSTBET00000000537(-);ENSTBET00000000679(DCTN2);ENSTBET00000000779(DIS3L);ENSTBET00000000784(ORC2);E…
GO:0000228	nuclear chromosome	200	284	9.92966e-07	0.000164296	ENSTBET00000000102(SETX);ENSTBET00000000276(ORC6);ENSTBET00000000310(ASXL2);ENSTBET00000000505(BAZ1A);ENSTBET00000000529(SMARCC2);ENSTBET00000000642(ZMIZ2);ENSTBET00000000739(SMARCA4);ENSTBET00000000784(ORC2);ENSTBET00000000854(ACTL6B);ENSTBET00000000930(SGOL1);ENSTBET00000000975(MPHOSPH8);ENSTBET00000000984(CCNB1IP1);ENSTBET00000001033(NCAPD2);ENSTBET00000001057(SPIDR);ENSTBET00000001081(ASXL1);…
GO:0015629	actin cytoskeleton	193	273	9.99825e-07	0.000164296	ENSTBET00000000306(BAIAP2L1);ENSTBET00000000554(TAF5);ENSTBET00000000679(DCTN2);ENSTBET00000000809(YES1);ENSTBET00000000847(ACTN1);ENSTBET00000001030(MYO10);ENSTBET00000001051(VANGL2);ENSTBET00000001122(-);ENSTBET00000001250(-);ENSTBET00000001402(CDH1);ENSTBET00000001438(MACF1);ENSTBET00000001485(DMTN);ENSTBET00000001733(MYO5C);ENSTBET00000001757(RDX);ENSTBET00000002031(DNAJA3);ENSTBET00000002035…
GO:0005886	plasma membrane	1014	1634	1.00718e-06	0.000164296	ENSTBET00000000036(-);ENSTBET00000000051(NTNG2);ENSTBET00000000053(ENG);ENSTBET00000000082(FRMPD2);ENSTBET00000000137(LGR5);ENSTBET00000000155(ERBB3);ENSTBET00000000173(LCP2);ENSTBET00000000203(PKHD1);ENSTBET00000000208(INSR);ENSTBET00000000211(ADIPOR2);ENSTBET00000000238(CUBN);ENSTBET00000000248(EHMT1);ENSTBET00000000251(ADGRG3);ENSTBET00000000253(-);ENSTBET00000000270(DCHS2);ENSTBET00000000276(…
GO:0031012	extracellular matrix	124	167	1.62853e-06	0.000224966	ENSTBET00000000190(RUNX1);ENSTBET00000000598(MMP16);ENSTBET00000000640(PCOLCE);ENSTBET00000000919(VIT);ENSTBET00000001028(MMP14);ENSTBET00000001150(POSTN);ENSTBET00000001171(COL4A1);ENSTBET00000001224(MMP21);ENSTBET00000001299(COL21A1);ENSTBET00000001502(DAG1);ENSTBET00000002008(SMOC2);ENSTBET00000002072(MMP15);ENSTBET00000002168(SERPINF1);ENSTBET00000002601(LAMC3);ENSTBET00000002605(COL14A1);ENS…
GO:0016020	membrane	2672	4507	1.72388e-06	0.000224966	ENSTBET00000000003(OR6S1);ENSTBET00000000009(SLC1A6);ENSTBET00000000014(-);ENSTBET00000000030(OR4D11);ENSTBET00000000036(-);ENSTBET00000000043(RPL27A);ENSTBET00000000051(NTNG2);ENSTBET00000000053(ENG);ENSTBET00000000061(-);ENSTBET00000000070(NT5E);ENSTBET00000000075(-);ENSTBET00000000079(CX3CR1);ENSTBET00000000081(-);ENSTBET00000000082(FRMPD2);ENSTBET00000000117(-);ENSTBET00000000124(ANXA11);ENST…
08509(SLC9A7);ENSTBET00000008512(FAM129B);ENSTBET00000008522(MAP4);ENSTBET00000008524(PCDH1);ENSTBET00000008532(STXBP3);ENSTBET00000008576(CALCR);ENSTBET00000008578(MICU1);ENSTBET00000008597(CROCC);ENSTBET00000008619(RPL6);ENSTBET00000008626(ITGA2B);ENSTBET00000008634(DAAM1);ENSTBET00000008643(ATP6V1C1);ENSTBET00000008652(RNF13);ENSTBET00000008654(CHPF);ENSTBET00000008655(PTPRJ);ENSTBET0000000866…
NFRSF1B);ENSTBET00000016933(-);ENSTBET00000016941(PSMD7);ENSTBET00000016948(DCC);ENSTBET00000016949(ZBTB33);ENSTBET00000016952(RPS5);ENSTBET00000016953(ICAM5);ENSTBET00000016955(C21orf2);ENSTBET00000016964(PTCHD1);ENSTBET00000016969(PHLDB2);ENSTBET00000016976(-);ENSTBET00000016988(JAG1);ENSTBET00000016996(RAMP2);ENSTBET00000017011(CHMP4B);ENSTBET00000017013(-);ENSTBET00000017014(ALG12);ENSTBET000…
GO:0044454	nuclear chromosome part	183	260	3.01666e-06	0.000357885	ENSTBET00000000276(ORC6);ENSTBET00000000310(ASXL2);ENSTBET00000000505(BAZ1A);ENSTBET00000000529(SMARCC2);ENSTBET00000000642(ZMIZ2);ENSTBET00000000739(SMARCA4);ENSTBET00000000784(ORC2);ENSTBET00000000854(ACTL6B);ENSTBET00000000930(SGOL1);ENSTBET00000000975(MPHOSPH8);ENSTBET00000000984(CCNB1IP1);ENSTBET00000001081(ASXL1);ENSTBET00000001283(HNRNPK);ENSTBET00000001655(HUS1);ENSTBET00000001716(MCM5);E…
GO:0044428	nuclear part	1277	2092	3.8668e-06	0.000420515	ENSTBET00000000019(TBL3);ENSTBET00000000023(NUB1);ENSTBET00000000039(NCOA6);ENSTBET00000000049(C16orf46);ENSTBET00000000053(ENG);ENSTBET00000000101(SRRM1);ENSTBET00000000102(SETX);ENSTBET00000000151(ZNF330);ENSTBET00000000175(SOX9);ENSTBET00000000190(RUNX1);ENSTBET00000000219(CLK2);ENSTBET00000000223(NUP50);ENSTBET00000000239(ILK);ENSTBET00000000246(SENP6);ENSTBET00000000257(TARDBP);ENSTBET000000…
HDAC1);ENSTBET00000017613(RAB11FIP2);ENSTBET00000017618(-);ENSTBET00000017627(TOE1);ENSTBET00000017635(EWSR1);ENSTBET00000017639(MMS22L);ENSTBET00000017643(SUPT5H);ENSTBET00000017645(POLA2);ENSTBET00000017654(DDX24);ENSTBET00000017655(ELF4);ENSTBET00000017666(TESK2);ENSTBET00000017674(APEH);ENSTBET00000017685(MTOR);ENSTBET00000017700(ZFR);ENSTBET00000017702(STAT4);ENSTBET00000017722(MORC3);ENSTBE…
GO:0062023	collagen-containing extracellular matrix	54	65	5.63122e-06	0.000535428	ENSTBET00000000190(RUNX1);ENSTBET00000000919(VIT);ENSTBET00000001171(COL4A1);ENSTBET00000001502(DAG1);ENSTBET00000002008(SMOC2);ENSTBET00000002601(LAMC3);ENSTBET00000002605(COL14A1);ENSTBET00000002705(COL2A1);ENSTBET00000002951(PTPRZ1);ENSTBET00000003165(LAMA1);ENSTBET00000003167(FBN1);ENSTBET00000003206(EGFLAM);ENSTBET00000003773(COL4A5);ENSTBET00000003821(MMRN2);ENSTBET00000004251(NAV2);ENSTBET…
GO:0015630	microtubule cytoskeleton	415	638	5.74405e-06	0.000535428	ENSTBET00000000124(ANXA11);ENSTBET00000000145(MARK4);ENSTBET00000000203(PKHD1);ENSTBET00000000285(DCTN5);ENSTBET00000000316(SPATA7);ENSTBET00000000336(KATNB1);ENSTBET00000000366(KIFC3);ENSTBET00000000537(-);ENSTBET00000000679(DCTN2);ENSTBET00000000751(CCSER2);ENSTBET00000000779(DIS3L);ENSTBET00000000784(ORC2);ENSTBET00000000790(DNAH5);ENSTBET00000000862(CLIP1);ENSTBET00000000927(PSRC1);ENSTBET000…
GO:0031981	nuclear lumen	1109	1809	7.24934e-06	0.000630693	ENSTBET00000000019(TBL3);ENSTBET00000000023(NUB1);ENSTBET00000000039(NCOA6);ENSTBET00000000049(C16orf46);ENSTBET00000000053(ENG);ENSTBET00000000102(SETX);ENSTBET00000000151(ZNF330);ENSTBET00000000190(RUNX1);ENSTBET00000000219(CLK2);ENSTBET00000000239(ILK);ENSTBET00000000246(SENP6);ENSTBET00000000257(TARDBP);ENSTBET00000000268(ENY2);ENSTBET00000000273(ATP10D);ENSTBET00000000276(ORC6);ENSTBET000000…
GO:0097708	intracellular vesicle	412	642	4.21204e-05	0.00343544	ENSTBET00000000123(SNX14);ENSTBET00000000124(ANXA11);ENSTBET00000000160(VPS36);ENSTBET00000000179(RAB39A);ENSTBET00000000188(PCSK5);ENSTBET00000000193(SEC31B);ENSTBET00000000238(CUBN);ENSTBET00000000392(CNST);ENSTBET00000000483(WLS);ENSTBET00000000541(CSPG5);ENSTBET00000000557(TEX101);ENSTBET00000000613(WDR72);ENSTBET00000000624(PICALM);ENSTBET00000000646(VAC14);ENSTBET00000000653(RAB11B);ENSTBET…
GO:0031410	cytoplasmic vesicle	410	640	5.5491e-05	0.00425975	ENSTBET00000000123(SNX14);ENSTBET00000000124(ANXA11);ENSTBET00000000160(VPS36);ENSTBET00000000179(RAB39A);ENSTBET00000000188(PCSK5);ENSTBET00000000193(SEC31B);ENSTBET00000000238(CUBN);ENSTBET00000000392(CNST);ENSTBET00000000483(WLS);ENSTBET00000000541(CSPG5);ENSTBET00000000557(TEX101);ENSTBET00000000613(WDR72);ENSTBET00000000624(PICALM);ENSTBET00000000646(VAC14);ENSTBET00000000653(RAB11B);ENSTBET…
GO:0042995	cell projection	484	765	7.46022e-05	0.00540866	ENSTBET00000000051(NTNG2);ENSTBET00000000098(PIP5KL1);ENSTBET00000000102(SETX);ENSTBET00000000133(DOCK4);ENSTBET00000000145(MARK4);ENSTBET00000000203(PKHD1);ENSTBET00000000239(ILK);ENSTBET00000000242(ADGRG1);ENSTBET00000000316(SPATA7);ENSTBET00000000336(KATNB1);ENSTBET00000000362(PKHD1L1);ENSTBET00000000370(CNTN2);ENSTBET00000000429(CNGB1);ENSTBET00000000679(DCTN2);ENSTBET00000000745(RAB17);ENSTB…
GO:0005694	chromosome	354	550	0.000103874	0.00713451	ENSTBET00000000102(SETX);ENSTBET00000000108(RFC5);ENSTBET00000000151(ZNF330);ENSTBET00000000276(ORC6);ENSTBET00000000310(ASXL2);ENSTBET00000000427(RRP1B);ENSTBET00000000505(BAZ1A);ENSTBET00000000529(SMARCC2);ENSTBET00000000534(MBD6);ENSTBET00000000642(ZMIZ2);ENSTBET00000000644(SIN3B);ENSTBET00000000662(ALMS1);ENSTBET00000000679(DCTN2);ENSTBET00000000733(SEH1L);ENSTBET00000000739(SMARCA4);ENSTBET0…
GO:0005604	basement membrane	46	57	0.000117212	0.00764811	ENSTBET00000000190(RUNX1);ENSTBET00000001171(COL4A1);ENSTBET00000001502(DAG1);ENSTBET00000002008(SMOC2);ENSTBET00000002601(LAMC3);ENSTBET00000002705(COL2A1);ENSTBET00000003165(LAMA1);ENSTBET00000003167(FBN1);ENSTBET00000003206(EGFLAM);ENSTBET00000003773(COL4A5);ENSTBET00000003821(MMRN2);ENSTBET00000004395(LAMB2);ENSTBET00000004887(COL15A1);ENSTBET00000004916(PAPLN);ENSTBET00000004999(P3H2);ENSTBE…
GO:0044422	organelle part	2283	3870	0.000150894	0.00937699	ENSTBET00000000019(TBL3);ENSTBET00000000023(NUB1);ENSTBET00000000039(NCOA6);ENSTBET00000000042(UCP1);ENSTBET00000000043(RPL27A);ENSTBET00000000049(C16orf46);ENSTBET00000000053(ENG);ENSTBET00000000101(SRRM1);ENSTBET00000000102(SETX);ENSTBET00000000108(RFC5);ENSTBET00000000124(ANXA11);ENSTBET00000000133(DOCK4);ENSTBET00000000137(LGR5);ENSTBET00000000145(MARK4);ENSTBET00000000146(-);ENSTBET000000001…
YN1);ENSTBET00000009717(FTO);ENSTBET00000009719(DECR1);ENSTBET00000009725(HIST1H2AM);ENSTBET00000009730(SETD1A);ENSTBET00000009732(RAD51B);ENSTBET00000009744(EHMT2);ENSTBET00000009761(MYO16);ENSTBET00000009767(NOVA1);ENSTBET00000009774(XPOT);ENSTBET00000009778(ERBB2);ENSTBET00000009779(NPHP1);ENSTBET00000009783(PARP11);ENSTBET00000009784(ZC3H12A);ENSTBET00000009800(DDX19B);ENSTBET00000009804(SHMT…
GO:0099080	supramolecular complex	244	371	0.000179175	0.00975118	ENSTBET00000000146(-);ENSTBET00000000267(-);ENSTBET00000000407(-);ENSTBET00000000466(KRT84);ENSTBET00000000508(-);ENSTBET00000000544(KCNJ8);ENSTBET00000000809(YES1);ENSTBET00000000822(KRT82);ENSTBET00000000842(KRT77);ENSTBET00000000847(ACTN1);ENSTBET00000000862(CLIP1);ENSTBET00000000927(PSRC1);ENSTBET00000001000(MYBPC3);ENSTBET00000001171(COL4A1);ENSTBET00000001194(CCT5);ENSTBET00000001229(-);ENS…
GO:0099081	supramolecular polymer	244	371	0.000179175	0.00975118	ENSTBET00000000146(-);ENSTBET00000000267(-);ENSTBET00000000407(-);ENSTBET00000000466(KRT84);ENSTBET00000000508(-);ENSTBET00000000544(KCNJ8);ENSTBET00000000809(YES1);ENSTBET00000000822(KRT82);ENSTBET00000000842(KRT77);ENSTBET00000000847(ACTN1);ENSTBET00000000862(CLIP1);ENSTBET00000000927(PSRC1);ENSTBET00000001000(MYBPC3);ENSTBET00000001171(COL4A1);ENSTBET00000001194(CCT5);ENSTBET00000001229(-);ENS…
GO:0043005	neuron projection	258	394	0.000181224	0.00975118	ENSTBET00000000051(NTNG2);ENSTBET00000000102(SETX);ENSTBET00000000133(DOCK4);ENSTBET00000000145(MARK4);ENSTBET00000000316(SPATA7);ENSTBET00000000336(KATNB1);ENSTBET00000000370(CNTN2);ENSTBET00000000429(CNGB1);ENSTBET00000000679(DCTN2);ENSTBET00000000745(RAB17);ENSTBET00000000827(ATP8B1);ENSTBET00000000851(BACE1);ENSTBET00000000897(GNB5);ENSTBET00000000902(TMC1);ENSTBET00000000940(GPR179);ENSTBET0…
GO:0120025	plasma membrane bounded cell projection	475	755	0.000186804	0.00975118	ENSTBET00000000051(NTNG2);ENSTBET00000000102(SETX);ENSTBET00000000133(DOCK4);ENSTBET00000000145(MARK4);ENSTBET00000000203(PKHD1);ENSTBET00000000239(ILK);ENSTBET00000000242(ADGRG1);ENSTBET00000000316(SPATA7);ENSTBET00000000336(KATNB1);ENSTBET00000000362(PKHD1L1);ENSTBET00000000370(CNTN2);ENSTBET00000000429(CNGB1);ENSTBET00000000679(DCTN2);ENSTBET00000000745(RAB17);ENSTBET00000000790(DNAH5);ENSTBET…
GO:0097458	neuron part	323	504	0.000327512	0.0164386	ENSTBET00000000051(NTNG2);ENSTBET00000000102(SETX);ENSTBET00000000133(DOCK4);ENSTBET00000000145(MARK4);ENSTBET00000000316(SPATA7);ENSTBET00000000336(KATNB1);ENSTBET00000000370(CNTN2);ENSTBET00000000429(CNGB1);ENSTBET00000000529(SMARCC2);ENSTBET00000000624(PICALM);ENSTBET00000000679(DCTN2);ENSTBET00000000745(RAB17);ENSTBET00000000827(ATP8B1);ENSTBET00000000851(BACE1);ENSTBET00000000854(ACTL6B);ENS…
GO:0030135	coated vesicle	55	72	0.000391008	0.0188987	ENSTBET00000000193(SEC31B);ENSTBET00000000624(PICALM);ENSTBET00000000676(SEC24B);ENSTBET00000000766(CEMIP);ENSTBET00000000863(SLC2A4);ENSTBET00000000867(SEC24A);ENSTBET00000001051(VANGL2);ENSTBET00000001476(SEC23A);ENSTBET00000002082(ARCN1);ENSTBET00000002502(SORT1);ENSTBET00000003833(HIP1);ENSTBET00000003845(COPA);ENSTBET00000003984(HIP1R);ENSTBET00000004481(PACS1);ENSTBET00000004546(SCYL1);ENST…
GO:0044446	intracellular organelle part	2196	3730	0.000440194	0.0198342	ENSTBET00000000019(TBL3);ENSTBET00000000023(NUB1);ENSTBET00000000039(NCOA6);ENSTBET00000000042(UCP1);ENSTBET00000000043(RPL27A);ENSTBET00000000049(C16orf46);ENSTBET00000000053(ENG);ENSTBET00000000101(SRRM1);ENSTBET00000000102(SETX);ENSTBET00000000108(RFC5);ENSTBET00000000124(ANXA11);ENSTBET00000000137(LGR5);ENSTBET00000000145(MARK4);ENSTBET00000000146(-);ENSTBET00000000151(ZNF330);ENSTBET00000000…
00010093(ACSS2);ENSTBET00000010106(STX4);ENSTBET00000010111(ANKRD27);ENSTBET00000010127(DPF2);ENSTBET00000010140(AHCTF1);ENSTBET00000010158(ARID1A);ENSTBET00000010160(CCAR2);ENSTBET00000010166(NUCB2);ENSTBET00000010169(MYO3A);ENSTBET00000010172(AP5S1);ENSTBET00000010177(DDX42);ENSTBET00000010190(DNA2);ENSTBET00000010204(EIF3A);ENSTBET00000010205(SP1);ENSTBET00000010214(SEPT2);ENSTBET00000010218(A…
GO:0099512	supramolecular fiber	238	365	0.000463272	0.0198342	ENSTBET00000000146(-);ENSTBET00000000267(-);ENSTBET00000000407(-);ENSTBET00000000466(KRT84);ENSTBET00000000508(-);ENSTBET00000000544(KCNJ8);ENSTBET00000000809(YES1);ENSTBET00000000822(KRT82);ENSTBET00000000842(KRT77);ENSTBET00000000847(ACTN1);ENSTBET00000000862(CLIP1);ENSTBET00000000927(PSRC1);ENSTBET00000001000(MYBPC3);ENSTBET00000001194(CCT5);ENSTBET00000001229(-);ENSTBET00000001237(JPH1);ENSTB…
GO:0031974	membrane-enclosed lumen	1163	1936	0.000486357	0.0198342	ENSTBET00000000019(TBL3);ENSTBET00000000023(NUB1);ENSTBET00000000039(NCOA6);ENSTBET00000000049(C16orf46);ENSTBET00000000053(ENG);ENSTBET00000000102(SETX);ENSTBET00000000151(ZNF330);ENSTBET00000000190(RUNX1);ENSTBET00000000219(CLK2);ENSTBET00000000239(ILK);ENSTBET00000000246(SENP6);ENSTBET00000000257(TARDBP);ENSTBET00000000268(ENY2);ENSTBET00000000273(ATP10D);ENSTBET00000000276(ORC6);ENSTBET000000…
GO:0043233	organelle lumen	1163	1936	0.000486357	0.0198342	ENSTBET00000000019(TBL3);ENSTBET00000000023(NUB1);ENSTBET00000000039(NCOA6);ENSTBET00000000049(C16orf46);ENSTBET00000000053(ENG);ENSTBET00000000102(SETX);ENSTBET00000000151(ZNF330);ENSTBET00000000190(RUNX1);ENSTBET00000000219(CLK2);ENSTBET00000000239(ILK);ENSTBET00000000246(SENP6);ENSTBET00000000257(TARDBP);ENSTBET00000000268(ENY2);ENSTBET00000000273(ATP10D);ENSTBET00000000276(ORC6);ENSTBET000000…
GO:0070013	intracellular organelle lumen	1163	1936	0.000486357	0.0198342	ENSTBET00000000019(TBL3);ENSTBET00000000023(NUB1);ENSTBET00000000039(NCOA6);ENSTBET00000000049(C16orf46);ENSTBET00000000053(ENG);ENSTBET00000000102(SETX);ENSTBET00000000151(ZNF330);ENSTBET00000000190(RUNX1);ENSTBET00000000219(CLK2);ENSTBET00000000239(ILK);ENSTBET00000000246(SENP6);ENSTBET00000000257(TARDBP);ENSTBET00000000268(ENY2);ENSTBET00000000273(ATP10D);ENSTBET00000000276(ORC6);ENSTBET000000…
GO:0098862	cluster of actin-based cell projections	58	77	0.000519303	0.0205361	ENSTBET00000000133(DOCK4);ENSTBET00000000238(CUBN);ENSTBET00000000827(ATP8B1);ENSTBET00000000847(ACTN1);ENSTBET00000000902(TMC1);ENSTBET00000001104(RALGDS);ENSTBET00000001223(USH1C);ENSTBET00000001665(PDZD3);ENSTBET00000001757(RDX);ENSTBET00000002039(B4GALT1);ENSTBET00000003056(ACTN4);ENSTBET00000003079(MYO1C);ENSTBET00000003179(SLC26A4);ENSTBET00000003324(MME);ENSTBET00000003375(SLC9A3R1);ENSTBE…
GO:0044427	chromosomal part	326	512	0.000600149	0.0224499	ENSTBET00000000108(RFC5);ENSTBET00000000151(ZNF330);ENSTBET00000000276(ORC6);ENSTBET00000000310(ASXL2);ENSTBET00000000427(RRP1B);ENSTBET00000000505(BAZ1A);ENSTBET00000000529(SMARCC2);ENSTBET00000000534(MBD6);ENSTBET00000000642(ZMIZ2);ENSTBET00000000662(ALMS1);ENSTBET00000000679(DCTN2);ENSTBET00000000733(SEH1L);ENSTBET00000000739(SMARCA4);ENSTBET00000000784(ORC2);ENSTBET00000000854(ACTL6B);ENSTBET…
GO:0098687	chromosomal region	111	160	0.000624153	0.0224499	ENSTBET00000000151(ZNF330);ENSTBET00000000534(MBD6);ENSTBET00000000679(DCTN2);ENSTBET00000000733(SEH1L);ENSTBET00000000784(ORC2);ENSTBET00000000930(SGOL1);ENSTBET00000001052(SCMH1);ENSTBET00000001716(MCM5);ENSTBET00000001759(TRIM66);ENSTBET00000001818(RCC2);ENSTBET00000001885(CREBBP);ENSTBET00000001888(PAFAH1B1);ENSTBET00000002043(MCM3);ENSTBET00000002053(ORC4);ENSTBET00000002057(PIF1);ENSTBET000…
GO:0044463	cell projection part	303	474	0.000636511	0.0224499	ENSTBET00000000102(SETX);ENSTBET00000000145(MARK4);ENSTBET00000000203(PKHD1);ENSTBET00000000316(SPATA7);ENSTBET00000000370(CNTN2);ENSTBET00000000429(CNGB1);ENSTBET00000000679(DCTN2);ENSTBET00000000745(RAB17);ENSTBET00000000790(DNAH5);ENSTBET00000000897(GNB5);ENSTBET00000000902(TMC1);ENSTBET00000000940(GPR179);ENSTBET00000000942(TTLL8);ENSTBET00000001023(CHRNA7);ENSTBET00000001223(USH1C);ENSTBET00…
GO:0120038	plasma membrane bounded cell projection part	303	474	0.000636511	0.0224499	ENSTBET00000000102(SETX);ENSTBET00000000145(MARK4);ENSTBET00000000203(PKHD1);ENSTBET00000000316(SPATA7);ENSTBET00000000370(CNTN2);ENSTBET00000000429(CNGB1);ENSTBET00000000679(DCTN2);ENSTBET00000000745(RAB17);ENSTBET00000000790(DNAH5);ENSTBET00000000897(GNB5);ENSTBET00000000902(TMC1);ENSTBET00000000940(GPR179);ENSTBET00000000942(TTLL8);ENSTBET00000001023(CHRNA7);ENSTBET00000001223(USH1C);ENSTBET00…
GO:0098590	plasma membrane region	232	357	0.000721781	0.0247875	ENSTBET00000000082(FRMPD2);ENSTBET00000000155(ERBB3);ENSTBET00000000173(LCP2);ENSTBET00000000203(PKHD1);ENSTBET00000000208(INSR);ENSTBET00000000238(CUBN);ENSTBET00000000501(PIP);ENSTBET00000000523(SLC22A6);ENSTBET00000000728(ACY3);ENSTBET00000000745(RAB17);ENSTBET00000000827(ATP8B1);ENSTBET00000000941(NOD2);ENSTBET00000000962(PRICKLE2);ENSTBET00000000983(NRXN1);ENSTBET00000001023(CHRNA7);ENSTBET0…
GO:0000793	condensed chromosome	66	90	0.000789306	0.0264114	ENSTBET00000000784(ORC2);ENSTBET00000000930(SGOL1);ENSTBET00000000984(CCNB1IP1);ENSTBET00000001033(NCAPD2);ENSTBET00000001114(NIFK);ENSTBET00000001655(HUS1);ENSTBET00000001885(CREBBP);ENSTBET00000002025(HORMAD1);ENSTBET00000002137(TOP3B);ENSTBET00000002214(INCENP);ENSTBET00000002398(NCAPH);ENSTBET00000002483(CHEK1);ENSTBET00000002526(LIG3);ENSTBET00000003283(NOL6);ENSTBET00000003395(SGOL2);ENSTBE…
GO:0045177	apical part of cell	116	169	0.000900337	0.0293735	ENSTBET00000000155(ERBB3);ENSTBET00000000203(PKHD1);ENSTBET00000000238(CUBN);ENSTBET00000000501(PIP);ENSTBET00000000728(ACY3);ENSTBET00000000745(RAB17);ENSTBET00000000827(ATP8B1);ENSTBET00000001023(CHRNA7);ENSTBET00000001051(VANGL2);ENSTBET00000001223(USH1C);ENSTBET00000001251(P2RX4);ENSTBET00000001257(HYAL2);ENSTBET00000001351(RAPGEF2);ENSTBET00000001665(PDZD3);ENSTBET00000001672(CLDN1);ENSTBET0…
GO:1990752	microtubule end	12	12	0.00110057	0.0350302	ENSTBET00000000862(CLIP1);ENSTBET00000002302(CAMSAP3);ENSTBET00000002562(CLIP2);ENSTBET00000003418(CKAP5);ENSTBET00000005225(MYO5A);ENSTBET00000008196(KIF2C);ENSTBET00000008731(ASPM);ENSTBET00000009431(CAMSAP2);ENSTBET00000012040(KNSTRN);ENSTBET00000013617(MAPRE3);ENSTBET00000014737(MAPRE2);ENSTBET00000016236(APC)
GO:0016324	apical plasma membrane	84	119	0.00121546	0.0377661	ENSTBET00000000155(ERBB3);ENSTBET00000000203(PKHD1);ENSTBET00000000238(CUBN);ENSTBET00000000501(PIP);ENSTBET00000000728(ACY3);ENSTBET00000000745(RAB17);ENSTBET00000000827(ATP8B1);ENSTBET00000001023(CHRNA7);ENSTBET00000001051(VANGL2);ENSTBET00000001257(HYAL2);ENSTBET00000001351(RAPGEF2);ENSTBET00000001672(CLDN1);ENSTBET00000001757(RDX);ENSTBET00000001788(SLC22A13);ENSTBET00000002570(STXBP2);ENSTBE…
GO:0030120	vesicle coat	21	24	0.00130813	0.038798	ENSTBET00000000193(SEC31B);ENSTBET00000000624(PICALM);ENSTBET00000000676(SEC24B);ENSTBET00000000867(SEC24A);ENSTBET00000001476(SEC23A);ENSTBET00000003845(COPA);ENSTBET00000004546(SCYL1);ENSTBET00000005846(SEC24C);ENSTBET00000006724(SEC24D);ENSTBET00000011285(EPS15);ENSTBET00000011562(SGIP1);ENSTBET00000011876(COPB1);ENSTBET00000011909(COPB2);ENSTBET00000012577(COPG1);ENSTBET00000013101(NECAP2);EN…
GO:0032420	stereocilium	21	24	0.00130813	0.038798	ENSTBET00000000133(DOCK4);ENSTBET00000000827(ATP8B1);ENSTBET00000000902(TMC1);ENSTBET00000001223(USH1C);ENSTBET00000001757(RDX);ENSTBET00000003079(MYO1C);ENSTBET00000003375(SLC9A3R1);ENSTBET00000007336(CLIC5);ENSTBET00000007426(MYO3B);ENSTBET00000007443(PCDH15);ENSTBET00000008168(CIB2);ENSTBET00000008912(USH2A);ENSTBET00000009172(PROM1);ENSTBET00000010169(MYO3A);ENSTBET00000010273(CDH23);ENSTBET0…
GO:0005654	nucleoplasm	777	1282	0.00138764	0.0402414	ENSTBET00000000039(NCOA6);ENSTBET00000000049(C16orf46);ENSTBET00000000053(ENG);ENSTBET00000000102(SETX);ENSTBET00000000190(RUNX1);ENSTBET00000000219(CLK2);ENSTBET00000000239(ILK);ENSTBET00000000246(SENP6);ENSTBET00000000257(TARDBP);ENSTBET00000000268(ENY2);ENSTBET00000000273(ATP10D);ENSTBET00000000297(NUP205);ENSTBET00000000306(BAIAP2L1);ENSTBET00000000310(ASXL2);ENSTBET00000000329(DAP3);ENSTBET0…
GO:0005581	collagen trimer	15	16	0.00150156	0.0425986	ENSTBET00000001171(COL4A1);ENSTBET00000002705(COL2A1);ENSTBET00000003773(COL4A5);ENSTBET00000005132(COL4A2);ENSTBET00000006995(COL4A4);ENSTBET00000007958(-);ENSTBET00000008823(COL4A6);ENSTBET00000008998(COL4A3);ENSTBET00000009553(COL24A1);ENSTBET00000013237(COL11A1);ENSTBET00000013635(COL1A2);ENSTBET00000014474(COL9A3);ENSTBET00000014791(-);ENSTBET00000015398(COL27A1);ENSTBET00000016510(COL6A3)
GO:0099513	polymeric cytoskeletal fiber	168	255	0.00154532	0.0429072	ENSTBET00000000146(-);ENSTBET00000000267(-);ENSTBET00000000407(-);ENSTBET00000000466(KRT84);ENSTBET00000000508(-);ENSTBET00000000809(YES1);ENSTBET00000000822(KRT82);ENSTBET00000000842(KRT77);ENSTBET00000000847(ACTN1);ENSTBET00000000862(CLIP1);ENSTBET00000000927(PSRC1);ENSTBET00000001194(CCT5);ENSTBET00000001229(-);ENSTBET00000001438(MACF1);ENSTBET00000001485(DMTN);ENSTBET00000001644(CCT4);ENSTBET…
GO:0005874	microtubule	81	115	0.00163371	0.0444164	ENSTBET00000000862(CLIP1);ENSTBET00000000927(PSRC1);ENSTBET00000001194(CCT5);ENSTBET00000001438(MACF1);ENSTBET00000001644(CCT4);ENSTBET00000001651(-);ENSTBET00000001669(ARHGEF2);ENSTBET00000001775(ENKD1);ENSTBET00000001888(PAFAH1B1);ENSTBET00000001963(NEIL2);ENSTBET00000002302(CAMSAP3);ENSTBET00000002562(CLIP2);ENSTBET00000003014(CLASP1);ENSTBET00000003418(CKAP5);ENSTBET00000003463(BCL2L11);ENSTB…
GO:0016459	myosin complex	36	46	0.00187779	0.0500104	ENSTBET00000001030(MYO10);ENSTBET00000001122(-);ENSTBET00000001250(-);ENSTBET00000001733(MYO5C);ENSTBET00000002486(MYO5B);ENSTBET00000002660(SHROOM1);ENSTBET00000002749(CGNL1);ENSTBET00000003079(MYO1C);ENSTBET00000003298(-);ENSTBET00000003466(-);ENSTBET00000003578(MYH15);ENSTBET00000003899(MYO19);ENSTBET00000005063(-);ENSTBET00000005139(MYO18A);ENSTBET00000005225(MYO5A);ENSTBET00000005484(MYO7B);…
GO:0005884	actin filament	40	52	0.00192007	0.0501139	ENSTBET00000000809(YES1);ENSTBET00000000847(ACTN1);ENSTBET00000001485(DMTN);ENSTBET00000002031(DNAJA3);ENSTBET00000002282(LCP1);ENSTBET00000003079(MYO1C);ENSTBET00000003342(SRC);ENSTBET00000003449(SH2B2);ENSTBET00000003942(FERMT1);ENSTBET00000003961(PALLD);ENSTBET00000004310(CD2AP);ENSTBET00000004659(TEK);ENSTBET00000005225(MYO5A);ENSTBET00000005525(AMOT);ENSTBET00000006703(GAS7);ENSTBET000000071…
GO:0005911	cell-cell junction	149	225	0.00203271	0.0520135	ENSTBET00000000082(FRMPD2);ENSTBET00000000173(LCP2);ENSTBET00000000366(KIFC3);ENSTBET00000000528(WAS);ENSTBET00000000847(ACTN1);ENSTBET00000001051(VANGL2);ENSTBET00000001203(CD53);ENSTBET00000001210(PKP4);ENSTBET00000001241(RANGRF);ENSTBET00000001287(DSG2);ENSTBET00000001341(VAMP5);ENSTBET00000001351(RAPGEF2);ENSTBET00000001377(PIKFYVE);ENSTBET00000001402(CDH1);ENSTBET00000001435(PCDH12);ENSTBET0…
GO:0014704	intercalated disc	24	29	0.00289056	0.0725419	ENSTBET00000000847(ACTN1);ENSTBET00000001241(RANGRF);ENSTBET00000001287(DSG2);ENSTBET00000001341(VAMP5);ENSTBET00000001671(DES);ENSTBET00000002103(SCN1A);ENSTBET00000002993(ANK3);ENSTBET00000007075(JUP);ENSTBET00000007668(TLN2);ENSTBET00000008212(SCN2A);ENSTBET00000008398(PGM5);ENSTBET00000009458(ANK2);ENSTBET00000009684(SPTAN1);ENSTBET00000009869(MYH1);ENSTBET00000009975(NRAP);ENSTBET00000011194…
GO:0005657	replication fork	26	32	0.00318375	0.0769406	ENSTBET00000000108(RFC5);ENSTBET00000000642(ZMIZ2);ENSTBET00000002225(BCAS2);ENSTBET00000002381(RFC4);ENSTBET00000002483(CHEK1);ENSTBET00000002818(SMARCAD1);ENSTBET00000003115(RFC1);ENSTBET00000003202(RAD18);ENSTBET00000006256(SMARCAL1);ENSTBET00000007383(DNMT1);ENSTBET00000008695(HELB);ENSTBET00000008962(BAZ1B);ENSTBET00000009526(BCL6);ENSTBET00000009732(RAD51B);ENSTBET00000010281(UBE2B);ENSTBET…
GO:0005913	cell-cell adherens junction	26	32	0.00318375	0.0769406	ENSTBET00000000366(KIFC3);ENSTBET00000000847(ACTN1);ENSTBET00000001402(CDH1);ENSTBET00000001643(FAT2);ENSTBET00000001671(DES);ENSTBET00000001692(PTPRM);ENSTBET00000002302(CAMSAP3);ENSTBET00000004522(PLEKHA7);ENSTBET00000005308(NDRG1);ENSTBET00000007075(JUP);ENSTBET00000007190(CTNNA2);ENSTBET00000007668(TLN2);ENSTBET00000008398(PGM5);ENSTBET00000008429(PARD3);ENSTBET00000009115(FLOT2);ENSTBET00000…
GO:0005768	endosome	216	338	0.00370287	0.0878589	ENSTBET00000000123(SNX14);ENSTBET00000000160(VPS36);ENSTBET00000000238(CUBN);ENSTBET00000000483(WLS);ENSTBET00000000613(WDR72);ENSTBET00000000646(VAC14);ENSTBET00000000653(RAB11B);ENSTBET00000000743(OCA2);ENSTBET00000000745(RAB17);ENSTBET00000000851(BACE1);ENSTBET00000000862(CLIP1);ENSTBET00000000863(SLC2A4);ENSTBET00000001028(MMP14);ENSTBET00000001276(ANXA2);ENSTBET00000001322(CTSE);ENSTBET00000…
GO:0044420	extracellular matrix component	21	25	0.00379119	0.0883483	ENSTBET00000001171(COL4A1);ENSTBET00000002705(COL2A1);ENSTBET00000002951(PTPRZ1);ENSTBET00000003165(LAMA1);ENSTBET00000003167(FBN1);ENSTBET00000003773(COL4A5);ENSTBET00000004395(LAMB2);ENSTBET00000005132(COL4A2);ENSTBET00000006995(COL4A4);ENSTBET00000007514(LAMC1);ENSTBET00000007726(TNR);ENSTBET00000008529(FBLN5);ENSTBET00000008823(COL4A6);ENSTBET00000008877(LAMC2);ENSTBET00000008998(COL4A3);ENST…
GO:0000790	nuclear chromatin	113	169	0.00418936	0.0959143	ENSTBET00000000310(ASXL2);ENSTBET00000000505(BAZ1A);ENSTBET00000000529(SMARCC2);ENSTBET00000000739(SMARCA4);ENSTBET00000000854(ACTL6B);ENSTBET00000000975(MPHOSPH8);ENSTBET00000001081(ASXL1);ENSTBET00000001283(HNRNPK);ENSTBET00000001885(CREBBP);ENSTBET00000001902(MORF4L1);ENSTBET00000002113(SALL1);ENSTBET00000002206(TCF12);ENSTBET00000002233(RBBP4);ENSTBET00000002347(GABPA);ENSTBET00000002436(TRRA…
GO:0030054	cell junction	320	513	0.00431281	0.0970381	ENSTBET00000000053(ENG);ENSTBET00000000082(FRMPD2);ENSTBET00000000173(LCP2);ENSTBET00000000215(RSU1);ENSTBET00000000239(ILK);ENSTBET00000000275(DDB2);ENSTBET00000000366(KIFC3);ENSTBET00000000528(WAS);ENSTBET00000000602(PDGFRB);ENSTBET00000000809(YES1);ENSTBET00000000847(ACTN1);ENSTBET00000001028(MMP14);ENSTBET00000001051(VANGL2);ENSTBET00000001144(PPP1R13L);ENSTBET00000001162(GNB2);ENSTBET0000000…
GO:0012505	endomembrane system	949	1590	0.00488507	0.108051	ENSTBET00000000009(SLC1A6);ENSTBET00000000123(SNX14);ENSTBET00000000124(ANXA11);ENSTBET00000000137(LGR5);ENSTBET00000000160(VPS36);ENSTBET00000000188(PCSK5);ENSTBET00000000223(NUP50);ENSTBET00000000238(CUBN);ENSTBET00000000249(ESYT1);ENSTBET00000000273(ATP10D);ENSTBET00000000288(KTN1);ENSTBET00000000297(NUP205);ENSTBET00000000318(QSOX1);ENSTBET00000000321(XBP1);ENSTBET00000000338(UNC45A);ENSTBET0…
GO:0031594	neuromuscular junction	20	24	0.00569161	0.123792	ENSTBET00000001623(MUSK);ENSTBET00000001671(DES);ENSTBET00000002031(DNAJA3);ENSTBET00000003707(SERPINE2);ENSTBET00000003773(COL4A5);ENSTBET00000004047(PDZRN3);ENSTBET00000006489(ACHE);ENSTBET00000007752(APP);ENSTBET00000008058(PRKAR1A);ENSTBET00000008168(CIB2);ENSTBET00000009034(UNC13B);ENSTBET00000012030(MYH10);ENSTBET00000012362(DLG1);ENSTBET00000012574(CAMK2D);ENSTBET00000013163(NRG1);ENSTBET0…
GO:0030659	cytoplasmic vesicle membrane	60	85	0.00581457	0.124394	ENSTBET00000000193(SEC31B);ENSTBET00000000557(TEX101);ENSTBET00000000624(PICALM);ENSTBET00000000676(SEC24B);ENSTBET00000000743(OCA2);ENSTBET00000000766(CEMIP);ENSTBET00000000867(SEC24A);ENSTBET00000001043(-);ENSTBET00000001180(GABRA2);ENSTBET00000001341(VAMP5);ENSTBET00000001476(SEC23A);ENSTBET00000002198(ANXA7);ENSTBET00000002419(LAMP5);ENSTBET00000002742(HTT);ENSTBET00000002805(ICA1);ENSTBET000…
GO:0035371	microtubule plus-end	9	9	0.0060485	0.127311	ENSTBET00000000862(CLIP1);ENSTBET00000002562(CLIP2);ENSTBET00000003418(CKAP5);ENSTBET00000005225(MYO5A);ENSTBET00000008196(KIF2C);ENSTBET00000012040(KNSTRN);ENSTBET00000013617(MAPRE3);ENSTBET00000014737(MAPRE2);ENSTBET00000016236(APC)
GO:0030662	coated vesicle membrane	22	27	0.0062849	0.130187	ENSTBET00000000193(SEC31B);ENSTBET00000000624(PICALM);ENSTBET00000000676(SEC24B);ENSTBET00000000766(CEMIP);ENSTBET00000000867(SEC24A);ENSTBET00000001476(SEC23A);ENSTBET00000003845(COPA);ENSTBET00000004546(SCYL1);ENSTBET00000005846(SEC24C);ENSTBET00000006724(SEC24D);ENSTBET00000011285(EPS15);ENSTBET00000011562(SGIP1);ENSTBET00000011876(COPB1);ENSTBET00000011909(COPB2);ENSTBET00000012577(COPG1);ENS…
GO:0005903	brush border	38	51	0.00647612	0.132052	ENSTBET00000000238(CUBN);ENSTBET00000000847(ACTN1);ENSTBET00000001104(RALGDS);ENSTBET00000001223(USH1C);ENSTBET00000001665(PDZD3);ENSTBET00000002039(B4GALT1);ENSTBET00000003056(ACTN4);ENSTBET00000003079(MYO1C);ENSTBET00000003179(SLC26A4);ENSTBET00000003324(MME);ENSTBET00000003375(SLC9A3R1);ENSTBET00000003446(CAPZB);ENSTBET00000003466(-);ENSTBET00000003896(AQP1);ENSTBET00000005389(SLC2A2);ENSTBET0…
GO:0044459	plasma membrane part	535	882	0.00718629	0.144279	ENSTBET00000000036(-);ENSTBET00000000051(NTNG2);ENSTBET00000000053(ENG);ENSTBET00000000082(FRMPD2);ENSTBET00000000137(LGR5);ENSTBET00000000155(ERBB3);ENSTBET00000000173(LCP2);ENSTBET00000000203(PKHD1);ENSTBET00000000208(INSR);ENSTBET00000000211(ADIPOR2);ENSTBET00000000238(CUBN);ENSTBET00000000281(TGFBR3);ENSTBET00000000370(CNTN2);ENSTBET00000000379(GRM6);ENSTBET00000000406(LAG3);ENSTBET0000000041…
GO:0005634	nucleus	1982	3393	0.00753064	0.148715	ENSTBET00000000006(RNF151);ENSTBET00000000019(TBL3);ENSTBET00000000023(NUB1);ENSTBET00000000037(CENPN);ENSTBET00000000039(NCOA6);ENSTBET00000000041(ZNF8);ENSTBET00000000049(C16orf46);ENSTBET00000000053(ENG);ENSTBET00000000101(SRRM1);ENSTBET00000000102(SETX);ENSTBET00000000151(ZNF330);ENSTBET00000000175(SOX9);ENSTBET00000000176(PEBP1);ENSTBET00000000190(RUNX1);ENSTBET00000000195(PAPOLA);ENSTBET000…
000011374(EFTUD2);ENSTBET00000011376(WDR26);ENSTBET00000011386(OLR1);ENSTBET00000011395(RCHY1);ENSTBET00000011403(MYOCD);ENSTBET00000011404(CPSF4);ENSTBET00000011418(FLNA);ENSTBET00000011430(CHD6);ENSTBET00000011451(TCF20);ENSTBET00000011452(CHD4);ENSTBET00000011468(SMG6);ENSTBET00000011475(FHL3);ENSTBET00000011479(SCML2);ENSTBET00000011483(SLC25A4);ENSTBET00000011506(GTF2H1);ENSTBET00000011515(M…
GO:0045202	synapse	147	227	0.00763518	0.148715	ENSTBET00000000983(NRXN1);ENSTBET00000001038(CTBP2);ENSTBET00000001157(CABP1);ENSTBET00000001180(GABRA2);ENSTBET00000001210(PKP4);ENSTBET00000001223(USH1C);ENSTBET00000001270(GRID2);ENSTBET00000001294(TANC1);ENSTBET00000001419(CACNA1C);ENSTBET00000001426(CPEB4);ENSTBET00000001497(PDE4B);ENSTBET00000001542(KCNN2);ENSTBET00000001623(MUSK);ENSTBET00000001671(DES);ENSTBET00000001696(L1CAM);ENSTBET000…
GO:0099568	cytoplasmic region	109	165	0.00849544	0.161517	ENSTBET00000000316(SPATA7);ENSTBET00000000790(DNAH5);ENSTBET00000000873(ITPR2);ENSTBET00000000942(TTLL8);ENSTBET00000001160(USP2);ENSTBET00000001402(CDH1);ENSTBET00000001485(DMTN);ENSTBET00000001555(NCL);ENSTBET00000001757(RDX);ENSTBET00000001888(PAFAH1B1);ENSTBET00000001906(DNAI2);ENSTBET00000001946(OSBPL8);ENSTBET00000002018(EXOC4);ENSTBET00000002177(PHLDB1);ENSTBET00000002486(MYO5B);ENSTBET000…
GO:0005815	microtubule organizing center	245	391	0.00860989	0.161517	ENSTBET00000000145(MARK4);ENSTBET00000000203(PKHD1);ENSTBET00000000285(DCTN5);ENSTBET00000000316(SPATA7);ENSTBET00000000336(KATNB1);ENSTBET00000000366(KIFC3);ENSTBET00000000679(DCTN2);ENSTBET00000000779(DIS3L);ENSTBET00000000784(ORC2);ENSTBET00000000862(CLIP1);ENSTBET00000000930(SGOL1);ENSTBET00000001024(MASTL);ENSTBET00000001060(CCDC64);ENSTBET00000001163(STARD9);ENSTBET00000001194(CCT5);ENSTBET…
GO:0000792	heterochromatin	37	50	0.00866375	0.161517	ENSTBET00000000427(RRP1B);ENSTBET00000000784(ORC2);ENSTBET00000000975(MPHOSPH8);ENSTBET00000002113(SALL1);ENSTBET00000002214(INCENP);ENSTBET00000002539(UHRF2);ENSTBET00000002818(SMARCAD1);ENSTBET00000003694(BEND3);ENSTBET00000004029(RNF20);ENSTBET00000004826(-);ENSTBET00000004840(DNMT3A);ENSTBET00000004841(LRWD1);ENSTBET00000004912(IKZF1);ENSTBET00000005133(PHC1);ENSTBET00000005205(SATB1);ENSTBET…
GO:0012506	vesicle membrane	70	102	0.00887514	0.163128	ENSTBET00000000193(SEC31B);ENSTBET00000000528(WAS);ENSTBET00000000557(TEX101);ENSTBET00000000624(PICALM);ENSTBET00000000676(SEC24B);ENSTBET00000000743(OCA2);ENSTBET00000000766(CEMIP);ENSTBET00000000863(SLC2A4);ENSTBET00000000867(SEC24A);ENSTBET00000001043(-);ENSTBET00000001180(GABRA2);ENSTBET00000001341(VAMP5);ENSTBET00000001377(PIKFYVE);ENSTBET00000001476(SEC23A);ENSTBET00000002198(ANXA7);ENSTBE…
GO:0030427	site of polarized growth	33	44	0.00929472	0.16609	ENSTBET00000000102(SETX);ENSTBET00000000379(GRM6);ENSTBET00000000679(DCTN2);ENSTBET00000001244(GSK3B);ENSTBET00000001637(INPP5J);ENSTBET00000002018(EXOC4);ENSTBET00000002241(NCAM1);ENSTBET00000002361(PCDH9);ENSTBET00000002393(APBB1);ENSTBET00000002419(LAMP5);ENSTBET00000002530(OTX2);ENSTBET00000003009(LRRK2);ENSTBET00000003466(-);ENSTBET00000004789(ZPR1);ENSTBET00000007262(RAC3);ENSTBET0000000747…
GO:0000775	chromosome, centromeric region	68	99	0.0095278	0.16609	ENSTBET00000000151(ZNF330);ENSTBET00000000679(DCTN2);ENSTBET00000000733(SEH1L);ENSTBET00000000784(ORC2);ENSTBET00000000930(SGOL1);ENSTBET00000001818(RCC2);ENSTBET00000001885(CREBBP);ENSTBET00000001888(PAFAH1B1);ENSTBET00000002115(WDHD1);ENSTBET00000002214(INCENP);ENSTBET00000002228(NUP85);ENSTBET00000002844(PPP1R12A);ENSTBET00000003014(CLASP1);ENSTBET00000003358(CENPF);ENSTBET00000003395(SGOL2);E…
GO:0014069	postsynaptic density	31	41	0.0095454	0.16609	ENSTBET00000001157(CABP1);ENSTBET00000001210(PKP4);ENSTBET00000001419(CACNA1C);ENSTBET00000001426(CPEB4);ENSTBET00000001497(PDE4B);ENSTBET00000001955(CTNND2);ENSTBET00000002030(RIMS1);ENSTBET00000002077(HOMER1);ENSTBET00000002239(BSN);ENSTBET00000002323(GRIK1);ENSTBET00000003072(GRIN2B);ENSTBET00000003380(DISC1);ENSTBET00000003664(MAP2);ENSTBET00000003946(GRIA1);ENSTBET00000004966(GRIN2C);ENSTBET…
GO:0099572	postsynaptic specialization	31	41	0.0095454	0.16609	ENSTBET00000001157(CABP1);ENSTBET00000001210(PKP4);ENSTBET00000001419(CACNA1C);ENSTBET00000001426(CPEB4);ENSTBET00000001497(PDE4B);ENSTBET00000001955(CTNND2);ENSTBET00000002030(RIMS1);ENSTBET00000002077(HOMER1);ENSTBET00000002239(BSN);ENSTBET00000002323(GRIK1);ENSTBET00000003072(GRIN2B);ENSTBET00000003380(DISC1);ENSTBET00000003664(MAP2);ENSTBET00000003946(GRIA1);ENSTBET00000004966(GRIN2C);ENSTBET…
GO:0044291	cell-cell contact zone	29	38	0.00972837	0.167046	ENSTBET00000000847(ACTN1);ENSTBET00000001210(PKP4);ENSTBET00000001241(RANGRF);ENSTBET00000001287(DSG2);ENSTBET00000001341(VAMP5);ENSTBET00000001671(DES);ENSTBET00000002103(SCN1A);ENSTBET00000002361(PCDH9);ENSTBET00000002993(ANK3);ENSTBET00000004715(OPALIN);ENSTBET00000007075(JUP);ENSTBET00000007668(TLN2);ENSTBET00000008212(SCN2A);ENSTBET00000008398(PGM5);ENSTBET00000009115(FLOT2);ENSTBET000000094…
GO:0098644	complex of collagen trimers	8	8	0.0106724	0.180876	ENSTBET00000001171(COL4A1);ENSTBET00000002705(COL2A1);ENSTBET00000003773(COL4A5);ENSTBET00000005132(COL4A2);ENSTBET00000006995(COL4A4);ENSTBET00000008823(COL4A6);ENSTBET00000008998(COL4A3);ENSTBET00000015398(COL27A1)
GO:0000794	condensed nuclear chromosome	38	52	0.010989	0.183855	ENSTBET00000000930(SGOL1);ENSTBET00000000984(CCNB1IP1);ENSTBET00000001114(NIFK);ENSTBET00000001655(HUS1);ENSTBET00000002025(HORMAD1);ENSTBET00000002214(INCENP);ENSTBET00000002483(CHEK1);ENSTBET00000002526(LIG3);ENSTBET00000003283(NOL6);ENSTBET00000003834(CCDC155);ENSTBET00000004595(SYCP1);ENSTBET00000004807(WAPL);ENSTBET00000005629(RAD21);ENSTBET00000005873(KIFAP3);ENSTBET00000006141(CDX2);ENSTBE…
GO:0044433	cytoplasmic vesicle part	126	194	0.0112203	0.184907	ENSTBET00000000160(VPS36);ENSTBET00000000193(SEC31B);ENSTBET00000000541(CSPG5);ENSTBET00000000557(TEX101);ENSTBET00000000624(PICALM);ENSTBET00000000646(VAC14);ENSTBET00000000653(RAB11B);ENSTBET00000000676(SEC24B);ENSTBET00000000743(OCA2);ENSTBET00000000745(RAB17);ENSTBET00000000766(CEMIP);ENSTBET00000000867(SEC24A);ENSTBET00000001043(-);ENSTBET00000001180(GABRA2);ENSTBET00000001276(ANXA2);ENSTBET…
GO:0034706	sodium channel complex	16	19	0.0113353	0.184907	ENSTBET00000001562(SCN4A);ENSTBET00000002103(SCN1A);ENSTBET00000002323(GRIK1);ENSTBET00000002450(GRIK4);ENSTBET00000004214(SCN11A);ENSTBET00000005285(SCNN1B);ENSTBET00000005426(SCN3A);ENSTBET00000006015(SCN9A);ENSTBET00000008212(SCN2A);ENSTBET00000008727(SCNN1G);ENSTBET00000009171(GRIK2);ENSTBET00000009511(SCN8A);ENSTBET00000009621(SCN7A);ENSTBET00000011516(SCN5A);ENSTBET00000012041(SCN10A);ENSTB…
GO:0016323	basolateral plasma membrane	62	90	0.0117895	0.189942	ENSTBET00000000082(FRMPD2);ENSTBET00000000155(ERBB3);ENSTBET00000000523(SLC22A6);ENSTBET00000000745(RAB17);ENSTBET00000000941(NOD2);ENSTBET00000001051(VANGL2);ENSTBET00000001192(CD44);ENSTBET00000001276(ANXA2);ENSTBET00000001340(CNNM4);ENSTBET00000002039(B4GALT1);ENSTBET00000002246(KCNQ1);ENSTBET00000002993(ANK3);ENSTBET00000003079(MYO1C);ENSTBET00000003118(SLC4A4);ENSTBET00000003160(TRPC4);ENSTB…
GO:0030426	growth cone	32	43	0.01253	0.192869	ENSTBET00000000102(SETX);ENSTBET00000000679(DCTN2);ENSTBET00000001244(GSK3B);ENSTBET00000001637(INPP5J);ENSTBET00000002018(EXOC4);ENSTBET00000002241(NCAM1);ENSTBET00000002361(PCDH9);ENSTBET00000002393(APBB1);ENSTBET00000002419(LAMP5);ENSTBET00000002530(OTX2);ENSTBET00000003009(LRRK2);ENSTBET00000003466(-);ENSTBET00000004789(ZPR1);ENSTBET00000007262(RAC3);ENSTBET00000007479(TRPV2);ENSTBET000000078…
GO:0005813	centrosome	202	321	0.0125506	0.192869	ENSTBET00000000145(MARK4);ENSTBET00000000203(PKHD1);ENSTBET00000000285(DCTN5);ENSTBET00000000336(KATNB1);ENSTBET00000000366(KIFC3);ENSTBET00000000679(DCTN2);ENSTBET00000000779(DIS3L);ENSTBET00000000784(ORC2);ENSTBET00000000862(CLIP1);ENSTBET00000000930(SGOL1);ENSTBET00000001024(MASTL);ENSTBET00000001060(CCDC64);ENSTBET00000001194(CCT5);ENSTBET00000001244(GSK3B);ENSTBET00000001497(PDE4B);ENSTBET00…
GO:0035861	site of double-strand break	18	22	0.0125623	0.192869	ENSTBET00000001571(RNF168);ENSTBET00000002488(APLF);ENSTBET00000002818(SMARCAD1);ENSTBET00000003202(RAD18);ENSTBET00000003669(RNF169);ENSTBET00000004663(VCP);ENSTBET00000006256(SMARCAL1);ENSTBET00000006594(PHF1);ENSTBET00000007914(RAD50);ENSTBET00000011781(TP53);ENSTBET00000011922(ATF2);ENSTBET00000012025(SLF1);ENSTBET00000013628(NBN);ENSTBET00000013783(SMC5);ENSTBET00000014531(KDM4D);ENSTBET0000…
GO:0090734	site of DNA damage	18	22	0.0125623	0.192869	ENSTBET00000001571(RNF168);ENSTBET00000002488(APLF);ENSTBET00000002818(SMARCAD1);ENSTBET00000003202(RAD18);ENSTBET00000003669(RNF169);ENSTBET00000004663(VCP);ENSTBET00000006256(SMARCAL1);ENSTBET00000006594(PHF1);ENSTBET00000007914(RAD50);ENSTBET00000011781(TP53);ENSTBET00000011922(ATF2);ENSTBET00000012025(SLF1);ENSTBET00000013628(NBN);ENSTBET00000013783(SMC5);ENSTBET00000014531(KDM4D);ENSTBET0000…
GO:0045171	intercellular bridge	26	34	0.0136108	0.205981	ENSTBET00000000318(QSOX1);ENSTBET00000001144(PPP1R13L);ENSTBET00000001569(RBM44);ENSTBET00000001726(PCNT);ENSTBET00000004064(TRIM45);ENSTBET00000004880(CDCA8);ENSTBET00000005068(ESRRA);ENSTBET00000005691(KLK6);ENSTBET00000006009(CEP55);ENSTBET00000006211(PCIF1);ENSTBET00000006620(KIF23);ENSTBET00000006730(UNC119);ENSTBET00000007277(TDP2);ENSTBET00000008145(KRR1);ENSTBET00000008705(KMT2E);ENSTBET0…
GO:0032421	stereocilium bundle	24	31	0.013732	0.205981	ENSTBET00000000133(DOCK4);ENSTBET00000000827(ATP8B1);ENSTBET00000000902(TMC1);ENSTBET00000001223(USH1C);ENSTBET00000001757(RDX);ENSTBET00000003079(MYO1C);ENSTBET00000003375(SLC9A3R1);ENSTBET00000006425(IFT88);ENSTBET00000007336(CLIC5);ENSTBET00000007426(MYO3B);ENSTBET00000007443(PCDH15);ENSTBET00000008168(CIB2);ENSTBET00000008912(USH2A);ENSTBET00000009172(PROM1);ENSTBET00000010169(MYO3A);ENSTBET0…
GO:0034399	nuclear periphery	37	51	0.0144453	0.214218	ENSTBET00000000297(NUP205);ENSTBET00000002690(TEP1);ENSTBET00000003096(NONO);ENSTBET00000003358(CENPF);ENSTBET00000003664(MAP2);ENSTBET00000004196(NUP153);ENSTBET00000004571(NUP98);ENSTBET00000004614(SPARC);ENSTBET00000004840(DNMT3A);ENSTBET00000005039(ATF4);ENSTBET00000005205(SATB1);ENSTBET00000006200(LMNB1);ENSTBET00000006418(NUP93);ENSTBET00000006722(BLM);ENSTBET00000007034(ALOX5);ENSTBET00000…
GO:0005798	Golgi-associated vesicle	35	48	0.0152301	0.223318	ENSTBET00000000541(CSPG5);ENSTBET00000000676(SEC24B);ENSTBET00000000863(SLC2A4);ENSTBET00000000867(SEC24A);ENSTBET00000001051(VANGL2);ENSTBET00000001476(SEC23A);ENSTBET00000002082(ARCN1);ENSTBET00000002502(SORT1);ENSTBET00000003009(LRRK2);ENSTBET00000003845(COPA);ENSTBET00000004481(PACS1);ENSTBET00000004546(SCYL1);ENSTBET00000005725(FURIN);ENSTBET00000005846(SEC24C);ENSTBET00000006191(VPS41);ENST…
GO:0043235	receptor complex	110	169	0.0155773	0.225871	ENSTBET00000000053(ENG);ENSTBET00000000208(INSR);ENSTBET00000000281(TGFBR3);ENSTBET00000000801(LEPR);ENSTBET00000000873(ITPR2);ENSTBET00000001023(CHRNA7);ENSTBET00000001116(GABBR2);ENSTBET00000001192(CD44);ENSTBET00000001208(FCRL5);ENSTBET00000001270(GRID2);ENSTBET00000001623(MUSK);ENSTBET00000001629(ITGB8);ENSTBET00000001744(CAPRIN2);ENSTBET00000002056(TLR4);ENSTBET00000002323(GRIK1);ENSTBET0000…
GO:0000784	nuclear chromosome, telomeric region	33	45	0.0160136	0.229646	ENSTBET00000000784(ORC2);ENSTBET00000001716(MCM5);ENSTBET00000002043(MCM3);ENSTBET00000002053(ORC4);ENSTBET00000002057(PIF1);ENSTBET00000002385(PARP1);ENSTBET00000002946(PRKDC);ENSTBET00000003405(POT1);ENSTBET00000003621(SLX4);ENSTBET00000003880(HIST3H3);ENSTBET00000004005(XRCC5);ENSTBET00000004585(MSH2);ENSTBET00000005293(TINF2);ENSTBET00000007535(CDC73);ENSTBET00000007841(CTC1);ENSTBET000000079…
GO:0033267	axon part	67	99	0.016428	0.2319	ENSTBET00000000102(SETX);ENSTBET00000000370(CNTN2);ENSTBET00000000679(DCTN2);ENSTBET00000001023(CHRNA7);ENSTBET00000001244(GSK3B);ENSTBET00000001294(TANC1);ENSTBET00000001502(DAG1);ENSTBET00000001637(INPP5J);ENSTBET00000001696(L1CAM);ENSTBET00000001876(CNTNAP2);ENSTBET00000002018(EXOC4);ENSTBET00000002103(SCN1A);ENSTBET00000002241(NCAM1);ENSTBET00000002361(PCDH9);ENSTBET00000002393(APBB1);ENSTBET…
GO:0032279	asymmetric synapse	31	42	0.0167805	0.2319	ENSTBET00000001157(CABP1);ENSTBET00000001210(PKP4);ENSTBET00000001419(CACNA1C);ENSTBET00000001426(CPEB4);ENSTBET00000001497(PDE4B);ENSTBET00000001955(CTNND2);ENSTBET00000002030(RIMS1);ENSTBET00000002077(HOMER1);ENSTBET00000002239(BSN);ENSTBET00000002323(GRIK1);ENSTBET00000003072(GRIN2B);ENSTBET00000003380(DISC1);ENSTBET00000003664(MAP2);ENSTBET00000003946(GRIA1);ENSTBET00000004966(GRIN2C);ENSTBET…
GO:0098984	neuron to neuron synapse	31	42	0.0167805	0.2319	ENSTBET00000001157(CABP1);ENSTBET00000001210(PKP4);ENSTBET00000001419(CACNA1C);ENSTBET00000001426(CPEB4);ENSTBET00000001497(PDE4B);ENSTBET00000001955(CTNND2);ENSTBET00000002030(RIMS1);ENSTBET00000002077(HOMER1);ENSTBET00000002239(BSN);ENSTBET00000002323(GRIK1);ENSTBET00000003072(GRIN2B);ENSTBET00000003380(DISC1);ENSTBET00000003664(MAP2);ENSTBET00000003946(GRIA1);ENSTBET00000004966(GRIN2C);ENSTBET…
GO:0036464	cytoplasmic ribonucleoprotein granule	57	83	0.0168816	0.2319	ENSTBET00000000891(ZC3H12D);ENSTBET00000001032(DDX6);ENSTBET00000001555(NCL);ENSTBET00000001845(MOV10);ENSTBET00000002032(ATXN2);ENSTBET00000002300(PAN2);ENSTBET00000002512(TOP1);ENSTBET00000002906(RPS4X);ENSTBET00000003275(FMR1);ENSTBET00000003314(XRN1);ENSTBET00000003318(MAEL);ENSTBET00000003594(DDX4);ENSTBET00000003627(DCP2);ENSTBET00000003732(IQGAP1);ENSTBET00000004287(IGF2BP1);ENSTBET0000000…
GO:0005614	interstitial matrix	10	11	0.0182813	0.238349	ENSTBET00000000919(VIT);ENSTBET00000002008(SMOC2);ENSTBET00000002605(COL14A1);ENSTBET00000003206(EGFLAM);ENSTBET00000004251(NAV2);ENSTBET00000005042(CCDC80);ENSTBET00000007979(ABI3BP);ENSTBET00000009988(VWA1);ENSTBET00000013737(-);ENSTBET00000015816(TNC)
GO:0032039	integrator complex	10	11	0.0182813	0.238349	ENSTBET00000002629(INTS1);ENSTBET00000005375(CPSF3L);ENSTBET00000009560(INTS12);ENSTBET00000010252(INTS4);ENSTBET00000013726(INTS7);ENSTBET00000014222(INTS5);ENSTBET00000016201(INTS9);ENSTBET00000016567(INTS6);ENSTBET00000016637(INTS8);ENSTBET00000016959(INTS3)
GO:0005643	nuclear pore	17	21	0.0184469	0.238349	ENSTBET00000000223(NUP50);ENSTBET00000000519(RANBP2);ENSTBET00000004196(NUP153);ENSTBET00000004571(NUP98);ENSTBET00000006062(NUP88);ENSTBET00000006418(NUP93);ENSTBET00000006545(MX2);ENSTBET00000007005(MAD1L1);ENSTBET00000009220(NUP133);ENSTBET00000009774(XPOT);ENSTBET00000010140(AHCTF1);ENSTBET00000010664(TPR);ENSTBET00000011052(MAD2L1);ENSTBET00000011255(NUP160);ENSTBET00000012828(NUP107);ENSTBE…
GO:0005905	clathrin-coated pit	17	21	0.0184469	0.238349	ENSTBET00000000238(CUBN);ENSTBET00000000624(PICALM);ENSTBET00000002502(SORT1);ENSTBET00000003526(SELE);ENSTBET00000003984(HIP1R);ENSTBET00000006447(REPS1);ENSTBET00000006662(ITSN1);ENSTBET00000008715(LRP2);ENSTBET00000011285(EPS15);ENSTBET00000011562(SGIP1);ENSTBET00000011732(TNK2);ENSTBET00000011985(TFRC);ENSTBET00000012481(DAB2);ENSTBET00000013453(CLTCL1);ENSTBET00000013609(TBC1D5);ENSTBET00000…
GO:0030658	transport vesicle membrane	17	21	0.0184469	0.238349	ENSTBET00000000676(SEC24B);ENSTBET00000000867(SEC24A);ENSTBET00000001180(GABRA2);ENSTBET00000001476(SEC23A);ENSTBET00000002805(ICA1);ENSTBET00000004952(-);ENSTBET00000005846(SEC24C);ENSTBET00000006724(SEC24D);ENSTBET00000006992(SYN3);ENSTBET00000007683(SLC30A3);ENSTBET00000011207(SYT1);ENSTBET00000013453(CLTCL1);ENSTBET00000014115(CA4);ENSTBET00000014849(SCAMP1);ENSTBET00000015119(AFTPH);ENSTBET0…
GO:0030660	Golgi-associated vesicle membrane	17	21	0.0184469	0.238349	ENSTBET00000000541(CSPG5);ENSTBET00000000676(SEC24B);ENSTBET00000000867(SEC24A);ENSTBET00000001476(SEC23A);ENSTBET00000003845(COPA);ENSTBET00000004546(SCYL1);ENSTBET00000005846(SEC24C);ENSTBET00000006724(SEC24D);ENSTBET00000011597(ZDHHC13);ENSTBET00000011876(COPB1);ENSTBET00000011909(COPB2);ENSTBET00000012577(COPG1);ENSTBET00000013453(CLTCL1);ENSTBET00000014436(SPPL2A);ENSTBET00000014584(AP4E1);E…
GO:0044295	axonal growth cone	7	7	0.0188296	0.238643	ENSTBET00000007479(TRPV2);ENSTBET00000008251(RTN4R);ENSTBET00000013863(FLRT3);ENSTBET00000013952(GPM6A);ENSTBET00000014148(SHTN1);ENSTBET00000014837(COBL);ENSTBET00000016236(APC)
GO:0000781	chromosome, telomeric region	43	61	0.0188354	0.238643	ENSTBET00000000784(ORC2);ENSTBET00000001716(MCM5);ENSTBET00000002043(MCM3);ENSTBET00000002053(ORC4);ENSTBET00000002057(PIF1);ENSTBET00000002385(PARP1);ENSTBET00000002483(CHEK1);ENSTBET00000002946(PRKDC);ENSTBET00000003405(POT1);ENSTBET00000003621(SLX4);ENSTBET00000003834(CCDC155);ENSTBET00000003880(HIST3H3);ENSTBET00000004005(XRCC5);ENSTBET00000004585(MSH2);ENSTBET00000004841(LRWD1);ENSTBET000000…
GO:0005769	early endosome	79	119	0.0193012	0.242193	ENSTBET00000000483(WLS);ENSTBET00000001276(ANXA2);ENSTBET00000001818(RCC2);ENSTBET00000001876(CNTNAP2);ENSTBET00000001970(PTPN1);ENSTBET00000002246(KCNQ1);ENSTBET00000002268(MGRN1);ENSTBET00000002419(LAMP5);ENSTBET00000002502(SORT1);ENSTBET00000002511(WDFY1);ENSTBET00000002641(ST8SIA2);ENSTBET00000002655(EEA1);ENSTBET00000002674(EPHA4);ENSTBET00000002867(RUBCN);ENSTBET00000002886(SNX1);ENSTBET000…
GO:0030136	clathrin-coated vesicle	34	47	0.0200035	0.248614	ENSTBET00000000624(PICALM);ENSTBET00000000766(CEMIP);ENSTBET00000000863(SLC2A4);ENSTBET00000002502(SORT1);ENSTBET00000003833(HIP1);ENSTBET00000003984(HIP1R);ENSTBET00000005573(ECE1);ENSTBET00000005725(FURIN);ENSTBET00000005977(GGA2);ENSTBET00000006191(VPS41);ENSTBET00000006215(OCRL);ENSTBET00000006924(NUMB);ENSTBET00000007624(ATP7A);ENSTBET00000008264(STEAP2);ENSTBET00000010255(MYO6);ENSTBET00000…
GO:0030424	axon	114	177	0.0215972	0.265891	ENSTBET00000000051(NTNG2);ENSTBET00000000102(SETX);ENSTBET00000000336(KATNB1);ENSTBET00000000370(CNTN2);ENSTBET00000000679(DCTN2);ENSTBET00000000851(BACE1);ENSTBET00000001023(CHRNA7);ENSTBET00000001055(SLC38A7);ENSTBET00000001180(GABRA2);ENSTBET00000001244(GSK3B);ENSTBET00000001294(TANC1);ENSTBET00000001502(DAG1);ENSTBET00000001637(INPP5J);ENSTBET00000001696(L1CAM);ENSTBET00000001876(CNTNAP2);ENS…
GO:0097730	non-motile cilium	44	63	0.022309	0.272086	ENSTBET00000000316(SPATA7);ENSTBET00000000429(CNGB1);ENSTBET00000000897(GNB5);ENSTBET00000001223(USH1C);ENSTBET00000001633(NUPL2);ENSTBET00000002123(KIF3A);ENSTBET00000002543(PRKCA);ENSTBET00000003856(NPHP4);ENSTBET00000005225(MYO5A);ENSTBET00000005873(KIFAP3);ENSTBET00000005908(PDE6B);ENSTBET00000006066(MAK);ENSTBET00000006215(OCRL);ENSTBET00000006251(CEP290);ENSTBET00000006425(IFT88);ENSTBET000…
GO:0030057	desmosome	12	14	0.022949	0.274757	ENSTBET00000001210(PKP4);ENSTBET00000001287(DSG2);ENSTBET00000001877(KAZN);ENSTBET00000002039(B4GALT1);ENSTBET00000007071(UBA1);ENSTBET00000007075(JUP);ENSTBET00000007437(DSG4);ENSTBET00000007732(PKP1);ENSTBET00000015075(DSP);ENSTBET00000015250(DSC3);ENSTBET00000015622(DSC2);ENSTBET00000015918(DSC1)
GO:0030134	COPII-coated ER to Golgi transport vesicle	12	14	0.022949	0.274757	ENSTBET00000000676(SEC24B);ENSTBET00000000867(SEC24A);ENSTBET00000001051(VANGL2);ENSTBET00000001476(SEC23A);ENSTBET00000005846(SEC24C);ENSTBET00000006724(SEC24D);ENSTBET00000007752(APP);ENSTBET00000009831(YIPF6);ENSTBET00000013992(SEC31A);ENSTBET00000014608(PCSK9);ENSTBET00000015906(LMAN1);ENSTBET00000017324(YIPF5)
GO:1904949	ATPase complex	42	60	0.0239339	0.282123	ENSTBET00000000505(BAZ1A);ENSTBET00000000529(SMARCC2);ENSTBET00000000739(SMARCA4);ENSTBET00000000854(ACTL6B);ENSTBET00000000987(-);ENSTBET00000002113(SALL1);ENSTBET00000002233(RBBP4);ENSTBET00000002436(TRRAP);ENSTBET00000003250(DPF1);ENSTBET00000004309(ING3);ENSTBET00000004695(INO80);ENSTBET00000004797(SMARCD1);ENSTBET00000005236(ARID1B);ENSTBET00000005741(UCHL5);ENSTBET00000006107(NFRKB);ENSTBET…
GO:0070161	anchoring junction	192	308	0.0241471	0.282123	ENSTBET00000000053(ENG);ENSTBET00000000215(RSU1);ENSTBET00000000239(ILK);ENSTBET00000000366(KIFC3);ENSTBET00000000602(PDGFRB);ENSTBET00000000809(YES1);ENSTBET00000000847(ACTN1);ENSTBET00000001028(MMP14);ENSTBET00000001162(GNB2);ENSTBET00000001165(JAK1);ENSTBET00000001192(CD44);ENSTBET00000001210(PKP4);ENSTBET00000001283(HNRNPK);ENSTBET00000001287(DSG2);ENSTBET00000001402(CDH1);ENSTBET00000001413(…
GO:0030496	midbody	52	76	0.0242129	0.282123	ENSTBET00000000124(ANXA11);ENSTBET00000000151(ZNF330);ENSTBET00000000619(SCCPDH);ENSTBET00000000927(PSRC1);ENSTBET00000001210(PKP4);ENSTBET00000001276(ANXA2);ENSTBET00000001818(RCC2);ENSTBET00000002214(INCENP);ENSTBET00000002656(ANKRD54);ENSTBET00000003358(CENPF);ENSTBET00000003389(CAPG);ENSTBET00000003475(RAB11FIP4);ENSTBET00000003732(IQGAP1);ENSTBET00000003947(KLHL9);ENSTBET00000004450(KIF13A);…
GO:0005773	vacuole	155	246	0.0248108	0.286532	ENSTBET00000000123(SNX14);ENSTBET00000000124(ANXA11);ENSTBET00000000160(VPS36);ENSTBET00000000583(MFSD8);ENSTBET00000000596(ACP5);ENSTBET00000000743(OCA2);ENSTBET00000000908(SLC36A1);ENSTBET00000001162(GNB2);ENSTBET00000001190(SLC44A2);ENSTBET00000001251(P2RX4);ENSTBET00000001257(HYAL2);ENSTBET00000001276(ANXA2);ENSTBET00000001297(RAB2A);ENSTBET00000001677(ZFYVE1);ENSTBET00000001878(PLA2G3);ENSTB…
GO:0005720	nuclear heterochromatin	16	20	0.0268532	0.307399	ENSTBET00000000975(MPHOSPH8);ENSTBET00000002539(UHRF2);ENSTBET00000003694(BEND3);ENSTBET00000004840(DNMT3A);ENSTBET00000005133(PHC1);ENSTBET00000005205(SATB1);ENSTBET00000006478(SUZ12);ENSTBET00000008085(CBX5);ENSTBET00000008426(EED);ENSTBET00000008581(TCP1);ENSTBET00000010868(ZFP57);ENSTBET00000010985(DNMT3B);ENSTBET00000016371(RNF2);ENSTBET00000016798(-);ENSTBET00000017218(TRIM28);ENSTBET000000…
GO:0044441	ciliary part	126	198	0.027116	0.307708	ENSTBET00000000145(MARK4);ENSTBET00000000203(PKHD1);ENSTBET00000000316(SPATA7);ENSTBET00000000429(CNGB1);ENSTBET00000000790(DNAH5);ENSTBET00000000897(GNB5);ENSTBET00000000942(TTLL8);ENSTBET00000001223(USH1C);ENSTBET00000001633(NUPL2);ENSTBET00000001726(PCNT);ENSTBET00000001906(DNAI2);ENSTBET00000002011(UNC119B);ENSTBET00000002123(KIF3A);ENSTBET00000002353(CEP89);ENSTBET00000002396(DNAH8);ENSTBET0…
GO:0042641	actomyosin	31	43	0.0277609	0.31231	ENSTBET00000000847(ACTN1);ENSTBET00000001051(VANGL2);ENSTBET00000002282(LCP1);ENSTBET00000003056(ACTN4);ENSTBET00000003449(SH2B2);ENSTBET00000003466(-);ENSTBET00000003696(PTK2);ENSTBET00000004659(TEK);ENSTBET00000005139(MYO18A);ENSTBET00000005225(MYO5A);ENSTBET00000005525(AMOT);ENSTBET00000005654(ABLIM1);ENSTBET00000006558(SORBS1);ENSTBET00000007175(NEBL);ENSTBET00000007762(GAS2L2);ENSTBET0000000…
GO:0098805	whole membrane	274	448	0.0285709	0.318676	ENSTBET00000000160(VPS36);ENSTBET00000000173(LCP2);ENSTBET00000000193(SEC31B);ENSTBET00000000208(INSR);ENSTBET00000000541(CSPG5);ENSTBET00000000557(TEX101);ENSTBET00000000583(MFSD8);ENSTBET00000000624(PICALM);ENSTBET00000000646(VAC14);ENSTBET00000000653(RAB11B);ENSTBET00000000655(CD4);ENSTBET00000000676(SEC24B);ENSTBET00000000743(OCA2);ENSTBET00000000745(RAB17);ENSTBET00000000754(RETSAT);ENSTBET0…
GO:0005730	nucleolus	295	484	0.029496	0.324997	ENSTBET00000000019(TBL3);ENSTBET00000000023(NUB1);ENSTBET00000000151(ZNF330);ENSTBET00000000329(DAP3);ENSTBET00000000408(VPRBP);ENSTBET00000000427(RRP1B);ENSTBET00000000455(NOL10);ENSTBET00000000534(MBD6);ENSTBET00000000660(ZC3H14);ENSTBET00000000668(ACADVL);ENSTBET00000000700(OBFC1);ENSTBET00000000739(SMARCA4);ENSTBET00000000854(ACTL6B);ENSTBET00000000975(MPHOSPH8);ENSTBET00000000990(SRPK2);ENST…
GO:0032426	stereocilium tip	9	10	0.0296357	0.324997	ENSTBET00000000902(TMC1);ENSTBET00000003375(SLC9A3R1);ENSTBET00000007426(MYO3B);ENSTBET00000010169(MYO3A);ENSTBET00000010273(CDH23);ENSTBET00000010463(DFNB31);ENSTBET00000010641(TMC2);ENSTBET00000011975(ESPN);ENSTBET00000016931(STRC)
GO:0035770	ribonucleoprotein granule	59	88	0.0304616	0.33127	ENSTBET00000000891(ZC3H12D);ENSTBET00000001032(DDX6);ENSTBET00000001555(NCL);ENSTBET00000001845(MOV10);ENSTBET00000002032(ATXN2);ENSTBET00000002300(PAN2);ENSTBET00000002512(TOP1);ENSTBET00000002906(RPS4X);ENSTBET00000003275(FMR1);ENSTBET00000003314(XRN1);ENSTBET00000003318(MAEL);ENSTBET00000003594(DDX4);ENSTBET00000003627(DCP2);ENSTBET00000003732(IQGAP1);ENSTBET00000004287(IGF2BP1);ENSTBET0000000…
GO:0044425	membrane part	1436	2461	0.0312215	0.336055	ENSTBET00000000003(OR6S1);ENSTBET00000000014(-);ENSTBET00000000030(OR4D11);ENSTBET00000000036(-);ENSTBET00000000051(NTNG2);ENSTBET00000000053(ENG);ENSTBET00000000061(-);ENSTBET00000000075(-);ENSTBET00000000079(CX3CR1);ENSTBET00000000081(-);ENSTBET00000000082(FRMPD2);ENSTBET00000000117(-);ENSTBET00000000137(LGR5);ENSTBET00000000155(ERBB3);ENSTBET00000000173(LCP2);ENSTBET00000000193(SEC31B);ENSTBET…
S4);ENSTBET00000015860(QRFPR);ENSTBET00000015869(-);ENSTBET00000015921(-);ENSTBET00000015933(CASP10);ENSTBET00000015954(-);ENSTBET00000015977(FTCD);ENSTBET00000015989(RHBDD1);ENSTBET00000015999(-);ENSTBET00000016016(ATP2A2);ENSTBET00000016021(SPNS1);ENSTBET00000016033(NIPA2);ENSTBET00000016043(ASPSCR1);ENSTBET00000016064(-);ENSTBET00000016066(FZD3);ENSTBET00000016069(-);ENSTBET00000016086(ITGA11)…
GO:0005587	collagen type IV trimer	6	6	0.0332192	0.336055	ENSTBET00000001171(COL4A1);ENSTBET00000003773(COL4A5);ENSTBET00000005132(COL4A2);ENSTBET00000006995(COL4A4);ENSTBET00000008823(COL4A6);ENSTBET00000008998(COL4A3)
GO:0030056	hemidesmosome	6	6	0.0332192	0.336055	ENSTBET00000002962(COL17A1);ENSTBET00000008478(ERBB2IP);ENSTBET00000010446(DST);ENSTBET00000013385(ITGA6);ENSTBET00000014786(PLEC);ENSTBET00000015753(ITGB4)
GO:0042599	lamellar body	6	6	0.0332192	0.336055	ENSTBET00000004012(SPINK5);ENSTBET00000004694(CTSH);ENSTBET00000005467(ABCA12);ENSTBET00000006511(NAPSA);ENSTBET00000011545(LAMP3);ENSTBET00000017271(ABCA3)
GO:0070938	contractile ring	6	6	0.0332192	0.336055	ENSTBET00000001502(DAG1);ENSTBET00000006208(KIF20B);ENSTBET00000014549(PRC1);ENSTBET00000014663(UTRN);ENSTBET00000015064(MAEA);ENSTBET00000016199(ANLN)
GO:0098642	network-forming collagen trimer	6	6	0.0332192	0.336055	ENSTBET00000001171(COL4A1);ENSTBET00000003773(COL4A5);ENSTBET00000005132(COL4A2);ENSTBET00000006995(COL4A4);ENSTBET00000008823(COL4A6);ENSTBET00000008998(COL4A3)
GO:0098645	collagen network	6	6	0.0332192	0.336055	ENSTBET00000001171(COL4A1);ENSTBET00000003773(COL4A5);ENSTBET00000005132(COL4A2);ENSTBET00000006995(COL4A4);ENSTBET00000008823(COL4A6);ENSTBET00000008998(COL4A3)
GO:0098651	basement membrane collagen trimer	6	6	0.0332192	0.336055	ENSTBET00000001171(COL4A1);ENSTBET00000003773(COL4A5);ENSTBET00000005132(COL4A2);ENSTBET00000006995(COL4A4);ENSTBET00000008823(COL4A6);ENSTBET00000008998(COL4A3)
GO:1990023	mitotic spindle midzone	6	6	0.0332192	0.336055	ENSTBET00000001818(RCC2);ENSTBET00000006208(KIF20B);ENSTBET00000007413(MAP9);ENSTBET00000010915(KIF18A);ENSTBET00000012252(EML1);ENSTBET00000015274(CTTN)
GO:0005770	late endosome	63	95	0.0352403	0.343549	ENSTBET00000000123(SNX14);ENSTBET00000000160(VPS36);ENSTBET00000000851(BACE1);ENSTBET00000001276(ANXA2);ENSTBET00000001341(VAMP5);ENSTBET00000001351(RAPGEF2);ENSTBET00000001961(ZC3HAV1);ENSTBET00000002246(KCNQ1);ENSTBET00000002742(HTT);ENSTBET00000002867(RUBCN);ENSTBET00000003025(SNX16);ENSTBET00000003342(SRC);ENSTBET00000003458(CD79A);ENSTBET00000003743(ATP7B);ENSTBET00000003805(ABCA5);ENSTBET00…
GO:0000242	pericentriolar material	11	13	0.0352763	0.343549	ENSTBET00000001726(PCNT);ENSTBET00000004929(CEP192);ENSTBET00000006179(PCM1);ENSTBET00000006233(AKAP9);ENSTBET00000008581(TCP1);ENSTBET00000010000(HOOK3);ENSTBET00000013573(NEK1);ENSTBET00000015003(TUBG2);ENSTBET00000015335(TNKS2);ENSTBET00000015808(BBS4);ENSTBET00000015834(TUBG1)
GO:0005891	voltage-gated calcium channel complex	11	13	0.0352763	0.343549	ENSTBET00000001419(CACNA1C);ENSTBET00000002391(CACNA1A);ENSTBET00000002465(CACNA1D);ENSTBET00000003632(CATSPER4);ENSTBET00000003966(CATSPER1);ENSTBET00000004359(CACNA1S);ENSTBET00000005036(CACNA2D4);ENSTBET00000006130(CACNA2D1);ENSTBET00000006499(CACNA1F);ENSTBET00000010435(CACNA1B);ENSTBET00000016823(PDE4D)
GO:0010369	chromocenter	11	13	0.0352763	0.343549	ENSTBET00000000534(MBD6);ENSTBET00000001052(SCMH1);ENSTBET00000001759(TRIM66);ENSTBET00000002113(SALL1);ENSTBET00000002214(INCENP);ENSTBET00000004880(CDCA8);ENSTBET00000005293(TINF2);ENSTBET00000006291(AURKB);ENSTBET00000008085(CBX5);ENSTBET00000008191(MBD5);ENSTBET00000014922(CBX1)
GO:0097546	ciliary base	11	13	0.0352763	0.343549	ENSTBET00000002523(NEK8);ENSTBET00000003380(DISC1);ENSTBET00000003856(NPHP4);ENSTBET00000006425(IFT88);ENSTBET00000006497(PRKAR2B);ENSTBET00000007848(ARMC4);ENSTBET00000009779(NPHP1);ENSTBET00000013269(PRKACB);ENSTBET00000014232(INVS);ENSTBET00000016153(-);ENSTBET00000016706(-)
GO:0001750	photoreceptor outer segment	30	42	0.0361641	0.347314	ENSTBET00000000429(CNGB1);ENSTBET00000000897(GNB5);ENSTBET00000001223(USH1C);ENSTBET00000001633(NUPL2);ENSTBET00000002543(PRKCA);ENSTBET00000005225(MYO5A);ENSTBET00000005908(PDE6B);ENSTBET00000006066(MAK);ENSTBET00000006215(OCRL);ENSTBET00000006251(CEP290);ENSTBET00000007426(MYO3B);ENSTBET00000007617(ABCA4);ENSTBET00000008168(CIB2);ENSTBET00000009172(PROM1);ENSTBET00000009557(RP1);ENSTBET00000011…
GO:0044304	main axon	21	28	0.0361952	0.347314	ENSTBET00000000370(CNTN2);ENSTBET00000001023(CHRNA7);ENSTBET00000001502(DAG1);ENSTBET00000001876(CNTNAP2);ENSTBET00000002103(SCN1A);ENSTBET00000002993(ANK3);ENSTBET00000003957(KCNC1);ENSTBET00000004962(EPB41L3);ENSTBET00000006578(ROBO1);ENSTBET00000008124(NFASC);ENSTBET00000008212(SCN2A);ENSTBET00000008633(DAGLA);ENSTBET00000009008(SPTBN1);ENSTBET00000010574(MYOC);ENSTBET00000012362(DLG1);ENSTBET…
GO:0030119	AP-type membrane coat adaptor complex	19	25	0.0375252	0.350898	ENSTBET00000000624(PICALM);ENSTBET00000000956(GGA1);ENSTBET00000002082(ARCN1);ENSTBET00000004477(AP1B1);ENSTBET00000005977(GGA2);ENSTBET00000005981(AP2B1);ENSTBET00000006191(VPS41);ENSTBET00000010520(VPS11);ENSTBET00000011285(EPS15);ENSTBET00000011511(AP2M1);ENSTBET00000011562(SGIP1);ENSTBET00000012624(AP1G1);ENSTBET00000013039(-);ENSTBET00000013609(TBC1D5);ENSTBET00000014397(AP4M1);ENSTBET000000…
GO:0044448	cell cortex part	45	66	0.0375643	0.350898	ENSTBET00000001402(CDH1);ENSTBET00000001485(DMTN);ENSTBET00000001757(RDX);ENSTBET00000001946(OSBPL8);ENSTBET00000002018(EXOC4);ENSTBET00000002177(PHLDB1);ENSTBET00000002486(MYO5B);ENSTBET00000002961(TMOD1);ENSTBET00000003014(CLASP1);ENSTBET00000003056(ACTN4);ENSTBET00000003160(TRPC4);ENSTBET00000003446(CAPZB);ENSTBET00000003526(SELE);ENSTBET00000003737(EXOC6);ENSTBET00000005019(CAP1);ENSTBET00000…
GO:0070603	SWI/SNF superfamily-type complex	35	50	0.0376307	0.350898	ENSTBET00000000505(BAZ1A);ENSTBET00000000529(SMARCC2);ENSTBET00000000739(SMARCA4);ENSTBET00000000854(ACTL6B);ENSTBET00000002113(SALL1);ENSTBET00000002233(RBBP4);ENSTBET00000002436(TRRAP);ENSTBET00000003250(DPF1);ENSTBET00000004309(ING3);ENSTBET00000004695(INO80);ENSTBET00000004797(SMARCD1);ENSTBET00000005236(ARID1B);ENSTBET00000005741(UCHL5);ENSTBET00000006107(NFRKB);ENSTBET00000006990(SMARCC1);E…
GO:0031674	I band	40	58	0.0379653	0.350898	ENSTBET00000000847(ACTN1);ENSTBET00000001237(JPH1);ENSTBET00000001295(SPHKAP);ENSTBET00000001419(CACNA1C);ENSTBET00000001542(KCNN2);ENSTBET00000001671(DES);ENSTBET00000002077(HOMER1);ENSTBET00000002103(SCN1A);ENSTBET00000002465(CACNA1D);ENSTBET00000002803(NOS1);ENSTBET00000002844(PPP1R12A);ENSTBET00000003056(ACTN4);ENSTBET00000003936(PPP3CB);ENSTBET00000004217(XIRP2);ENSTBET00000004317(BMP10);ENS…
GO:0000803	sex chromosome	17	22	0.0384546	0.350898	ENSTBET00000000644(SIN3B);ENSTBET00000003202(RAD18);ENSTBET00000003318(MAEL);ENSTBET00000003427(DMRTC2);ENSTBET00000004840(DNMT3A);ENSTBET00000005105(CDK2);ENSTBET00000005133(PHC1);ENSTBET00000005735(PBX4);ENSTBET00000006478(SUZ12);ENSTBET00000006796(SMCHD1);ENSTBET00000006990(SMARCC1);ENSTBET00000008426(EED);ENSTBET00000010281(UBE2B);ENSTBET00000013783(SMC5);ENSTBET00000013917(ATR);ENSTBET000000…
GO:0016363	nuclear matrix	28	39	0.038625	0.350898	ENSTBET00000002690(TEP1);ENSTBET00000003096(NONO);ENSTBET00000003358(CENPF);ENSTBET00000004614(SPARC);ENSTBET00000004840(DNMT3A);ENSTBET00000005205(SATB1);ENSTBET00000006200(LMNB1);ENSTBET00000006722(BLM);ENSTBET00000007034(ALOX5);ENSTBET00000008382(POLA1);ENSTBET00000009577(AKAP8L);ENSTBET00000010140(AHCTF1);ENSTBET00000011024(PRKCZ);ENSTBET00000011248(PSMA6);ENSTBET00000011781(TP53);ENSTBET0000…
GO:0044853	plasma membrane raft	28	39	0.038625	0.350898	ENSTBET00000000173(LCP2);ENSTBET00000000208(INSR);ENSTBET00000001241(RANGRF);ENSTBET00000001402(CDH1);ENSTBET00000001419(CACNA1C);ENSTBET00000001591(JAK2);ENSTBET00000002624(CORO1C);ENSTBET00000002803(NOS1);ENSTBET00000003160(TRPC4);ENSTBET00000003342(SRC);ENSTBET00000003526(SELE);ENSTBET00000004993(SMO);ENSTBET00000005152(MYOF);ENSTBET00000008058(PRKAR1A);ENSTBET00000009115(FLOT2);ENSTBET0000000…
GO:0030315	T-tubule	15	19	0.0387198	0.350898	ENSTBET00000001542(KCNN2);ENSTBET00000002103(SCN1A);ENSTBET00000002803(NOS1);ENSTBET00000003936(PPP3CB);ENSTBET00000004359(CACNA1S);ENSTBET00000005929(DYSF);ENSTBET00000006130(CACNA2D1);ENSTBET00000008212(SCN2A);ENSTBET00000009458(ANK2);ENSTBET00000010347(RTN2);ENSTBET00000010612(ATP1A1);ENSTBET00000012574(CAMK2D);ENSTBET00000013070(SLC8A1);ENSTBET00000013193(ATP1A2);ENSTBET00000014443(RYR1)
GO:0005819	spindle	99	155	0.0408451	0.367606	ENSTBET00000000124(ANXA11);ENSTBET00000000203(PKHD1);ENSTBET00000000336(KATNB1);ENSTBET00000000927(PSRC1);ENSTBET00000000930(SGOL1);ENSTBET00000000936(ERCC2);ENSTBET00000001172(SBDS);ENSTBET00000001210(PKP4);ENSTBET00000001818(RCC2);ENSTBET00000001888(PAFAH1B1);ENSTBET00000001889(NIN);ENSTBET00000001953(CEP250);ENSTBET00000001963(NEIL2);ENSTBET00000002214(INCENP);ENSTBET00000002353(CEP89);ENSTBET…
GO:0005938	cell cortex	76	117	0.0419958	0.375374	ENSTBET00000000873(ITPR2);ENSTBET00000001160(USP2);ENSTBET00000001402(CDH1);ENSTBET00000001485(DMTN);ENSTBET00000001555(NCL);ENSTBET00000001757(RDX);ENSTBET00000001888(PAFAH1B1);ENSTBET00000001946(OSBPL8);ENSTBET00000002018(EXOC4);ENSTBET00000002177(PHLDB1);ENSTBET00000002486(MYO5B);ENSTBET00000002961(TMOD1);ENSTBET00000002981(PLA2G4C);ENSTBET00000003014(CLASP1);ENSTBET00000003056(ACTN4);ENSTBET0…
GO:0005776	autophagosome	24	33	0.0438244	0.38134	ENSTBET00000001677(ZFYVE1);ENSTBET00000002694(PIP4K2C);ENSTBET00000002742(HTT);ENSTBET00000002944(-);ENSTBET00000003070(UBQLN4);ENSTBET00000003095(TBC1D25);ENSTBET00000003532(ATG14);ENSTBET00000003604(MAP1LC3A);ENSTBET00000004210(PIP4K2A);ENSTBET00000004227(TBC1D14);ENSTBET00000004368(SRPX);ENSTBET00000004612(-);ENSTBET00000006780(WIPI1);ENSTBET00000008061(FYCO1);ENSTBET00000008337(RAB23);ENSTBET…
GO:0005881	cytoplasmic microtubule	24	33	0.0438244	0.38134	ENSTBET00000000862(CLIP1);ENSTBET00000001775(ENKD1);ENSTBET00000001888(PAFAH1B1);ENSTBET00000002562(CLIP2);ENSTBET00000003014(CLASP1);ENSTBET00000003906(MID1);ENSTBET00000005191(BICD1);ENSTBET00000005612(CYLD);ENSTBET00000005811(CKAP2);ENSTBET00000007413(MAP9);ENSTBET00000007661(SS18);ENSTBET00000008918(AXIN1);ENSTBET00000010278(TUBA1A);ENSTBET00000011128(GTSE1);ENSTBET00000011265(CEP162);ENSTBET…
GO:0097731	9+0 non-motile cilium	41	60	0.0438321	0.38134	ENSTBET00000000316(SPATA7);ENSTBET00000000429(CNGB1);ENSTBET00000000897(GNB5);ENSTBET00000001223(USH1C);ENSTBET00000001633(NUPL2);ENSTBET00000002123(KIF3A);ENSTBET00000002543(PRKCA);ENSTBET00000003856(NPHP4);ENSTBET00000005225(MYO5A);ENSTBET00000005873(KIFAP3);ENSTBET00000005908(PDE6B);ENSTBET00000006066(MAK);ENSTBET00000006215(OCRL);ENSTBET00000006251(CEP290);ENSTBET00000006425(IFT88);ENSTBET000…
GO:0097733	photoreceptor cell cilium	41	60	0.0438321	0.38134	ENSTBET00000000316(SPATA7);ENSTBET00000000429(CNGB1);ENSTBET00000000897(GNB5);ENSTBET00000001223(USH1C);ENSTBET00000001633(NUPL2);ENSTBET00000002123(KIF3A);ENSTBET00000002543(PRKCA);ENSTBET00000003856(NPHP4);ENSTBET00000005225(MYO5A);ENSTBET00000005873(KIFAP3);ENSTBET00000005908(PDE6B);ENSTBET00000006066(MAK);ENSTBET00000006215(OCRL);ENSTBET00000006251(CEP290);ENSTBET00000006425(IFT88);ENSTBET000…
GO:0030018	Z disc	36	52	0.0441833	0.381849	ENSTBET00000000847(ACTN1);ENSTBET00000001237(JPH1);ENSTBET00000001295(SPHKAP);ENSTBET00000001419(CACNA1C);ENSTBET00000001542(KCNN2);ENSTBET00000001671(DES);ENSTBET00000002077(HOMER1);ENSTBET00000002103(SCN1A);ENSTBET00000002465(CACNA1D);ENSTBET00000002803(NOS1);ENSTBET00000002844(PPP1R12A);ENSTBET00000003056(ACTN4);ENSTBET00000003936(PPP3CB);ENSTBET00000004217(XIRP2);ENSTBET00000004317(BMP10);ENS…
GO:0048471	perinuclear region of cytoplasm	176	285	0.0456386	0.391831	ENSTBET00000000203(PKHD1);ENSTBET00000000578(OAS2);ENSTBET00000000624(PICALM);ENSTBET00000000782(STOM);ENSTBET00000000863(SLC2A4);ENSTBET00000001016(OFCC1);ENSTBET00000001160(USP2);ENSTBET00000001162(GNB2);ENSTBET00000001210(PKP4);ENSTBET00000001244(GSK3B);ENSTBET00000001251(P2RX4);ENSTBET00000001257(HYAL2);ENSTBET00000001341(VAMP5);ENSTBET00000001351(RAPGEF2);ENSTBET00000001377(PIKFYVE);ENSTBET0…
GO:0030118	clathrin coat	22	30	0.0464945	0.39657	ENSTBET00000000624(PICALM);ENSTBET00000000956(GGA1);ENSTBET00000002082(ARCN1);ENSTBET00000004477(AP1B1);ENSTBET00000004770(PANK1);ENSTBET00000005977(GGA2);ENSTBET00000005981(AP2B1);ENSTBET00000006191(VPS41);ENSTBET00000011285(EPS15);ENSTBET00000011511(AP2M1);ENSTBET00000011562(SGIP1);ENSTBET00000012624(AP1G1);ENSTBET00000013039(-);ENSTBET00000013101(NECAP2);ENSTBET00000013453(CLTCL1);ENSTBET00000…
GO:0030125	clathrin vesicle coat	8	9	0.0476632	0.401294	ENSTBET00000000624(PICALM);ENSTBET00000011285(EPS15);ENSTBET00000011562(SGIP1);ENSTBET00000013101(NECAP2);ENSTBET00000013453(CLTCL1);ENSTBET00000013609(TBC1D5);ENSTBET00000015119(AFTPH);ENSTBET00000015378(CLTC)
GO:0044447	axoneme part	8	9	0.0476632	0.401294	ENSTBET00000000790(DNAH5);ENSTBET00000001906(DNAI2);ENSTBET00000004272(DNAH7);ENSTBET00000004382(SPAG17);ENSTBET00000005625(SPAG16);ENSTBET00000006425(IFT88);ENSTBET00000011265(CEP162);ENSTBET00000014331(NME8)

## Sheet: W_vs_F.F
GO analyses:molecular function (MF),160 terms satisfied the requirement of p < 0.05
GO ID	Description	W_vs_F (6820)	All (11940)	pvalue	p.adjust	Genes
GO:0032559	adenyl ribonucleotide binding	664	947	7.01868e-18	1.71256e-14	ENSTBET00000000046(FPGS);ENSTBET00000000108(RFC5);ENSTBET00000000126(-);ENSTBET00000000133(DOCK4);ENSTBET00000000145(MARK4);ENSTBET00000000155(ERBB3);ENSTBET00000000189(RHOBTB3);ENSTBET00000000208(INSR);ENSTBET00000000219(CLK2);ENSTBET00000000239(ILK);ENSTBET00000000305(MARS);ENSTBET00000000343(DDX60);ENSTBET00000000365(IRAK1);ENSTBET00000000366(KIFC3);ENSTBET00000000417(KALRN);ENSTBET00000000420…
GO:0030554	adenyl nucleotide binding	665	951	1.78743e-17	1.87389e-14	ENSTBET00000000046(FPGS);ENSTBET00000000108(RFC5);ENSTBET00000000126(-);ENSTBET00000000133(DOCK4);ENSTBET00000000145(MARK4);ENSTBET00000000155(ERBB3);ENSTBET00000000189(RHOBTB3);ENSTBET00000000208(INSR);ENSTBET00000000219(CLK2);ENSTBET00000000239(ILK);ENSTBET00000000305(MARS);ENSTBET00000000343(DDX60);ENSTBET00000000365(IRAK1);ENSTBET00000000366(KIFC3);ENSTBET00000000417(KALRN);ENSTBET00000000420…
GO:0005524	ATP binding	645	920	2.30397e-17	1.87389e-14	ENSTBET00000000046(FPGS);ENSTBET00000000108(RFC5);ENSTBET00000000126(-);ENSTBET00000000133(DOCK4);ENSTBET00000000145(MARK4);ENSTBET00000000155(ERBB3);ENSTBET00000000189(RHOBTB3);ENSTBET00000000208(INSR);ENSTBET00000000219(CLK2);ENSTBET00000000239(ILK);ENSTBET00000000305(MARS);ENSTBET00000000343(DDX60);ENSTBET00000000365(IRAK1);ENSTBET00000000366(KIFC3);ENSTBET00000000417(KALRN);ENSTBET00000000420…
GO:0043167	ion binding	2017	3189	1.32726e-16	8.09629e-14	ENSTBET00000000006(RNF151);ENSTBET00000000010(ADAM18);ENSTBET00000000033(-);ENSTBET00000000041(ZNF8);ENSTBET00000000046(FPGS);ENSTBET00000000070(NT5E);ENSTBET00000000071(ZNF398);ENSTBET00000000082(FRMPD2);ENSTBET00000000086(ZNF526);ENSTBET00000000108(RFC5);ENSTBET00000000123(SNX14);ENSTBET00000000124(ANXA11);ENSTBET00000000126(-);ENSTBET00000000133(DOCK4);ENSTBET00000000145(MARK4);ENSTBET00000000…
010997(ZBTB24);ENSTBET00000011003(KMT2A);ENSTBET00000011024(PRKCZ);ENSTBET00000011046(CFTR);ENSTBET00000011058(IQGAP2);ENSTBET00000011084(RNF19A);ENSTBET00000011099(TAOK2);ENSTBET00000011100(PDK4);ENSTBET00000011109(CSNK1G3);ENSTBET00000011134(SNRK);ENSTBET00000011155(PLEKHA5);ENSTBET00000011172(EPHB6);ENSTBET00000011177(EXOG);ENSTBET00000011179(LTBP1);ENSTBET00000011189(PTK2B);ENSTBET00000011196…
GO:0008144	drug binding	696	1016	4.86512e-15	2.37418e-12	ENSTBET00000000046(FPGS);ENSTBET00000000108(RFC5);ENSTBET00000000126(-);ENSTBET00000000133(DOCK4);ENSTBET00000000145(MARK4);ENSTBET00000000155(ERBB3);ENSTBET00000000189(RHOBTB3);ENSTBET00000000208(INSR);ENSTBET00000000219(CLK2);ENSTBET00000000239(ILK);ENSTBET00000000305(MARS);ENSTBET00000000343(DDX60);ENSTBET00000000365(IRAK1);ENSTBET00000000366(KIFC3);ENSTBET00000000417(KALRN);ENSTBET00000000420…
GO:0097367	carbohydrate derivative binding	856	1297	2.94036e-12	1.19575e-09	ENSTBET00000000033(-);ENSTBET00000000046(FPGS);ENSTBET00000000108(RFC5);ENSTBET00000000126(-);ENSTBET00000000133(DOCK4);ENSTBET00000000145(MARK4);ENSTBET00000000155(ERBB3);ENSTBET00000000179(RAB39A);ENSTBET00000000189(RHOBTB3);ENSTBET00000000208(INSR);ENSTBET00000000219(CLK2);ENSTBET00000000239(ILK);ENSTBET00000000295(SLIT2);ENSTBET00000000305(MARS);ENSTBET00000000343(DDX60);ENSTBET00000000365(IR…
GO:0032553	ribonucleotide binding	769	1168	9.38874e-11	3.27265e-08	ENSTBET00000000033(-);ENSTBET00000000046(FPGS);ENSTBET00000000108(RFC5);ENSTBET00000000126(-);ENSTBET00000000133(DOCK4);ENSTBET00000000145(MARK4);ENSTBET00000000155(ERBB3);ENSTBET00000000179(RAB39A);ENSTBET00000000189(RHOBTB3);ENSTBET00000000208(INSR);ENSTBET00000000219(CLK2);ENSTBET00000000239(ILK);ENSTBET00000000305(MARS);ENSTBET00000000343(DDX60);ENSTBET00000000365(IRAK1);ENSTBET00000000366(KI…
GO:0032555	purine ribonucleotide binding	763	1159	1.15767e-10	3.5309e-08	ENSTBET00000000033(-);ENSTBET00000000046(FPGS);ENSTBET00000000108(RFC5);ENSTBET00000000126(-);ENSTBET00000000133(DOCK4);ENSTBET00000000145(MARK4);ENSTBET00000000155(ERBB3);ENSTBET00000000179(RAB39A);ENSTBET00000000189(RHOBTB3);ENSTBET00000000208(INSR);ENSTBET00000000219(CLK2);ENSTBET00000000239(ILK);ENSTBET00000000305(MARS);ENSTBET00000000343(DDX60);ENSTBET00000000365(IRAK1);ENSTBET00000000366(KI…
GO:0043168	anion binding	1007	1562	1.3432e-10	3.64156e-08	ENSTBET00000000033(-);ENSTBET00000000046(FPGS);ENSTBET00000000082(FRMPD2);ENSTBET00000000108(RFC5);ENSTBET00000000123(SNX14);ENSTBET00000000124(ANXA11);ENSTBET00000000126(-);ENSTBET00000000133(DOCK4);ENSTBET00000000145(MARK4);ENSTBET00000000155(ERBB3);ENSTBET00000000179(RAB39A);ENSTBET00000000189(RHOBTB3);ENSTBET00000000208(INSR);ENSTBET00000000219(CLK2);ENSTBET00000000239(ILK);ENSTBET00000000295…
GO:0017076	purine nucleotide binding	770	1173	2.1793e-10	5.3175e-08	ENSTBET00000000033(-);ENSTBET00000000046(FPGS);ENSTBET00000000108(RFC5);ENSTBET00000000126(-);ENSTBET00000000133(DOCK4);ENSTBET00000000145(MARK4);ENSTBET00000000155(ERBB3);ENSTBET00000000179(RAB39A);ENSTBET00000000189(RHOBTB3);ENSTBET00000000208(INSR);ENSTBET00000000219(CLK2);ENSTBET00000000239(ILK);ENSTBET00000000305(MARS);ENSTBET00000000343(DDX60);ENSTBET00000000365(IRAK1);ENSTBET00000000366(KI…
GO:0035639	purine ribonucleoside triphosphate binding	739	1125	4.39783e-10	9.75519e-08	ENSTBET00000000033(-);ENSTBET00000000046(FPGS);ENSTBET00000000108(RFC5);ENSTBET00000000126(-);ENSTBET00000000133(DOCK4);ENSTBET00000000145(MARK4);ENSTBET00000000155(ERBB3);ENSTBET00000000179(RAB39A);ENSTBET00000000189(RHOBTB3);ENSTBET00000000208(INSR);ENSTBET00000000219(CLK2);ENSTBET00000000239(ILK);ENSTBET00000000305(MARS);ENSTBET00000000343(DDX60);ENSTBET00000000365(IRAK1);ENSTBET00000000366(KI…
GO:0003774	motor activity	82	96	2.18492e-09	4.44266e-07	ENSTBET00000000366(KIFC3);ENSTBET00000000453(KIF12);ENSTBET00000000537(-);ENSTBET00000000790(DNAH5);ENSTBET00000001030(MYO10);ENSTBET00000001122(-);ENSTBET00000001163(STARD9);ENSTBET00000001250(-);ENSTBET00000001306(KIF5C);ENSTBET00000001733(MYO5C);ENSTBET00000001906(DNAI2);ENSTBET00000002123(KIF3A);ENSTBET00000002135(KIF21B);ENSTBET00000002396(DNAH8);ENSTBET00000002486(MYO5B);ENSTBET00000002749(…
GO:0046872	metal ion binding	1152	1821	4.16334e-09	7.81427e-07	ENSTBET00000000006(RNF151);ENSTBET00000000010(ADAM18);ENSTBET00000000041(ZNF8);ENSTBET00000000070(NT5E);ENSTBET00000000071(ZNF398);ENSTBET00000000086(ZNF526);ENSTBET00000000124(ANXA11);ENSTBET00000000151(ZNF330);ENSTBET00000000190(RUNX1);ENSTBET00000000197(FGD2);ENSTBET00000000228(ZNF804A);ENSTBET00000000238(CUBN);ENSTBET00000000253(-);ENSTBET00000000270(DCHS2);ENSTBET00000000295(SLIT2);ENSTBET00…
GO:0043169	cation binding	1172	1856	5.43623e-09	9.47457e-07	ENSTBET00000000006(RNF151);ENSTBET00000000010(ADAM18);ENSTBET00000000041(ZNF8);ENSTBET00000000070(NT5E);ENSTBET00000000071(ZNF398);ENSTBET00000000086(ZNF526);ENSTBET00000000124(ANXA11);ENSTBET00000000151(ZNF330);ENSTBET00000000190(RUNX1);ENSTBET00000000197(FGD2);ENSTBET00000000228(ZNF804A);ENSTBET00000000238(CUBN);ENSTBET00000000253(-);ENSTBET00000000270(DCHS2);ENSTBET00000000295(SLIT2);ENSTBET00…
GO:0000166	nucleotide binding	827	1282	7.01522e-09	1.06982e-06	ENSTBET00000000033(-);ENSTBET00000000046(FPGS);ENSTBET00000000070(NT5E);ENSTBET00000000108(RFC5);ENSTBET00000000126(-);ENSTBET00000000133(DOCK4);ENSTBET00000000145(MARK4);ENSTBET00000000155(ERBB3);ENSTBET00000000179(RAB39A);ENSTBET00000000189(RHOBTB3);ENSTBET00000000208(INSR);ENSTBET00000000219(CLK2);ENSTBET00000000239(ILK);ENSTBET00000000305(MARS);ENSTBET00000000343(DDX60);ENSTBET00000000365(IRA…
GO:1901265	nucleoside phosphate binding	827	1282	7.01522e-09	1.06982e-06	ENSTBET00000000033(-);ENSTBET00000000046(FPGS);ENSTBET00000000070(NT5E);ENSTBET00000000108(RFC5);ENSTBET00000000126(-);ENSTBET00000000133(DOCK4);ENSTBET00000000145(MARK4);ENSTBET00000000155(ERBB3);ENSTBET00000000179(RAB39A);ENSTBET00000000189(RHOBTB3);ENSTBET00000000208(INSR);ENSTBET00000000219(CLK2);ENSTBET00000000239(ILK);ENSTBET00000000305(MARS);ENSTBET00000000343(DDX60);ENSTBET00000000365(IRA…
GO:0036094	small molecule binding	915	1436	3.42199e-08	4.91157e-06	ENSTBET00000000033(-);ENSTBET00000000046(FPGS);ENSTBET00000000053(ENG);ENSTBET00000000070(NT5E);ENSTBET00000000108(RFC5);ENSTBET00000000126(-);ENSTBET00000000133(DOCK4);ENSTBET00000000145(MARK4);ENSTBET00000000155(ERBB3);ENSTBET00000000179(RAB39A);ENSTBET00000000189(RHOBTB3);ENSTBET00000000208(INSR);ENSTBET00000000219(CLK2);ENSTBET00000000239(ILK);ENSTBET00000000305(MARS);ENSTBET00000000343(DDX60…
GO:0140096	catalytic activity, acting on a protein	870	1376	5.65121e-07	7.66053e-05	ENSTBET00000000006(RNF151);ENSTBET00000000010(ADAM18);ENSTBET00000000053(ENG);ENSTBET00000000126(-);ENSTBET00000000145(MARK4);ENSTBET00000000155(ERBB3);ENSTBET00000000175(SOX9);ENSTBET00000000188(PCSK5);ENSTBET00000000208(INSR);ENSTBET00000000219(CLK2);ENSTBET00000000239(ILK);ENSTBET00000000244(USP47);ENSTBET00000000246(SENP6);ENSTBET00000000248(EHMT1);ENSTBET00000000275(DDB2);ENSTBET00000000281(…
GO:0016773	phosphotransferase activity, alcohol group as acceptor	369	551	8.07448e-07	0.000103693	ENSTBET00000000053(ENG);ENSTBET00000000098(PIP5KL1);ENSTBET00000000126(-);ENSTBET00000000145(MARK4);ENSTBET00000000155(ERBB3);ENSTBET00000000175(SOX9);ENSTBET00000000208(INSR);ENSTBET00000000219(CLK2);ENSTBET00000000236(RFK);ENSTBET00000000239(ILK);ENSTBET00000000275(DDB2);ENSTBET00000000281(TGFBR3);ENSTBET00000000365(IRAK1);ENSTBET00000000408(VPRBP);ENSTBET00000000417(KALRN);ENSTBET00000000420(E…
GO:0008270	zinc ion binding	521	802	1.65585e-06	0.000202014	ENSTBET00000000006(RNF151);ENSTBET00000000010(ADAM18);ENSTBET00000000041(ZNF8);ENSTBET00000000086(ZNF526);ENSTBET00000000151(ZNF330);ENSTBET00000000228(ZNF804A);ENSTBET00000000300(RNF17);ENSTBET00000000396(ADAM12);ENSTBET00000000505(BAZ1A);ENSTBET00000000578(OAS2);ENSTBET00000000598(MMP16);ENSTBET00000000642(ZMIZ2);ENSTBET00000000655(CD4);ENSTBET00000000695(PHF3);ENSTBET00000000704(CRIP3);ENSTBET…
GO:0004672	protein kinase activity	314	465	1.7643e-06	0.000204995	ENSTBET00000000053(ENG);ENSTBET00000000126(-);ENSTBET00000000145(MARK4);ENSTBET00000000155(ERBB3);ENSTBET00000000175(SOX9);ENSTBET00000000208(INSR);ENSTBET00000000219(CLK2);ENSTBET00000000239(ILK);ENSTBET00000000281(TGFBR3);ENSTBET00000000365(IRAK1);ENSTBET00000000408(VPRBP);ENSTBET00000000417(KALRN);ENSTBET00000000420(ERN2);ENSTBET00000000424(PKDCC);ENSTBET00000000469(CDC42BPG);ENSTBET0000000056…
GO:0016740	transferase activity	864	1376	3.15988e-06	0.00035046	ENSTBET00000000006(RNF151);ENSTBET00000000053(ENG);ENSTBET00000000098(PIP5KL1);ENSTBET00000000126(-);ENSTBET00000000141(CPT1B);ENSTBET00000000145(MARK4);ENSTBET00000000147(CKM);ENSTBET00000000155(ERBB3);ENSTBET00000000175(SOX9);ENSTBET00000000195(PAPOLA);ENSTBET00000000208(INSR);ENSTBET00000000219(CLK2);ENSTBET00000000236(RFK);ENSTBET00000000239(ILK);ENSTBET00000000248(EHMT1);ENSTBET00000000275(D…
GO:0008092	cytoskeletal protein binding	294	435	3.35982e-06	0.000356433	ENSTBET00000000145(MARK4);ENSTBET00000000341(MKL2);ENSTBET00000000366(KIFC3);ENSTBET00000000453(KIF12);ENSTBET00000000528(WAS);ENSTBET00000000653(RAB11B);ENSTBET00000000679(DCTN2);ENSTBET00000000751(CCSER2);ENSTBET00000000847(ACTN1);ENSTBET00000000862(CLIP1);ENSTBET00000000927(PSRC1);ENSTBET00000000941(NOD2);ENSTBET00000000985(TPM2);ENSTBET00000001000(MYBPC3);ENSTBET00000001030(MYO10);ENSTBET0000…
GO:0003777	microtubule motor activity	48	56	4.16188e-06	0.000423125	ENSTBET00000000366(KIFC3);ENSTBET00000000453(KIF12);ENSTBET00000000537(-);ENSTBET00000000790(DNAH5);ENSTBET00000001163(STARD9);ENSTBET00000001306(KIF5C);ENSTBET00000001906(DNAI2);ENSTBET00000002123(KIF3A);ENSTBET00000002135(KIF21B);ENSTBET00000002396(DNAH8);ENSTBET00000002913(-);ENSTBET00000003059(-);ENSTBET00000003091(KIF27);ENSTBET00000003212(KIF21A);ENSTBET00000003214(COL12A1);ENSTBET000000033…
GO:0003824	catalytic activity	2188	3641	7.2065e-06	0.000703354	ENSTBET00000000006(RNF151);ENSTBET00000000010(ADAM18);ENSTBET00000000046(FPGS);ENSTBET00000000053(ENG);ENSTBET00000000070(NT5E);ENSTBET00000000098(PIP5KL1);ENSTBET00000000110(INPP5D);ENSTBET00000000126(-);ENSTBET00000000141(CPT1B);ENSTBET00000000145(MARK4);ENSTBET00000000147(CKM);ENSTBET00000000155(ERBB3);ENSTBET00000000175(SOX9);ENSTBET00000000188(PCSK5);ENSTBET00000000189(RHOBTB3);ENSTBET000000…
10416(POLI);ENSTBET00000010420(KMT2C);ENSTBET00000010434(PARN);ENSTBET00000010443(FHIT);ENSTBET00000010454(CHST8);ENSTBET00000010458(GANC);ENSTBET00000010464(LPIN3);ENSTBET00000010468(SETD7);ENSTBET00000010481(AWAT2);ENSTBET00000010491(ZCCHC6);ENSTBET00000010506(LONP2);ENSTBET00000010509(ISOC1);ENSTBET00000010510(APEX2);ENSTBET00000010513(RBM24);ENSTBET00000010527(CDC7);ENSTBET00000010531(TMPRSS1…
GO:0008017	microtubule binding	90	118	1.02342e-05	0.000960439	ENSTBET00000000145(MARK4);ENSTBET00000000366(KIFC3);ENSTBET00000000453(KIF12);ENSTBET00000000751(CCSER2);ENSTBET00000000862(CLIP1);ENSTBET00000000927(PSRC1);ENSTBET00000001163(STARD9);ENSTBET00000001172(SBDS);ENSTBET00000001306(KIF5C);ENSTBET00000001438(MACF1);ENSTBET00000001669(ARHGEF2);ENSTBET00000001818(RCC2);ENSTBET00000001963(NEIL2);ENSTBET00000002123(KIF3A);ENSTBET00000002135(KIF21B);ENSTBE…
GO:0019899	enzyme binding	704	1118	1.70449e-05	0.00154035	ENSTBET00000000039(NCOA6);ENSTBET00000000089(ST5);ENSTBET00000000133(DOCK4);ENSTBET00000000175(SOX9);ENSTBET00000000176(PEBP1);ENSTBET00000000189(RHOBTB3);ENSTBET00000000197(FGD2);ENSTBET00000000239(ILK);ENSTBET00000000321(XBP1);ENSTBET00000000373(EGR1);ENSTBET00000000392(CNST);ENSTBET00000000417(KALRN);ENSTBET00000000518(RAD23A);ENSTBET00000000528(WAS);ENSTBET00000000535(ARHGEF5);ENSTBET00000000…
GO:0004713	protein tyrosine kinase activity	240	354	1.89049e-05	0.00163896	ENSTBET00000000126(-);ENSTBET00000000145(MARK4);ENSTBET00000000155(ERBB3);ENSTBET00000000208(INSR);ENSTBET00000000219(CLK2);ENSTBET00000000239(ILK);ENSTBET00000000365(IRAK1);ENSTBET00000000420(ERN2);ENSTBET00000000424(PKDCC);ENSTBET00000000469(CDC42BPG);ENSTBET00000000564(CLK1);ENSTBET00000000602(PDGFRB);ENSTBET00000000612(-);ENSTBET00000000809(YES1);ENSTBET00000001024(MASTL);ENSTBET00000001083(S…
GO:0016772	transferase activity, transferring phosphorus-containing groups	437	675	1.94795e-05	0.00163896	ENSTBET00000000053(ENG);ENSTBET00000000098(PIP5KL1);ENSTBET00000000126(-);ENSTBET00000000145(MARK4);ENSTBET00000000147(CKM);ENSTBET00000000155(ERBB3);ENSTBET00000000175(SOX9);ENSTBET00000000195(PAPOLA);ENSTBET00000000208(INSR);ENSTBET00000000219(CLK2);ENSTBET00000000236(RFK);ENSTBET00000000239(ILK);ENSTBET00000000275(DDB2);ENSTBET00000000281(TGFBR3);ENSTBET00000000365(IRAK1);ENSTBET00000000408(VP…
GO:0005089	Rho guanyl-nucleotide exchange factor activity	51	62	2.37745e-05	0.00188812	ENSTBET00000000197(FGD2);ENSTBET00000000417(KALRN);ENSTBET00000000535(ARHGEF5);ENSTBET00000000559(RASGRF2);ENSTBET00000001416(ARHGEF40);ENSTBET00000001422(ARHGEF37);ENSTBET00000001669(ARHGEF2);ENSTBET00000001925(MCF2);ENSTBET00000002734(MCF2L2);ENSTBET00000002908(EPS8L1);ENSTBET00000003514(ARHGEF1);ENSTBET00000004256(-);ENSTBET00000004278(ARHGEF11);ENSTBET00000004420(ARHGEF10);ENSTBET00000004507(…
GO:0005088	Ras guanyl-nucleotide exchange factor activity	75	97	2.39884e-05	0.00188812	ENSTBET00000000089(ST5);ENSTBET00000000197(FGD2);ENSTBET00000000417(KALRN);ENSTBET00000000535(ARHGEF5);ENSTBET00000000559(RASGRF2);ENSTBET00000000585(MADD);ENSTBET00000001241(RANGRF);ENSTBET00000001351(RAPGEF2);ENSTBET00000001416(ARHGEF40);ENSTBET00000001422(ARHGEF37);ENSTBET00000001669(ARHGEF2);ENSTBET00000001925(MCF2);ENSTBET00000002383(RIC1);ENSTBET00000002734(MCF2L2);ENSTBET00000002908(EPS8L1…
GO:0015631	tubulin binding	121	167	2.65566e-05	0.00202494	ENSTBET00000000145(MARK4);ENSTBET00000000366(KIFC3);ENSTBET00000000453(KIF12);ENSTBET00000000751(CCSER2);ENSTBET00000000862(CLIP1);ENSTBET00000000927(PSRC1);ENSTBET00000001163(STARD9);ENSTBET00000001172(SBDS);ENSTBET00000001194(CCT5);ENSTBET00000001306(KIF5C);ENSTBET00000001438(MACF1);ENSTBET00000001497(PDE4B);ENSTBET00000001502(DAG1);ENSTBET00000001669(ARHGEF2);ENSTBET00000001818(RCC2);ENSTBET00…
GO:0046914	transition metal ion binding	606	959	3.87518e-05	0.00286528	ENSTBET00000000006(RNF151);ENSTBET00000000010(ADAM18);ENSTBET00000000041(ZNF8);ENSTBET00000000086(ZNF526);ENSTBET00000000151(ZNF330);ENSTBET00000000228(ZNF804A);ENSTBET00000000300(RNF17);ENSTBET00000000396(ADAM12);ENSTBET00000000505(BAZ1A);ENSTBET00000000578(OAS2);ENSTBET00000000596(ACP5);ENSTBET00000000598(MMP16);ENSTBET00000000642(ZMIZ2);ENSTBET00000000655(CD4);ENSTBET00000000695(PHF3);ENSTBET0…
GO:0017111	nucleoside-triphosphatase activity	285	431	6.19284e-05	0.00444427	ENSTBET00000000189(RHOBTB3);ENSTBET00000000336(KATNB1);ENSTBET00000000366(KIFC3);ENSTBET00000000453(KIF12);ENSTBET00000000537(-);ENSTBET00000000739(SMARCA4);ENSTBET00000000790(DNAH5);ENSTBET00000000802(ATP1A3);ENSTBET00000000827(ATP8B1);ENSTBET00000000834(ATP2A3);ENSTBET00000000936(ERCC2);ENSTBET00000001030(MYO10);ENSTBET00000001122(-);ENSTBET00000001163(STARD9);ENSTBET00000001250(-);ENSTBET00000…
GO:0005201	extracellular matrix structural constituent	21	22	7.7187e-05	0.00538103	ENSTBET00000001171(COL4A1);ENSTBET00000002175(EMILIN1);ENSTBET00000002705(COL2A1);ENSTBET00000003165(LAMA1);ENSTBET00000003167(FBN1);ENSTBET00000003773(COL4A5);ENSTBET00000005132(COL4A2);ENSTBET00000006995(COL4A4);ENSTBET00000007514(LAMC1);ENSTBET00000007958(-);ENSTBET00000008823(COL4A6);ENSTBET00000008998(COL4A3);ENSTBET00000009553(COL24A1);ENSTBET00000012368(FBN2);ENSTBET00000012442(PXDN);ENSTB…
GO:0016301	kinase activity	371	573	8.18202e-05	0.00554559	ENSTBET00000000053(ENG);ENSTBET00000000098(PIP5KL1);ENSTBET00000000126(-);ENSTBET00000000145(MARK4);ENSTBET00000000147(CKM);ENSTBET00000000155(ERBB3);ENSTBET00000000175(SOX9);ENSTBET00000000208(INSR);ENSTBET00000000219(CLK2);ENSTBET00000000236(RFK);ENSTBET00000000239(ILK);ENSTBET00000000281(TGFBR3);ENSTBET00000000365(IRAK1);ENSTBET00000000408(VPRBP);ENSTBET00000000417(KALRN);ENSTBET00000000420(ER…
GO:0031267	small GTPase binding	149	214	9.9377e-05	0.00655351	ENSTBET00000000089(ST5);ENSTBET00000000133(DOCK4);ENSTBET00000000189(RHOBTB3);ENSTBET00000000197(FGD2);ENSTBET00000000417(KALRN);ENSTBET00000000535(ARHGEF5);ENSTBET00000000559(RASGRF2);ENSTBET00000000585(MADD);ENSTBET00000001060(CCDC64);ENSTBET00000001241(RANGRF);ENSTBET00000001351(RAPGEF2);ENSTBET00000001416(ARHGEF40);ENSTBET00000001422(ARHGEF37);ENSTBET00000001560(IPO5);ENSTBET00000001669(ARHGE…
GO:0016758	transferase activity, transferring hexosyl groups	76	101	0.000109491	0.00703045	ENSTBET00000000592(-);ENSTBET00000000865(GALNT13);ENSTBET00000001037(UGGT2);ENSTBET00000001247(UGT2A3);ENSTBET00000001500(-);ENSTBET00000001610(STT3A);ENSTBET00000001898(ALG6);ENSTBET00000002039(B4GALT1);ENSTBET00000003199(XYLT1);ENSTBET00000003270(GCNT7);ENSTBET00000003476(PIGQ);ENSTBET00000003575(GYG2);ENSTBET00000003586(POMT1);ENSTBET00000003623(GCNT3);ENSTBET00000003651(OGT);ENSTBET0000000373…
GO:0005509	calcium ion binding	278	422	0.000113084	0.00707498	ENSTBET00000000124(ANXA11);ENSTBET00000000190(RUNX1);ENSTBET00000000238(CUBN);ENSTBET00000000253(-);ENSTBET00000000270(DCHS2);ENSTBET00000000295(SLIT2);ENSTBET00000000299(CDH6);ENSTBET00000000345(MASP2);ENSTBET00000000759(-);ENSTBET00000000847(ACTN1);ENSTBET00000000940(GPR179);ENSTBET00000000960(CRP);ENSTBET00000000983(NRXN1);ENSTBET00000000991(F10);ENSTBET00000001020(CRACR2A);ENSTBET00000001157(…
GO:0016817	hydrolase activity, acting on acid anhydrides	304	465	0.00012814	0.00781655	ENSTBET00000000189(RHOBTB3);ENSTBET00000000336(KATNB1);ENSTBET00000000366(KIFC3);ENSTBET00000000453(KIF12);ENSTBET00000000537(-);ENSTBET00000000547(NUDT15);ENSTBET00000000739(SMARCA4);ENSTBET00000000790(DNAH5);ENSTBET00000000802(ATP1A3);ENSTBET00000000827(ATP8B1);ENSTBET00000000834(ATP2A3);ENSTBET00000000868(RNGTT);ENSTBET00000000936(ERCC2);ENSTBET00000001030(MYO10);ENSTBET00000001122(-);ENSTBET0…
GO:0017016	Ras GTPase binding	144	207	0.000137917	0.00820777	ENSTBET00000000089(ST5);ENSTBET00000000133(DOCK4);ENSTBET00000000189(RHOBTB3);ENSTBET00000000197(FGD2);ENSTBET00000000417(KALRN);ENSTBET00000000535(ARHGEF5);ENSTBET00000000559(RASGRF2);ENSTBET00000000585(MADD);ENSTBET00000001060(CCDC64);ENSTBET00000001241(RANGRF);ENSTBET00000001351(RAPGEF2);ENSTBET00000001416(ARHGEF40);ENSTBET00000001422(ARHGEF37);ENSTBET00000001560(IPO5);ENSTBET00000001669(ARHGE…
GO:0097159	organic cyclic compound binding	1875	3131	0.000143656	0.00834573	ENSTBET00000000033(-);ENSTBET00000000046(FPGS);ENSTBET00000000070(NT5E);ENSTBET00000000071(ZNF398);ENSTBET00000000102(SETX);ENSTBET00000000108(RFC5);ENSTBET00000000112(ERF);ENSTBET00000000126(-);ENSTBET00000000133(DOCK4);ENSTBET00000000145(MARK4);ENSTBET00000000155(ERBB3);ENSTBET00000000161(FOXI1);ENSTBET00000000175(SOX9);ENSTBET00000000179(RAB39A);ENSTBET00000000189(RHOBTB3);ENSTBET00000000190(R…
0012008(-);ENSTBET00000012014(ZNF639);ENSTBET00000012021(POMK);ENSTBET00000012026(DDR2);ENSTBET00000012028(TAP1);ENSTBET00000012030(MYH10);ENSTBET00000012043(ABCC5);ENSTBET00000012088(CDK12);ENSTBET00000012118(CEBPZ);ENSTBET00000012125(AGXT2);ENSTBET00000012129(ZNF786);ENSTBET00000012132(-);ENSTBET00000012133(GATA3);ENSTBET00000012165(SIN3A);ENSTBET00000012174(STK32B);ENSTBET00000012192(FOXO3);EN…
GO:0016818	hydrolase activity, acting on acid anhydrides, in phosphorus-containing anhydrides	302	463	0.000171998	0.00974164	ENSTBET00000000189(RHOBTB3);ENSTBET00000000336(KATNB1);ENSTBET00000000366(KIFC3);ENSTBET00000000453(KIF12);ENSTBET00000000537(-);ENSTBET00000000547(NUDT15);ENSTBET00000000739(SMARCA4);ENSTBET00000000790(DNAH5);ENSTBET00000000802(ATP1A3);ENSTBET00000000827(ATP8B1);ENSTBET00000000834(ATP2A3);ENSTBET00000000868(RNGTT);ENSTBET00000000936(ERCC2);ENSTBET00000001030(MYO10);ENSTBET00000001122(-);ENSTBET0…
GO:1901363	heterocyclic compound binding	1861	3109	0.000175669	0.00974164	ENSTBET00000000033(-);ENSTBET00000000046(FPGS);ENSTBET00000000070(NT5E);ENSTBET00000000071(ZNF398);ENSTBET00000000102(SETX);ENSTBET00000000108(RFC5);ENSTBET00000000112(ERF);ENSTBET00000000126(-);ENSTBET00000000133(DOCK4);ENSTBET00000000145(MARK4);ENSTBET00000000155(ERBB3);ENSTBET00000000161(FOXI1);ENSTBET00000000175(SOX9);ENSTBET00000000179(RAB39A);ENSTBET00000000189(RHOBTB3);ENSTBET00000000190(R…
(AGXT2);ENSTBET00000012129(ZNF786);ENSTBET00000012132(-);ENSTBET00000012133(GATA3);ENSTBET00000012165(SIN3A);ENSTBET00000012174(STK32B);ENSTBET00000012192(FOXO3);ENSTBET00000012203(-);ENSTBET00000012224(-);ENSTBET00000012226(DBF4B);ENSTBET00000012239(IRF4);ENSTBET00000012262(E2F2);ENSTBET00000012263(MTIF3);ENSTBET00000012270(-);ENSTBET00000012294(MYRF);ENSTBET00000012302(PIWIL3);ENSTBET0000001233…
GO:0017048	Rho GTPase binding	74	99	0.000193861	0.0105116	ENSTBET00000000133(DOCK4);ENSTBET00000000197(FGD2);ENSTBET00000000417(KALRN);ENSTBET00000000535(ARHGEF5);ENSTBET00000000559(RASGRF2);ENSTBET00000001416(ARHGEF40);ENSTBET00000001422(ARHGEF37);ENSTBET00000001669(ARHGEF2);ENSTBET00000001818(RCC2);ENSTBET00000001925(MCF2);ENSTBET00000002286(WHAMM);ENSTBET00000002624(CORO1C);ENSTBET00000002734(MCF2L2);ENSTBET00000002908(EPS8L1);ENSTBET00000003009(LRRK…
GO:0016787	hydrolase activity	930	1517	0.000222975	0.0118274	ENSTBET00000000010(ADAM18);ENSTBET00000000070(NT5E);ENSTBET00000000110(INPP5D);ENSTBET00000000188(PCSK5);ENSTBET00000000189(RHOBTB3);ENSTBET00000000244(USP47);ENSTBET00000000246(SENP6);ENSTBET00000000287(ACE2);ENSTBET00000000336(KATNB1);ENSTBET00000000345(MASP2);ENSTBET00000000366(KIFC3);ENSTBET00000000382(MTMR6);ENSTBET00000000384(CTSZ);ENSTBET00000000396(ADAM12);ENSTBET00000000415(CORIN);ENSTBE…
GO:0016887	ATPase activity	150	218	0.000231751	0.0120313	ENSTBET00000000189(RHOBTB3);ENSTBET00000000336(KATNB1);ENSTBET00000000739(SMARCA4);ENSTBET00000000790(DNAH5);ENSTBET00000000802(ATP1A3);ENSTBET00000000827(ATP8B1);ENSTBET00000000834(ATP2A3);ENSTBET00000000936(ERCC2);ENSTBET00000001472(DHX38);ENSTBET00000001486(HLTF);ENSTBET00000002018(EXOC4);ENSTBET00000002057(PIF1);ENSTBET00000002084(POLQ);ENSTBET00000002233(RBBP4);ENSTBET00000002326(ATP13A2);EN…
GO:0016462	pyrophosphatase activity	298	458	0.000244847	0.0124464	ENSTBET00000000189(RHOBTB3);ENSTBET00000000336(KATNB1);ENSTBET00000000366(KIFC3);ENSTBET00000000453(KIF12);ENSTBET00000000537(-);ENSTBET00000000547(NUDT15);ENSTBET00000000739(SMARCA4);ENSTBET00000000790(DNAH5);ENSTBET00000000802(ATP1A3);ENSTBET00000000827(ATP8B1);ENSTBET00000000834(ATP2A3);ENSTBET00000000868(RNGTT);ENSTBET00000000936(ERCC2);ENSTBET00000001030(MYO10);ENSTBET00000001122(-);ENSTBET0…
GO:0015291	secondary active transmembrane transporter activity	64	85	0.000365444	0.0181976	ENSTBET00000000009(SLC1A6);ENSTBET00000000313(SLC9A2);ENSTBET00000000523(SLC22A6);ENSTBET00000000908(SLC36A1);ENSTBET00000001462(SLC24A2);ENSTBET00000001790(SLC9A8);ENSTBET00000001816(SLC24A5);ENSTBET00000002097(SLC4A2);ENSTBET00000002234(SLC12A6);ENSTBET00000002371(SLC4A9);ENSTBET00000002737(SLC12A1);ENSTBET00000003118(SLC4A4);ENSTBET00000003179(SLC26A4);ENSTBET00000003241(MFSD2A);ENSTBET0000000…
GO:0043565	sequence-specific DNA binding	355	554	0.000375138	0.0183067	ENSTBET00000000102(SETX);ENSTBET00000000112(ERF);ENSTBET00000000161(FOXI1);ENSTBET00000000175(SOX9);ENSTBET00000000190(RUNX1);ENSTBET00000000321(XBP1);ENSTBET00000000367(NFYC);ENSTBET00000000373(EGR1);ENSTBET00000000529(SMARCC2);ENSTBET00000000700(OBFC1);ENSTBET00000000739(SMARCA4);ENSTBET00000000770(NFIL3);ENSTBET00000000781(ELK1);ENSTBET00000000784(ORC2);ENSTBET00000000874(CIART);ENSTBET0000000…
GO:0042578	phosphoric ester hydrolase activity	142	207	0.000414835	0.019847	ENSTBET00000000070(NT5E);ENSTBET00000000110(INPP5D);ENSTBET00000000382(MTMR6);ENSTBET00000000433(PTPN21);ENSTBET00000000712(PTPN20);ENSTBET00000000868(RNGTT);ENSTBET00000001191(PDE7A);ENSTBET00000001497(PDE4B);ENSTBET00000001539(INPP4B);ENSTBET00000001637(INPP5J);ENSTBET00000001692(PTPRM);ENSTBET00000001910(PTPRG);ENSTBET00000001970(PTPN1);ENSTBET00000001999(PPM1J);ENSTBET00000002081(PTPN12);ENST…
GO:0008509	anion transmembrane transporter activity	84	116	0.00045135	0.0211787	ENSTBET00000000009(SLC1A6);ENSTBET00000000388(BEST3);ENSTBET00000000523(SLC22A6);ENSTBET00000000908(SLC36A1);ENSTBET00000001043(-);ENSTBET00000001055(SLC38A7);ENSTBET00000001788(SLC22A13);ENSTBET00000002097(SLC4A2);ENSTBET00000002234(SLC12A6);ENSTBET00000002371(SLC4A9);ENSTBET00000002737(SLC12A1);ENSTBET00000003054(ANO5);ENSTBET00000003118(SLC4A4);ENSTBET00000003179(SLC26A4);ENSTBET00000003964(SL…
GO:0042623	ATPase activity, coupled	106	151	0.000599111	0.0275817	ENSTBET00000000336(KATNB1);ENSTBET00000000739(SMARCA4);ENSTBET00000000802(ATP1A3);ENSTBET00000000827(ATP8B1);ENSTBET00000000834(ATP2A3);ENSTBET00000000936(ERCC2);ENSTBET00000001472(DHX38);ENSTBET00000002018(EXOC4);ENSTBET00000002057(PIF1);ENSTBET00000002084(POLQ);ENSTBET00000002233(RBBP4);ENSTBET00000002334(DDX21);ENSTBET00000002482(ATP5B);ENSTBET00000002512(TOP1);ENSTBET00000002738(-);ENSTBET000…
GO:0004553	hydrolase activity, hydrolyzing O-glycosyl compounds	60	80	0.000660753	0.0296148	ENSTBET00000000763(MAN2B1);ENSTBET00000000766(CEMIP);ENSTBET00000001192(CD44);ENSTBET00000001257(HYAL2);ENSTBET00000001416(ARHGEF40);ENSTBET00000001438(MACF1);ENSTBET00000002616(-);ENSTBET00000002900(MAN1A1);ENSTBET00000003269(GALC);ENSTBET00000003788(HYAL1);ENSTBET00000003969(ACER2);ENSTBET00000004106(MANBA);ENSTBET00000004142(NEU3);ENSTBET00000004410(GUSB);ENSTBET00000004879(GLB1);ENSTBET000000…
GO:0008194	UDP-glycosyltransferase activity	48	62	0.000667546	0.0296148	ENSTBET00000000865(GALNT13);ENSTBET00000001037(UGGT2);ENSTBET00000001247(UGT2A3);ENSTBET00000002039(B4GALT1);ENSTBET00000003199(XYLT1);ENSTBET00000003270(GCNT7);ENSTBET00000003476(PIGQ);ENSTBET00000003575(GYG2);ENSTBET00000003623(GCNT3);ENSTBET00000003651(OGT);ENSTBET00000003788(HYAL1);ENSTBET00000004752(B3GNT5);ENSTBET00000004856(MGAT2);ENSTBET00000005189(B4GAT1);ENSTBET00000005425(GXYLT1);ENSTB…
GO:0050431	transforming growth factor beta binding	12	12	0.00120104	0.0523309	ENSTBET00000000053(ENG);ENSTBET00000000281(TGFBR3);ENSTBET00000001257(HYAL2);ENSTBET00000004728(CD109);ENSTBET00000004863(LTBP4);ENSTBET00000005620(VASN);ENSTBET00000006232(LTBP3);ENSTBET00000006776(ACVRL1);ENSTBET00000011179(LTBP1);ENSTBET00000014415(TGFBR2);ENSTBET00000015974(TGFB3);ENSTBET00000016892(ACVR1)
GO:0016757	transferase activity, transferring glycosyl groups	106	153	0.00125664	0.0537929	ENSTBET00000000538(ST6GALNAC2);ENSTBET00000000592(-);ENSTBET00000000843(PARP12);ENSTBET00000000865(GALNT13);ENSTBET00000001037(UGGT2);ENSTBET00000001247(UGT2A3);ENSTBET00000001353(PARP2);ENSTBET00000001500(-);ENSTBET00000001610(STT3A);ENSTBET00000001898(ALG6);ENSTBET00000002039(B4GALT1);ENSTBET00000002385(PARP1);ENSTBET00000002641(ST8SIA2);ENSTBET00000002930(ST8SIA1);ENSTBET00000003199(XYLT1);ENS…
GO:0008013	beta-catenin binding	33	41	0.00143671	0.0604409	ENSTBET00000000175(SOX9);ENSTBET00000001244(GSK3B);ENSTBET00000001379(BTRC);ENSTBET00000001402(CDH1);ENSTBET00000001794(KANK1);ENSTBET00000001955(CTNND2);ENSTBET00000002113(SALL1);ENSTBET00000002380(BCL9);ENSTBET00000003071(RORA);ENSTBET00000003099(EP300);ENSTBET00000003160(TRPC4);ENSTBET00000003375(SLC9A3R1);ENSTBET00000003657(SUFU);ENSTBET00000005782(CALCOCO1);ENSTBET00000005966(ESR1);ENSTBET00…
GO:0008375	acetylglucosaminyltransferase activity	21	24	0.00148642	0.0604477	ENSTBET00000003199(XYLT1);ENSTBET00000003270(GCNT7);ENSTBET00000003476(PIGQ);ENSTBET00000003623(GCNT3);ENSTBET00000003651(OGT);ENSTBET00000004752(B3GNT5);ENSTBET00000004856(MGAT2);ENSTBET00000005189(B4GAT1);ENSTBET00000005666(GCNT2);ENSTBET00000008392(EOGT);ENSTBET00000009128(POMGNT1);ENSTBET00000010247(B3GALNT2);ENSTBET00000012407(HEXB);ENSTBET00000012523(EXT1);ENSTBET00000013426(GCNT4);ENSTBET0…
GO:0051018	protein kinase A binding	21	24	0.00148642	0.0604477	ENSTBET00000000175(SOX9);ENSTBET00000001244(GSK3B);ENSTBET00000001295(SPHKAP);ENSTBET00000002246(KCNQ1);ENSTBET00000002283(PRKAR1B);ENSTBET00000003009(LRRK2);ENSTBET00000004469(ARFGEF2);ENSTBET00000006233(AKAP9);ENSTBET00000006497(PRKAR2B);ENSTBET00000006640(CSK);ENSTBET00000006783(AKAP3);ENSTBET00000008058(PRKAR1A);ENSTBET00000009492(AKAP1);ENSTBET00000009941(EZR);ENSTBET00000010042(AKAP7);ENSTB…
GO:0004674	protein serine/threonine kinase activity	116	170	0.00181101	0.0724404	ENSTBET00000000053(ENG);ENSTBET00000000145(MARK4);ENSTBET00000000219(CLK2);ENSTBET00000000239(ILK);ENSTBET00000000281(TGFBR3);ENSTBET00000000408(VPRBP);ENSTBET00000000469(CDC42BPG);ENSTBET00000000564(CLK1);ENSTBET00000000765(HIPK3);ENSTBET00000000936(ERCC2);ENSTBET00000000990(SRPK2);ENSTBET00000001024(MASTL);ENSTBET00000001316(NUAK1);ENSTBET00000002061(IKBKE);ENSTBET00000002158(PRKCB);ENSTBET0000…
GO:0004012	phospholipid-translocating ATPase activity	11	11	0.00210415	0.0814942	ENSTBET00000000827(ATP8B1);ENSTBET00000002956(-);ENSTBET00000003709(ATP10A);ENSTBET00000003972(ABCB4);ENSTBET00000005175(ATP9A);ENSTBET00000006231(ATP8B4);ENSTBET00000006650(ATP8A2);ENSTBET00000006710(ATP8A1);ENSTBET00000007617(ABCA4);ENSTBET00000011708(ATP11B);ENSTBET00000014981(ATP11C)
GO:0034236	protein kinase A catalytic subunit binding	11	11	0.00210415	0.0814942	ENSTBET00000000175(SOX9);ENSTBET00000001244(GSK3B);ENSTBET00000002246(KCNQ1);ENSTBET00000002283(PRKAR1B);ENSTBET00000006497(PRKAR2B);ENSTBET00000006640(CSK);ENSTBET00000008058(PRKAR1A);ENSTBET00000009941(EZR);ENSTBET00000010087(RYR2);ENSTBET00000014449(PJA2);ENSTBET00000017450(PRKAR2A)
GO:0004725	protein tyrosine phosphatase activity	46	61	0.00228422	0.087086	ENSTBET00000000382(MTMR6);ENSTBET00000000433(PTPN21);ENSTBET00000000712(PTPN20);ENSTBET00000000868(RNGTT);ENSTBET00000001692(PTPRM);ENSTBET00000001910(PTPRG);ENSTBET00000001970(PTPN1);ENSTBET00000002081(PTPN12);ENSTBET00000002316(PTPRH);ENSTBET00000002318(PTPRF);ENSTBET00000002951(PTPRZ1);ENSTBET00000004102(MTMR2);ENSTBET00000004191(CDC14B);ENSTBET00000004615(PTPN13);ENSTBET00000004917(PTPRC);ENS…
GO:0051020	GTPase binding	187	286	0.00237745	0.0892458	ENSTBET00000000089(ST5);ENSTBET00000000133(DOCK4);ENSTBET00000000189(RHOBTB3);ENSTBET00000000197(FGD2);ENSTBET00000000417(KALRN);ENSTBET00000000535(ARHGEF5);ENSTBET00000000559(RASGRF2);ENSTBET00000000585(MADD);ENSTBET00000000673(DOCK5);ENSTBET00000001060(CCDC64);ENSTBET00000001104(RALGDS);ENSTBET00000001162(GNB2);ENSTBET00000001241(RANGRF);ENSTBET00000001351(RAPGEF2);ENSTBET00000001414(GAPVD1);EN…
GO:0008026	ATP-dependent helicase activity	29	36	0.00274289	0.0998905	ENSTBET00000000936(ERCC2);ENSTBET00000001472(DHX38);ENSTBET00000002018(EXOC4);ENSTBET00000002057(PIF1);ENSTBET00000002334(DDX21);ENSTBET00000003422(SNRNP200);ENSTBET00000003513(TTF2);ENSTBET00000003726(DDX39B);ENSTBET00000004005(XRCC5);ENSTBET00000004655(RECQL);ENSTBET00000005552(DDX11);ENSTBET00000006722(BLM);ENSTBET00000007914(RAD50);ENSTBET00000008157(MCM6);ENSTBET00000008479(DDX1);ENSTBET0000…
GO:0070035	purine NTP-dependent helicase activity	29	36	0.00274289	0.0998905	ENSTBET00000000936(ERCC2);ENSTBET00000001472(DHX38);ENSTBET00000002018(EXOC4);ENSTBET00000002057(PIF1);ENSTBET00000002334(DDX21);ENSTBET00000003422(SNRNP200);ENSTBET00000003513(TTF2);ENSTBET00000003726(DDX39B);ENSTBET00000004005(XRCC5);ENSTBET00000004655(RECQL);ENSTBET00000005552(DDX11);ENSTBET00000006722(BLM);ENSTBET00000007914(RAD50);ENSTBET00000008157(MCM6);ENSTBET00000008479(DDX1);ENSTBET0000…
GO:0022804	active transmembrane transporter activity	100	146	0.00301683	0.107067	ENSTBET00000000009(SLC1A6);ENSTBET00000000313(SLC9A2);ENSTBET00000000523(SLC22A6);ENSTBET00000000802(ATP1A3);ENSTBET00000000834(ATP2A3);ENSTBET00000000908(SLC36A1);ENSTBET00000001462(SLC24A2);ENSTBET00000001790(SLC9A8);ENSTBET00000001816(SLC24A5);ENSTBET00000002097(SLC4A2);ENSTBET00000002234(SLC12A6);ENSTBET00000002371(SLC4A9);ENSTBET00000002482(ATP5B);ENSTBET00000002737(SLC12A1);ENSTBET000000027…
GO:0005085	guanyl-nucleotide exchange factor activity	105	154	0.00302772	0.107067	ENSTBET00000000089(ST5);ENSTBET00000000197(FGD2);ENSTBET00000000417(KALRN);ENSTBET00000000535(ARHGEF5);ENSTBET00000000559(RASGRF2);ENSTBET00000000585(MADD);ENSTBET00000000673(DOCK5);ENSTBET00000001104(RALGDS);ENSTBET00000001241(RANGRF);ENSTBET00000001351(RAPGEF2);ENSTBET00000001414(GAPVD1);ENSTBET00000001416(ARHGEF40);ENSTBET00000001422(ARHGEF37);ENSTBET00000001669(ARHGEF2);ENSTBET00000001685(CYT…
GO:0001012	RNA polymerase II regulatory region DNA binding	205	317	0.00330043	0.115043	ENSTBET00000000161(FOXI1);ENSTBET00000000190(RUNX1);ENSTBET00000000321(XBP1);ENSTBET00000000367(NFYC);ENSTBET00000000373(EGR1);ENSTBET00000000529(SMARCC2);ENSTBET00000000739(SMARCA4);ENSTBET00000000770(NFIL3);ENSTBET00000000781(ELK1);ENSTBET00000000874(CIART);ENSTBET00000001105(FOXK1);ENSTBET00000001119(HEYL);ENSTBET00000001283(HNRNPK);ENSTBET00000001356(ZNF746);ENSTBET00000001486(HLTF);ENSTBET00…
GO:0003690	double-stranded DNA binding	252	395	0.00353458	0.119922	ENSTBET00000000102(SETX);ENSTBET00000000161(FOXI1);ENSTBET00000000175(SOX9);ENSTBET00000000190(RUNX1);ENSTBET00000000257(TARDBP);ENSTBET00000000321(XBP1);ENSTBET00000000343(DDX60);ENSTBET00000000367(NFYC);ENSTBET00000000373(EGR1);ENSTBET00000000529(SMARCC2);ENSTBET00000000739(SMARCA4);ENSTBET00000000770(NFIL3);ENSTBET00000000781(ELK1);ENSTBET00000000784(ORC2);ENSTBET00000000874(CIART);ENSTBET0000…
GO:0017137	Rab GTPase binding	52	71	0.00359098	0.119922	ENSTBET00000000089(ST5);ENSTBET00000000189(RHOBTB3);ENSTBET00000000585(MADD);ENSTBET00000001060(CCDC64);ENSTBET00000002383(RIC1);ENSTBET00000002486(MYO5B);ENSTBET00000003047(MLPH);ENSTBET00000003288(SYTL5);ENSTBET00000003411(TBC1D30);ENSTBET00000003475(RAB11FIP4);ENSTBET00000003820(ANKFY1);ENSTBET00000004116(RAB3GAP2);ENSTBET00000004166(DENND1B);ENSTBET00000004372(SLC6A4);ENSTBET00000005191(BICD1…
GO:0004867	serine-type endopeptidase inhibitor activity	26	32	0.00365577	0.119922	ENSTBET00000000431(AMBP);ENSTBET00000000625(TFPI2);ENSTBET00000003278(CRIM1);ENSTBET00000003374(WFIKKN2);ENSTBET00000003707(SERPINE2);ENSTBET00000004008(-);ENSTBET00000004012(SPINK5);ENSTBET00000004916(PAPLN);ENSTBET00000005323(SERPINA5);ENSTBET00000005725(FURIN);ENSTBET00000006886(SPINT1);ENSTBET00000007432(SERPINB9);ENSTBET00000007752(APP);ENSTBET00000008149(-);ENSTBET00000009674(TFPI);ENSTBET0…
GO:0008527	taste receptor activity	10	10	0.00368613	0.119922	ENSTBET00000001701(TAS2R10);ENSTBET00000002099(TAS2R16);ENSTBET00000006388(FFAR4);ENSTBET00000009641(PKD2L1);ENSTBET00000010441(TAS2R4);ENSTBET00000010522(TAS2R5);ENSTBET00000010884(TAS2R38);ENSTBET00000011996(PKD1L3);ENSTBET00000013501(TAS1R1);ENSTBET00000014075(TAS1R2)
GO:0046527	glucosyltransferase activity	10	10	0.00368613	0.119922	ENSTBET00000001037(UGGT2);ENSTBET00000001898(ALG6);ENSTBET00000003575(GYG2);ENSTBET00000005695(UGGT1);ENSTBET00000006222(GYS1);ENSTBET00000006751(GYS2);ENSTBET00000007527(-);ENSTBET00000008901(GYG1);ENSTBET00000012957(POGLUT1);ENSTBET00000014633(PLOD3)
GO:0000977	RNA polymerase II regulatory region sequence-specific DNA binding	204	316	0.0037899	0.121676	ENSTBET00000000161(FOXI1);ENSTBET00000000190(RUNX1);ENSTBET00000000321(XBP1);ENSTBET00000000367(NFYC);ENSTBET00000000373(EGR1);ENSTBET00000000529(SMARCC2);ENSTBET00000000739(SMARCA4);ENSTBET00000000770(NFIL3);ENSTBET00000000781(ELK1);ENSTBET00000000874(CIART);ENSTBET00000001105(FOXK1);ENSTBET00000001119(HEYL);ENSTBET00000001283(HNRNPK);ENSTBET00000001356(ZNF746);ENSTBET00000001486(HLTF);ENSTBET00…
GO:0015297	antiporter activity	21	25	0.0042715	0.134531	ENSTBET00000000313(SLC9A2);ENSTBET00000001462(SLC24A2);ENSTBET00000001790(SLC9A8);ENSTBET00000001816(SLC24A5);ENSTBET00000003798(SLC9C1);ENSTBET00000004497(SLC4A10);ENSTBET00000004544(SLC26A3);ENSTBET00000005813(SLC9A4);ENSTBET00000006013(SLC24A1);ENSTBET00000008509(SLC9A7);ENSTBET00000009480(SLC11A1);ENSTBET00000011379(SLC9A6);ENSTBET00000011622(TMCO3);ENSTBET00000013070(SLC8A1);ENSTBET000000138…
GO:0004721	phosphoprotein phosphatase activity	71	101	0.00430059	0.134531	ENSTBET00000000382(MTMR6);ENSTBET00000000433(PTPN21);ENSTBET00000000712(PTPN20);ENSTBET00000000868(RNGTT);ENSTBET00000001692(PTPRM);ENSTBET00000001910(PTPRG);ENSTBET00000001970(PTPN1);ENSTBET00000001999(PPM1J);ENSTBET00000002081(PTPN12);ENSTBET00000002144(CDC14A);ENSTBET00000002316(PTPRH);ENSTBET00000002318(PTPRF);ENSTBET00000002951(PTPRZ1);ENSTBET00000003300(PPP5C);ENSTBET00000003419(SSH1);ENSTB…
GO:0042162	telomeric DNA binding	13	14	0.00451102	0.139328	ENSTBET00000000700(OBFC1);ENSTBET00000001555(NCL);ENSTBET00000002057(PIF1);ENSTBET00000003219(HNRNPA2B1);ENSTBET00000003405(POT1);ENSTBET00000004005(XRCC5);ENSTBET00000005293(TINF2);ENSTBET00000007841(CTC1);ENSTBET00000010920(TP53BP1);ENSTBET00000011468(SMG6);ENSTBET00000011544(TERF2);ENSTBET00000011743(XRCC6);ENSTBET00000011787(TERF1)
GO:0001067	regulatory region nucleic acid binding	271	429	0.00547694	0.164984	ENSTBET00000000102(SETX);ENSTBET00000000161(FOXI1);ENSTBET00000000175(SOX9);ENSTBET00000000190(RUNX1);ENSTBET00000000321(XBP1);ENSTBET00000000367(NFYC);ENSTBET00000000373(EGR1);ENSTBET00000000529(SMARCC2);ENSTBET00000000554(TAF5);ENSTBET00000000739(SMARCA4);ENSTBET00000000770(NFIL3);ENSTBET00000000781(ELK1);ENSTBET00000000874(CIART);ENSTBET00000001105(FOXK1);ENSTBET00000001119(HEYL);ENSTBET000000…
GO:0044212	transcription regulatory region DNA binding	271	429	0.00547694	0.164984	ENSTBET00000000102(SETX);ENSTBET00000000161(FOXI1);ENSTBET00000000175(SOX9);ENSTBET00000000190(RUNX1);ENSTBET00000000321(XBP1);ENSTBET00000000367(NFYC);ENSTBET00000000373(EGR1);ENSTBET00000000529(SMARCC2);ENSTBET00000000554(TAF5);ENSTBET00000000739(SMARCA4);ENSTBET00000000770(NFIL3);ENSTBET00000000781(ELK1);ENSTBET00000000874(CIART);ENSTBET00000001105(FOXK1);ENSTBET00000001119(HEYL);ENSTBET000000…
GO:0005515	protein binding	4870	8416	0.00575661	0.171294	ENSTBET00000000006(RNF151);ENSTBET00000000018(CCDC22);ENSTBET00000000019(TBL3);ENSTBET00000000023(NUB1);ENSTBET00000000036(-);ENSTBET00000000039(NCOA6);ENSTBET00000000041(ZNF8);ENSTBET00000000042(UCP1);ENSTBET00000000043(RPL27A);ENSTBET00000000053(ENG);ENSTBET00000000065(FAM92B);ENSTBET00000000071(ZNF398);ENSTBET00000000073(NYX);ENSTBET00000000079(CX3CR1);ENSTBET00000000080(ARL6IP4);ENSTBET000000…
39(NFATC2);ENSTBET00000004541(THOC5);ENSTBET00000004543(CPSF2);ENSTBET00000004544(SLC26A3);ENSTBET00000004546(SCYL1);ENSTBET00000004547(SMC4);ENSTBET00000004551(ARID3C);ENSTBET00000004558(BLNK);ENSTBET00000004563(CRX);ENSTBET00000004566(PGAM2);ENSTBET00000004571(NUP98);ENSTBET00000004578(RABEP1);ENSTBET00000004582(CDK5RAP3);ENSTBET00000004584(SLC25A48);ENSTBET00000004585(MSH2);ENSTBET00000004594(…
TBET00000009163(IFT172);ENSTBET00000009164(VPS8);ENSTBET00000009168(UNC5C);ENSTBET00000009171(GRIK2);ENSTBET00000009172(PROM1);ENSTBET00000009175(-);ENSTBET00000009183(TRIM21);ENSTBET00000009186(EGFL6);ENSTBET00000009187(TNFRSF9);ENSTBET00000009188(HRG);ENSTBET00000009193(LARP7);ENSTBET00000009197(LYST);ENSTBET00000009212(DOK7);ENSTBET00000009215(GRIN2A);ENSTBET00000009217(DERL2);ENSTBET000000092…
0000013877(PTPN3);ENSTBET00000013881(TRMT10C);ENSTBET00000013887(FBXO42);ENSTBET00000013890(ZNF3);ENSTBET00000013891(ARMC5);ENSTBET00000013892(PECAM1);ENSTBET00000013899(ACKR2);ENSTBET00000013900(CNTROB);ENSTBET00000013901(C14orf166);ENSTBET00000013903(DLK2);ENSTBET00000013910(PSMC2);ENSTBET00000013917(ATR);ENSTBET00000013920(WDTC1);ENSTBET00000013924(PLXNA3);ENSTBET00000013926(ARAF);ENSTBET00000…
GO:1990837	sequence-specific double-stranded DNA binding	228	358	0.00601474	0.175342	ENSTBET00000000102(SETX);ENSTBET00000000161(FOXI1);ENSTBET00000000175(SOX9);ENSTBET00000000190(RUNX1);ENSTBET00000000321(XBP1);ENSTBET00000000367(NFYC);ENSTBET00000000373(EGR1);ENSTBET00000000529(SMARCC2);ENSTBET00000000739(SMARCA4);ENSTBET00000000770(NFIL3);ENSTBET00000000781(ELK1);ENSTBET00000000784(ORC2);ENSTBET00000000874(CIART);ENSTBET00000001105(FOXK1);ENSTBET00000001119(HEYL);ENSTBET000000…
GO:0015081	sodium ion transmembrane transporter activity	59	83	0.00603636	0.175342	ENSTBET00000000009(SLC1A6);ENSTBET00000000313(SLC9A2);ENSTBET00000000802(ATP1A3);ENSTBET00000001340(CNNM4);ENSTBET00000001462(SLC24A2);ENSTBET00000001562(SCN4A);ENSTBET00000001790(SLC9A8);ENSTBET00000001816(SLC24A5);ENSTBET00000001927(TRPM5);ENSTBET00000002103(SCN1A);ENSTBET00000002323(GRIK1);ENSTBET00000002737(SLC12A1);ENSTBET00000003118(SLC4A4);ENSTBET00000003469(ATP1A4);ENSTBET00000003791(ASIC…
GO:0015103	inorganic anion transmembrane transporter activity	42	57	0.00715594	0.205417	ENSTBET00000000388(BEST3);ENSTBET00000000523(SLC22A6);ENSTBET00000002097(SLC4A2);ENSTBET00000002234(SLC12A6);ENSTBET00000002371(SLC4A9);ENSTBET00000002737(SLC12A1);ENSTBET00000003054(ANO5);ENSTBET00000003118(SLC4A4);ENSTBET00000003179(SLC26A4);ENSTBET00000003971(CLCN2);ENSTBET00000004068(SLC12A4);ENSTBET00000004372(SLC6A4);ENSTBET00000004406(CLCA2);ENSTBET00000004497(SLC4A10);ENSTBET00000004544(S…
GO:0015299	solute:proton antiporter activity	12	13	0.00738747	0.207643	ENSTBET00000000313(SLC9A2);ENSTBET00000001790(SLC9A8);ENSTBET00000003798(SLC9C1);ENSTBET00000005813(SLC9A4);ENSTBET00000008509(SLC9A7);ENSTBET00000009480(SLC11A1);ENSTBET00000011379(SLC9A6);ENSTBET00000011622(TMCO3);ENSTBET00000013871(SLC9A1);ENSTBET00000014720(SLC9B1);ENSTBET00000015154(SLC9C2);ENSTBET00000015239(SLC9A9)
GO:0004386	helicase activity	40	54	0.00740367	0.207643	ENSTBET00000000936(ERCC2);ENSTBET00000001472(DHX38);ENSTBET00000001702(DHX37);ENSTBET00000002018(EXOC4);ENSTBET00000002057(PIF1);ENSTBET00000002334(DDX21);ENSTBET00000003422(SNRNP200);ENSTBET00000003513(TTF2);ENSTBET00000003619(FBXO18);ENSTBET00000003726(DDX39B);ENSTBET00000004005(XRCC5);ENSTBET00000004655(RECQL);ENSTBET00000004695(INO80);ENSTBET00000005100(DHX57);ENSTBET00000005552(DDX11);ENSTBE…
GO:0005215	transporter activity	418	678	0.00764845	0.212071	ENSTBET00000000009(SLC1A6);ENSTBET00000000042(UCP1);ENSTBET00000000075(-);ENSTBET00000000313(SLC9A2);ENSTBET00000000382(MTMR6);ENSTBET00000000388(BEST3);ENSTBET00000000429(CNGB1);ENSTBET00000000449(KCNQ4);ENSTBET00000000510(SLC22A7);ENSTBET00000000523(SLC22A6);ENSTBET00000000544(KCNJ8);ENSTBET00000000601(-);ENSTBET00000000652(SLC13A4);ENSTBET00000000802(ATP1A3);ENSTBET00000000827(ATP8B1);ENSTBET0…
GO:0016849	phosphorus-oxygen lyase activity	17	20	0.00823104	0.225201	ENSTBET00000000551(ADCY8);ENSTBET00000006049(GUCY1A3);ENSTBET00000006813(GUCY2F);ENSTBET00000007232(ADCY1);ENSTBET00000007314(GUCY1A2);ENSTBET00000007633(ADCY3);ENSTBET00000009265(GUCY2C);ENSTBET00000012558(NPR2);ENSTBET00000012984(ADCY7);ENSTBET00000013402(GUCY1B3);ENSTBET00000014105(-);ENSTBET00000014176(ADCY5);ENSTBET00000014388(ADCY10);ENSTBET00000014831(GUCY2D);ENSTBET00000015588(-);ENSTBET0…
GO:0046873	metal ion transmembrane transporter activity	141	216	0.00830661	0.225201	ENSTBET00000000009(SLC1A6);ENSTBET00000000313(SLC9A2);ENSTBET00000000382(MTMR6);ENSTBET00000000449(KCNQ4);ENSTBET00000000544(KCNJ8);ENSTBET00000000802(ATP1A3);ENSTBET00000000834(ATP2A3);ENSTBET00000000873(ITPR2);ENSTBET00000000902(TMC1);ENSTBET00000001133(KCNK2);ENSTBET00000001340(CNNM4);ENSTBET00000001419(CACNA1C);ENSTBET00000001462(SLC24A2);ENSTBET00000001542(KCNN2);ENSTBET00000001562(SCN4A);EN…
GO:0019901	protein kinase binding	193	302	0.00887594	0.237614	ENSTBET00000000133(DOCK4);ENSTBET00000000175(SOX9);ENSTBET00000000176(PEBP1);ENSTBET00000000239(ILK);ENSTBET00000000321(XBP1);ENSTBET00000000528(WAS);ENSTBET00000000602(PDGFRB);ENSTBET00000000655(CD4);ENSTBET00000000736(TBL2);ENSTBET00000000941(NOD2);ENSTBET00000001244(GSK3B);ENSTBET00000001257(HYAL2);ENSTBET00000001282(MICALCL);ENSTBET00000001450(ERRFI1);ENSTBET00000001591(JAK2);ENSTBET000000016…
GO:0016791	phosphatase activity	104	156	0.00895922	0.237614	ENSTBET00000000070(NT5E);ENSTBET00000000110(INPP5D);ENSTBET00000000382(MTMR6);ENSTBET00000000433(PTPN21);ENSTBET00000000712(PTPN20);ENSTBET00000000868(RNGTT);ENSTBET00000001539(INPP4B);ENSTBET00000001637(INPP5J);ENSTBET00000001692(PTPRM);ENSTBET00000001910(PTPRG);ENSTBET00000001970(PTPN1);ENSTBET00000001999(PPM1J);ENSTBET00000002081(PTPN12);ENSTBET00000002144(CDC14A);ENSTBET00000002316(PTPRH);ENS…
GO:0005548	phospholipid transporter activity	19	23	0.00942626	0.247313	ENSTBET00000000827(ATP8B1);ENSTBET00000001752(CETP);ENSTBET00000001946(OSBPL8);ENSTBET00000002956(-);ENSTBET00000003241(MFSD2A);ENSTBET00000003709(ATP10A);ENSTBET00000003823(ANO3);ENSTBET00000003972(ABCB4);ENSTBET00000004748(OSBPL5);ENSTBET00000005175(ATP9A);ENSTBET00000006231(ATP8B4);ENSTBET00000006650(ATP8A2);ENSTBET00000006710(ATP8A1);ENSTBET00000007617(ABCA4);ENSTBET00000009413(SCP2);ENSTBET0…
GO:0004812	aminoacyl-tRNA ligase activity	37	50	0.0101353	0.260317	ENSTBET00000000305(MARS);ENSTBET00000001106(-);ENSTBET00000001155(TARSL2);ENSTBET00000001729(FAM83D);ENSTBET00000002358(IARS2);ENSTBET00000002754(TARS);ENSTBET00000002848(DARS2);ENSTBET00000002913(-);ENSTBET00000003145(FARSB);ENSTBET00000003809(LARS);ENSTBET00000003986(TARS2);ENSTBET00000004816(VARS);ENSTBET00000006140(QARS);ENSTBET00000006193(EARS2);ENSTBET00000006811(LY9);ENSTBET00000006974(HAR…
GO:0016875	ligase activity, forming carbon-oxygen bonds	37	50	0.0101353	0.260317	ENSTBET00000000305(MARS);ENSTBET00000001106(-);ENSTBET00000001155(TARSL2);ENSTBET00000001729(FAM83D);ENSTBET00000002358(IARS2);ENSTBET00000002754(TARS);ENSTBET00000002848(DARS2);ENSTBET00000002913(-);ENSTBET00000003145(FARSB);ENSTBET00000003809(LARS);ENSTBET00000003986(TARS2);ENSTBET00000004816(VARS);ENSTBET00000006140(QARS);ENSTBET00000006193(EARS2);ENSTBET00000006811(LY9);ENSTBET00000006974(HAR…
GO:0001786	phosphatidylserine binding	14	16	0.0103132	0.262127	ENSTBET00000001310(TRIM72);ENSTBET00000001557(SDPR);ENSTBET00000001700(ANXA9);ENSTBET00000001946(OSBPL8);ENSTBET00000004748(OSBPL5);ENSTBET00000006532(OSBPL10);ENSTBET00000009540(SYTL2);ENSTBET00000009703(AXL);ENSTBET00000011332(MFGE8);ENSTBET00000011897(THBS1);ENSTBET00000014052(PLCD1);ENSTBET00000014356(RASGRP1);ENSTBET00000015435(CPNE6);ENSTBET00000016309(FCHO2)
GO:0000978	RNA polymerase II proximal promoter sequence-specific DNA binding	130	199	0.0105684	0.265844	ENSTBET00000000161(FOXI1);ENSTBET00000000367(NFYC);ENSTBET00000000529(SMARCC2);ENSTBET00000000739(SMARCA4);ENSTBET00000000781(ELK1);ENSTBET00000000874(CIART);ENSTBET00000001283(HNRNPK);ENSTBET00000001356(ZNF746);ENSTBET00000001486(HLTF);ENSTBET00000001670(CHD7);ENSTBET00000001798(NRF1);ENSTBET00000002113(SALL1);ENSTBET00000002206(TCF12);ENSTBET00000002233(RBBP4);ENSTBET00000002292(ZNF536);ENSTBET…
GO:0005543	phospholipid binding	115	175	0.0120174	0.290829	ENSTBET00000000082(FRMPD2);ENSTBET00000000123(SNX14);ENSTBET00000000124(ANXA11);ENSTBET00000000624(PICALM);ENSTBET00000000827(ATP8B1);ENSTBET00000000871(PLA2G7);ENSTBET00000000873(ITPR2);ENSTBET00000000898(ARAP2);ENSTBET00000000991(F10);ENSTBET00000001276(ANXA2);ENSTBET00000001310(TRIM72);ENSTBET00000001351(RAPGEF2);ENSTBET00000001433(SNX6);ENSTBET00000001512(GOLPH3L);ENSTBET00000001557(SDPR);ENS…
GO:0005217	intracellular ligand-gated ion channel activity	11	12	0.0120384	0.290829	ENSTBET00000000429(CNGB1);ENSTBET00000000873(ITPR2);ENSTBET00000003896(AQP1);ENSTBET00000004025(RYR3);ENSTBET00000009504(TPCN1);ENSTBET00000009864(CNGA3);ENSTBET00000010087(RYR2);ENSTBET00000011991(HCN1);ENSTBET00000012186(TPCN2);ENSTBET00000014443(RYR1);ENSTBET00000016393(CNGB3)
GO:0070577	lysine-acetylated histone binding	11	12	0.0120384	0.290829	ENSTBET00000000739(SMARCA4);ENSTBET00000005302(BRD9);ENSTBET00000005897(TRIM24);ENSTBET00000008962(BAZ1B);ENSTBET00000010730(BRDT);ENSTBET00000011003(KMT2A);ENSTBET00000012333(PSME4);ENSTBET00000013672(BRD7);ENSTBET00000014413(PHIP);ENSTBET00000016673(BRD2);ENSTBET00000016735(BRD4)
GO:0140033	acetylation-dependent protein binding	11	12	0.0120384	0.290829	ENSTBET00000000739(SMARCA4);ENSTBET00000005302(BRD9);ENSTBET00000005897(TRIM24);ENSTBET00000008962(BAZ1B);ENSTBET00000010730(BRDT);ENSTBET00000011003(KMT2A);ENSTBET00000012333(PSME4);ENSTBET00000013672(BRD7);ENSTBET00000014413(PHIP);ENSTBET00000016673(BRD2);ENSTBET00000016735(BRD4)
GO:0015298	solute:cation antiporter activity	16	19	0.012425	0.297226	ENSTBET00000000313(SLC9A2);ENSTBET00000001462(SLC24A2);ENSTBET00000001790(SLC9A8);ENSTBET00000001816(SLC24A5);ENSTBET00000003798(SLC9C1);ENSTBET00000005813(SLC9A4);ENSTBET00000006013(SLC24A1);ENSTBET00000008509(SLC9A7);ENSTBET00000009480(SLC11A1);ENSTBET00000011379(SLC9A6);ENSTBET00000011622(TMCO3);ENSTBET00000013070(SLC8A1);ENSTBET00000013871(SLC9A1);ENSTBET00000014720(SLC9B1);ENSTBET00000015154…
GO:0000976	transcription regulatory region sequence-specific DNA binding	218	346	0.0138428	0.325079	ENSTBET00000000102(SETX);ENSTBET00000000161(FOXI1);ENSTBET00000000175(SOX9);ENSTBET00000000190(RUNX1);ENSTBET00000000321(XBP1);ENSTBET00000000367(NFYC);ENSTBET00000000373(EGR1);ENSTBET00000000529(SMARCC2);ENSTBET00000000739(SMARCA4);ENSTBET00000000770(NFIL3);ENSTBET00000000781(ELK1);ENSTBET00000000874(CIART);ENSTBET00000001105(FOXK1);ENSTBET00000001119(HEYL);ENSTBET00000001283(HNRNPK);ENSTBET0000…
GO:0019900	kinase binding	215	341	0.0138558	0.325079	ENSTBET00000000133(DOCK4);ENSTBET00000000175(SOX9);ENSTBET00000000176(PEBP1);ENSTBET00000000239(ILK);ENSTBET00000000321(XBP1);ENSTBET00000000528(WAS);ENSTBET00000000602(PDGFRB);ENSTBET00000000655(CD4);ENSTBET00000000736(TBL2);ENSTBET00000000930(SGOL1);ENSTBET00000000941(NOD2);ENSTBET00000001244(GSK3B);ENSTBET00000001257(HYAL2);ENSTBET00000001282(MICALCL);ENSTBET00000001450(ERRFI1);ENSTBET00000001…
GO:0035091	phosphatidylinositol binding	77	114	0.0143423	0.333288	ENSTBET00000000082(FRMPD2);ENSTBET00000000123(SNX14);ENSTBET00000000873(ITPR2);ENSTBET00000000898(ARAP2);ENSTBET00000001276(ANXA2);ENSTBET00000001433(SNX6);ENSTBET00000001512(GOLPH3L);ENSTBET00000001677(ZFYVE1);ENSTBET00000001946(OSBPL8);ENSTBET00000002511(WDFY1);ENSTBET00000002655(EEA1);ENSTBET00000002886(SNX1);ENSTBET00000002889(PLCB1);ENSTBET00000003025(SNX16);ENSTBET00000003310(ZFYVE16);ENSTB…
GO:0005319	lipid transporter activity	28	37	0.015153	0.348805	ENSTBET00000000827(ATP8B1);ENSTBET00000001752(CETP);ENSTBET00000001946(OSBPL8);ENSTBET00000002956(-);ENSTBET00000003241(MFSD2A);ENSTBET00000003709(ATP10A);ENSTBET00000003823(ANO3);ENSTBET00000003964(SLC27A5);ENSTBET00000003972(ABCB4);ENSTBET00000004369(MTTP);ENSTBET00000004748(OSBPL5);ENSTBET00000004762(SLC27A2);ENSTBET00000005175(ATP9A);ENSTBET00000005467(ABCA12);ENSTBET00000005931(COL4A3BP);ENS…
GO:0030374	nuclear receptor transcription coactivator activity	24	31	0.0154154	0.350551	ENSTBET00000000039(NCOA6);ENSTBET00000000268(ENY2);ENSTBET00000000642(ZMIZ2);ENSTBET00000000847(ACTN1);ENSTBET00000002158(PRKCB);ENSTBET00000003007(GLMP);ENSTBET00000003056(ACTN4);ENSTBET00000005156(PPARGC1A);ENSTBET00000005782(CALCOCO1);ENSTBET00000005837(CCAR1);ENSTBET00000006090(SLC30A9);ENSTBET00000006407(HMGA1);ENSTBET00000006413(NCOA1);ENSTBET00000007625(NCOA2);ENSTBET00000007661(SS18);ENST…
GO:0140097	catalytic activity, acting on DNA	70	103	0.0155162	0.350551	ENSTBET00000000936(ERCC2);ENSTBET00000001178(REV1);ENSTBET00000001963(NEIL2);ENSTBET00000002057(PIF1);ENSTBET00000002084(POLQ);ENSTBET00000002137(TOP3B);ENSTBET00000002488(APLF);ENSTBET00000002512(TOP1);ENSTBET00000002526(LIG3);ENSTBET00000002580(TDP1);ENSTBET00000002591(DNASE1L1);ENSTBET00000002685(POLL);ENSTBET00000002690(TEP1);ENSTBET00000003308(EXO1);ENSTBET00000003619(FBXO18);ENSTBET00000003…
GO:0000987	proximal promoter sequence-specific DNA binding	133	206	0.0169547	0.379537	ENSTBET00000000161(FOXI1);ENSTBET00000000367(NFYC);ENSTBET00000000529(SMARCC2);ENSTBET00000000739(SMARCA4);ENSTBET00000000781(ELK1);ENSTBET00000000874(CIART);ENSTBET00000001283(HNRNPK);ENSTBET00000001356(ZNF746);ENSTBET00000001486(HLTF);ENSTBET00000001670(CHD7);ENSTBET00000001798(NRF1);ENSTBET00000001885(CREBBP);ENSTBET00000002113(SALL1);ENSTBET00000002206(TCF12);ENSTBET00000002233(RBBP4);ENSTBET…
GO:0008081	phosphoric diester hydrolase activity	35	48	0.0175684	0.3897	ENSTBET00000001191(PDE7A);ENSTBET00000001497(PDE4B);ENSTBET00000002336(CCL5);ENSTBET00000002580(TDP1);ENSTBET00000002799(PLCG1);ENSTBET00000002889(PLCB1);ENSTBET00000003538(PLCH1);ENSTBET00000005419(GDPD2);ENSTBET00000005538(PLCB4);ENSTBET00000005908(PDE6B);ENSTBET00000006170(PDE10A);ENSTBET00000006684(PDE5A);ENSTBET00000006979(PDE6C);ENSTBET00000007277(TDP2);ENSTBET00000007365(PDE1C);ENSTBET0000…
GO:0019199	transmembrane receptor protein kinase activity	33	45	0.0183687	0.403781	ENSTBET00000000053(ENG);ENSTBET00000000155(ERBB3);ENSTBET00000000208(INSR);ENSTBET00000000281(TGFBR3);ENSTBET00000000602(PDGFRB);ENSTBET00000001176(-);ENSTBET00000002248(KIT);ENSTBET00000002674(EPHA4);ENSTBET00000006282(LTK);ENSTBET00000006573(MET);ENSTBET00000006776(ACVRL1);ENSTBET00000007195(TGFBR1);ENSTBET00000007715(NTRK2);ENSTBET00000008303(NTRK3);ENSTBET00000008862(BMPR1B);ENSTBET0000000948…
GO:0099516	ion antiporter activity	15	18	0.018612	0.404999	ENSTBET00000000313(SLC9A2);ENSTBET00000001462(SLC24A2);ENSTBET00000001790(SLC9A8);ENSTBET00000001816(SLC24A5);ENSTBET00000004497(SLC4A10);ENSTBET00000004544(SLC26A3);ENSTBET00000005813(SLC9A4);ENSTBET00000006013(SLC24A1);ENSTBET00000008509(SLC9A7);ENSTBET00000009480(SLC11A1);ENSTBET00000013070(SLC8A1);ENSTBET00000013871(SLC9A1);ENSTBET00000015239(SLC9A9);ENSTBET00000015470(SLC26A9);ENSTBET0000001…
GO:0003779	actin binding	109	167	0.0187561	0.404999	ENSTBET00000000341(MKL2);ENSTBET00000000528(WAS);ENSTBET00000000847(ACTN1);ENSTBET00000000941(NOD2);ENSTBET00000000985(TPM2);ENSTBET00000001249(JMY);ENSTBET00000001358(MSRB2);ENSTBET00000001438(MACF1);ENSTBET00000001485(DMTN);ENSTBET00000001502(DAG1);ENSTBET00000001757(RDX);ENSTBET00000001831(LMOD3);ENSTBET00000002024(TLN1);ENSTBET00000002282(LCP1);ENSTBET00000002286(WHAMM);ENSTBET00000002624(COR…
GO:0005096	GTPase activator activity	59	86	0.019019	0.407072	ENSTBET00000000133(DOCK4);ENSTBET00000000298(AGFG2);ENSTBET00000000898(ARAP2);ENSTBET00000001328(ADAP1);ENSTBET00000001351(RAPGEF2);ENSTBET00000001915(SIPA1L3);ENSTBET00000002109(AGFG1);ENSTBET00000002459(ACAP1);ENSTBET00000002889(PLCB1);ENSTBET00000003009(LRRK2);ENSTBET00000003095(TBC1D25);ENSTBET00000003112(ARHGAP33);ENSTBET00000003411(TBC1D30);ENSTBET00000003470(GARNL3);ENSTBET00000003536(GIT2…
GO:0005452	inorganic anion exchanger activity	7	7	0.0198101	0.416695	ENSTBET00000000523(SLC22A6);ENSTBET00000002097(SLC4A2);ENSTBET00000002371(SLC4A9);ENSTBET00000003118(SLC4A4);ENSTBET00000004497(SLC4A10);ENSTBET00000008348(SLC4A5);ENSTBET00000017531(SLC4A3)
GO:0035251	UDP-glucosyltransferase activity	7	7	0.0198101	0.416695	ENSTBET00000001037(UGGT2);ENSTBET00000003575(GYG2);ENSTBET00000005695(UGGT1);ENSTBET00000006222(GYS1);ENSTBET00000006751(GYS2);ENSTBET00000008901(GYG1);ENSTBET00000012957(POGLUT1)
GO:0000982	transcription factor activity, RNA polymerase II proximal promoter sequence-specific DNA binding	121	187	0.0200618	0.41722	ENSTBET00000000161(FOXI1);ENSTBET00000000175(SOX9);ENSTBET00000000367(NFYC);ENSTBET00000000373(EGR1);ENSTBET00000000770(NFIL3);ENSTBET00000000781(ELK1);ENSTBET00000001119(HEYL);ENSTBET00000001283(HNRNPK);ENSTBET00000001356(ZNF746);ENSTBET00000001486(HLTF);ENSTBET00000001798(NRF1);ENSTBET00000001885(CREBBP);ENSTBET00000002113(SALL1);ENSTBET00000002206(TCF12);ENSTBET00000002292(ZNF536);ENSTBET00000…
GO:0008066	glutamate receptor activity	17	21	0.0202007	0.41722	ENSTBET00000001270(GRID2);ENSTBET00000002323(GRIK1);ENSTBET00000002450(GRIK4);ENSTBET00000002909(GRM2);ENSTBET00000003072(GRIN2B);ENSTBET00000003946(GRIA1);ENSTBET00000004966(GRIN2C);ENSTBET00000005315(GRM8);ENSTBET00000006768(GRIA3);ENSTBET00000008405(GRIN2D);ENSTBET00000009171(GRIK2);ENSTBET00000009215(GRIN2A);ENSTBET00000010005(GRIA2);ENSTBET00000013205(GRM5);ENSTBET00000013308(GRM7);ENSTBET00…
GO:0001227	DNA-binding transcription repressor activity, RNA polymerase II-specific	62	91	0.020348	0.41722	ENSTBET00000000770(NFIL3);ENSTBET00000001356(ZNF746);ENSTBET00000001885(CREBBP);ENSTBET00000002108(MLX);ENSTBET00000002113(SALL1);ENSTBET00000002292(ZNF536);ENSTBET00000002372(JARID2);ENSTBET00000002699(ATF3);ENSTBET00000002783(ESX1);ENSTBET00000003379(FERD3L);ENSTBET00000003392(ZNF219);ENSTBET00000003453(IRF3);ENSTBET00000003551(NFKB1);ENSTBET00000004539(NFATC2);ENSTBET00000004594(NFX1);ENSTBET0…
GO:0022857	transmembrane transporter activity	347	566	0.0213763	0.434652	ENSTBET00000000009(SLC1A6);ENSTBET00000000042(UCP1);ENSTBET00000000075(-);ENSTBET00000000313(SLC9A2);ENSTBET00000000382(MTMR6);ENSTBET00000000388(BEST3);ENSTBET00000000429(CNGB1);ENSTBET00000000449(KCNQ4);ENSTBET00000000510(SLC22A7);ENSTBET00000000523(SLC22A6);ENSTBET00000000544(KCNJ8);ENSTBET00000000601(-);ENSTBET00000000802(ATP1A3);ENSTBET00000000834(ATP2A3);ENSTBET00000000863(SLC2A4);ENSTBET00…
GO:0008094	DNA-dependent ATPase activity	34	47	0.0229145	0.462078	ENSTBET00000000739(SMARCA4);ENSTBET00000000936(ERCC2);ENSTBET00000002057(PIF1);ENSTBET00000002084(POLQ);ENSTBET00000002233(RBBP4);ENSTBET00000002512(TOP1);ENSTBET00000003115(RFC1);ENSTBET00000003619(FBXO18);ENSTBET00000004005(XRCC5);ENSTBET00000005380(TOP2A);ENSTBET00000005535(MNAT1);ENSTBET00000005552(DDX11);ENSTBET00000006256(SMARCAL1);ENSTBET00000006308(CCNH);ENSTBET00000006722(BLM);ENSTBET000…
GO:0001077	proximal promoter DNA-binding transcription activator activity, RNA polymerase II-specific	90	137	0.0245396	0.485483	ENSTBET00000000161(FOXI1);ENSTBET00000000175(SOX9);ENSTBET00000000367(NFYC);ENSTBET00000000373(EGR1);ENSTBET00000000781(ELK1);ENSTBET00000001119(HEYL);ENSTBET00000001283(HNRNPK);ENSTBET00000001486(HLTF);ENSTBET00000001798(NRF1);ENSTBET00000002206(TCF12);ENSTBET00000002347(GABPA);ENSTBET00000002375(NFAT5);ENSTBET00000002530(OTX2);ENSTBET00000002693(RBPJ);ENSTBET00000002872(ZNF750);ENSTBET000000032…
GO:0032451	demethylase activity	12	14	0.0246462	0.485483	ENSTBET00000005077(KDM6A);ENSTBET00000006554(KDM5B);ENSTBET00000008184(KDM1B);ENSTBET00000008606(KDM7A);ENSTBET00000009717(FTO);ENSTBET00000010797(KDM6B);ENSTBET00000012389(PHF8);ENSTBET00000012767(KDM4A);ENSTBET00000013944(JMJD6);ENSTBET00000014531(KDM4D);ENSTBET00000016690(ALKBH3);ENSTBET00000017331(KDM5C)
GO:0003677	DNA binding	684	1142	0.0246721	0.485483	ENSTBET00000000102(SETX);ENSTBET00000000112(ERF);ENSTBET00000000161(FOXI1);ENSTBET00000000175(SOX9);ENSTBET00000000190(RUNX1);ENSTBET00000000257(TARDBP);ENSTBET00000000275(DDB2);ENSTBET00000000276(ORC6);ENSTBET00000000321(XBP1);ENSTBET00000000343(DDX60);ENSTBET00000000364(TRDMT1);ENSTBET00000000367(NFYC);ENSTBET00000000373(EGR1);ENSTBET00000000518(RAD23A);ENSTBET00000000529(SMARCC2);ENSTBET000000…
GO:0008047	enzyme activator activity	113	175	0.0260508	0.508511	ENSTBET00000000133(DOCK4);ENSTBET00000000155(ERBB3);ENSTBET00000000298(AGFG2);ENSTBET00000000605(AZIN1);ENSTBET00000000640(PCOLCE);ENSTBET00000000898(ARAP2);ENSTBET00000001328(ADAP1);ENSTBET00000001351(RAPGEF2);ENSTBET00000001495(PLAA);ENSTBET00000001627(ADRM1);ENSTBET00000001874(PAK2);ENSTBET00000001915(SIPA1L3);ENSTBET00000002041(TGFB1);ENSTBET00000002109(AGFG1);ENSTBET00000002336(CCL5);ENSTBET…
GO:0052866	phosphatidylinositol phosphate phosphatase activity	14	17	0.0276433	0.535315	ENSTBET00000000110(INPP5D);ENSTBET00000001539(INPP4B);ENSTBET00000001637(INPP5J);ENSTBET00000004102(MTMR2);ENSTBET00000004941(INPP5K);ENSTBET00000006215(OCRL);ENSTBET00000006873(TMEM55B);ENSTBET00000007543(MTMR14);ENSTBET00000008491(MTMR3);ENSTBET00000009053(PTEN);ENSTBET00000012600(SACM1L);ENSTBET00000014258(INPP5E);ENSTBET00000015867(SYNJ2);ENSTBET00000016337(SYNJ1)
GO:0004714	transmembrane receptor protein tyrosine kinase activity	24	32	0.0284752	0.546494	ENSTBET00000000155(ERBB3);ENSTBET00000000208(INSR);ENSTBET00000000602(PDGFRB);ENSTBET00000001176(-);ENSTBET00000002248(KIT);ENSTBET00000002674(EPHA4);ENSTBET00000006282(LTK);ENSTBET00000006573(MET);ENSTBET00000007715(NTRK2);ENSTBET00000008303(NTRK3);ENSTBET00000009778(ERBB2);ENSTBET00000010001(FLT1);ENSTBET00000011172(EPHB6);ENSTBET00000011326(EPHA3);ENSTBET00000011485(EPHB1);ENSTBET00000011904(-…
GO:0008237	metallopeptidase activity	89	136	0.0287946	0.546494	ENSTBET00000000010(ADAM18);ENSTBET00000000287(ACE2);ENSTBET00000000396(ADAM12);ENSTBET00000000598(MMP16);ENSTBET00000001010(AFG3L2);ENSTBET00000001028(MMP14);ENSTBET00000001224(MMP21);ENSTBET00000001430(PITRM1);ENSTBET00000001827(AGBL1);ENSTBET00000001886(SPATA20);ENSTBET00000002072(MMP15);ENSTBET00000002134(NPEPPS);ENSTBET00000002173(ADAM2);ENSTBET00000003324(MME);ENSTBET00000003348(MMP11);ENSTB…
GO:0004842	ubiquitin-protein transferase activity	123	192	0.0288925	0.546494	ENSTBET00000000006(RNF151);ENSTBET00000000275(DDB2);ENSTBET00000000804(RBBP6);ENSTBET00000000924(KLHL20);ENSTBET00000001310(TRIM72);ENSTBET00000001379(BTRC);ENSTBET00000001571(RNF168);ENSTBET00000001622(RNF111);ENSTBET00000001783(TRIM27);ENSTBET00000001857(LTN1);ENSTBET00000001985(CBLC);ENSTBET00000002229(CNOT4);ENSTBET00000002268(MGRN1);ENSTBET00000002539(UHRF2);ENSTBET00000002554(MARCH6);ENSTBE…
GO:0072341	modified amino acid binding	20	26	0.0297403	0.558203	ENSTBET00000001310(TRIM72);ENSTBET00000001557(SDPR);ENSTBET00000001700(ANXA9);ENSTBET00000001946(OSBPL8);ENSTBET00000002535(MUT);ENSTBET00000004494(NOX4);ENSTBET00000004634(CPS1);ENSTBET00000004748(OSBPL5);ENSTBET00000005286(LANCL1);ENSTBET00000005327(GSTM3);ENSTBET00000006532(OSBPL10);ENSTBET00000009540(SYTL2);ENSTBET00000009703(AXL);ENSTBET00000011332(MFGE8);ENSTBET00000011897(THBS1);ENSTBET000…
GO:0004198	calcium-dependent cysteine-type endopeptidase activity	9	10	0.0313957	0.571683	ENSTBET00000004489(CAPN7);ENSTBET00000009720(CAPN9);ENSTBET00000011877(CAPN6);ENSTBET00000014507(CAPN11);ENSTBET00000014966(ADGB);ENSTBET00000015894(CAPN13);ENSTBET00000017068(CAPN5);ENSTBET00000017133(CAPN1);ENSTBET00000017715(CAPN2)
GO:0030552	cAMP binding	9	10	0.0313957	0.571683	ENSTBET00000001351(RAPGEF2);ENSTBET00000001497(PDE4B);ENSTBET00000005920(BVES);ENSTBET00000009775(PDE4A);ENSTBET00000010149(CNBD2);ENSTBET00000011991(HCN1);ENSTBET00000014267(POPDC2);ENSTBET00000016806(RAPGEF4);ENSTBET00000016823(PDE4D)
GO:0034237	protein kinase A regulatory subunit binding	9	10	0.0313957	0.571683	ENSTBET00000002246(KCNQ1);ENSTBET00000004469(ARFGEF2);ENSTBET00000006233(AKAP9);ENSTBET00000009492(AKAP1);ENSTBET00000009941(EZR);ENSTBET00000010042(AKAP7);ENSTBET00000010087(RYR2);ENSTBET00000013735(AKAP5);ENSTBET00000014449(PJA2)
GO:0045295	gamma-catenin binding	9	10	0.0313957	0.571683	ENSTBET00000001402(CDH1);ENSTBET00000006186(DSG1);ENSTBET00000008655(PTPRJ);ENSTBET00000011346(LEF1);ENSTBET00000013997(CDH2);ENSTBET00000015250(DSC3);ENSTBET00000015802(CTNNA1);ENSTBET00000016236(APC);ENSTBET00000016452(PTPRK)
GO:0004888	transmembrane signaling receptor activity	507	842	0.0321572	0.581211	ENSTBET00000000003(OR6S1);ENSTBET00000000014(-);ENSTBET00000000030(OR4D11);ENSTBET00000000053(ENG);ENSTBET00000000061(-);ENSTBET00000000079(CX3CR1);ENSTBET00000000081(-);ENSTBET00000000117(-);ENSTBET00000000137(LGR5);ENSTBET00000000155(ERBB3);ENSTBET00000000208(INSR);ENSTBET00000000242(ADGRG1);ENSTBET00000000251(ADGRG3);ENSTBET00000000279(GLP2R);ENSTBET00000000281(TGFBR3);ENSTBET00000000379(GRM6)…
GO:0008276	protein methyltransferase activity	36	51	0.0337005	0.593089	ENSTBET00000000248(EHMT1);ENSTBET00000000450(PCMT1);ENSTBET00000001949(ICMT);ENSTBET00000002260(PRMT3);ENSTBET00000003142(PCMTD2);ENSTBET00000004705(NSD1);ENSTBET00000006176(PRDM8);ENSTBET00000006295(PRMT6);ENSTBET00000006478(SUZ12);ENSTBET00000007585(PRDM13);ENSTBET00000007749(FBL);ENSTBET00000008034(SETDB2);ENSTBET00000008158(METTL21C);ENSTBET00000008279(PRMT2);ENSTBET00000008389(SETD6);ENSTBET…
GO:0004383	guanylate cyclase activity	6	6	0.0346953	0.593089	ENSTBET00000006049(GUCY1A3);ENSTBET00000007314(GUCY1A2);ENSTBET00000009265(GUCY2C);ENSTBET00000012558(NPR2);ENSTBET00000013402(GUCY1B3);ENSTBET00000014105(-)
GO:0004415	hyalurononglucosaminidase activity	6	6	0.0346953	0.593089	ENSTBET00000000766(CEMIP);ENSTBET00000001192(CD44);ENSTBET00000001257(HYAL2);ENSTBET00000003788(HYAL1);ENSTBET00000011229(SPAM1);ENSTBET00000011341(HYAL4)
GO:0005024	transforming growth factor beta-activated receptor activity	6	6	0.0346953	0.593089	ENSTBET00000000053(ENG);ENSTBET00000000281(TGFBR3);ENSTBET00000006776(ACVRL1);ENSTBET00000008862(BMPR1B);ENSTBET00000014415(TGFBR2);ENSTBET00000016892(ACVR1)
GO:0005167	neurotrophin TRK receptor binding	6	6	0.0346953	0.593089	ENSTBET00000001333(EFNA5);ENSTBET00000002799(PLCG1);ENSTBET00000007024(FRS2);ENSTBET00000009556(SHC1);ENSTBET00000013870(PIK3R1);ENSTBET00000015689(GRB2)
GO:0045499	chemorepellent activity	6	6	0.0346953	0.593089	ENSTBET00000000295(SLIT2);ENSTBET00000001333(EFNA5);ENSTBET00000003643(SEMA3A);ENSTBET00000013163(NRG1);ENSTBET00000013863(FLRT3);ENSTBET00000017447(EPHA7)
GO:0048256	flap endonuclease activity	6	6	0.0346953	0.593089	ENSTBET00000003308(EXO1);ENSTBET00000003621(SLX4);ENSTBET00000010105(FAN1);ENSTBET00000010190(DNA2);ENSTBET00000011323(MUS81);ENSTBET00000013723(FEN1)
GO:0019904	protein domain specific binding	180	288	0.0347589	0.593089	ENSTBET00000000110(INPP5D);ENSTBET00000000133(DOCK4);ENSTBET00000000206(FAM189B);ENSTBET00000000208(INSR);ENSTBET00000000244(USP47);ENSTBET00000000248(EHMT1);ENSTBET00000000396(ADAM12);ENSTBET00000000412(CARD14);ENSTBET00000000528(WAS);ENSTBET00000000586(SORBS2);ENSTBET00000000591(DNAJA1);ENSTBET00000000794(CNOT1);ENSTBET00000000883(EFS);ENSTBET00000000941(NOD2);ENSTBET00000001032(DDX6);ENSTBET00…
GO:0030695	GTPase regulator activity	64	96	0.0352241	0.596853	ENSTBET00000000133(DOCK4);ENSTBET00000000295(SLIT2);ENSTBET00000000298(AGFG2);ENSTBET00000000898(ARAP2);ENSTBET00000001328(ADAP1);ENSTBET00000001351(RAPGEF2);ENSTBET00000001915(SIPA1L3);ENSTBET00000002031(DNAJA3);ENSTBET00000002109(AGFG1);ENSTBET00000002459(ACAP1);ENSTBET00000002854(DGKI);ENSTBET00000002889(PLCB1);ENSTBET00000003009(LRRK2);ENSTBET00000003095(TBC1D25);ENSTBET00000003112(ARHGAP33);…
GO:0046332	SMAD binding	34	48	0.035898	0.604076	ENSTBET00000000281(TGFBR3);ENSTBET00000001748(AXIN2);ENSTBET00000001957(TRIM33);ENSTBET00000002206(TCF12);ENSTBET00000002745(SMURF2);ENSTBET00000002932(CITED1);ENSTBET00000004229(BMP2);ENSTBET00000004747(PAX6);ENSTBET00000006423(MEF2A);ENSTBET00000006743(PMEPA1);ENSTBET00000006776(ACVRL1);ENSTBET00000007195(TGFBR1);ENSTBET00000008269(SMURF1);ENSTBET00000008408(HIPK2);ENSTBET00000008724(SKIL);ENST…
GO:0008289	lipid binding	172	275	0.03711	0.620195	ENSTBET00000000082(FRMPD2);ENSTBET00000000123(SNX14);ENSTBET00000000124(ANXA11);ENSTBET00000000548(DROSHA);ENSTBET00000000624(PICALM);ENSTBET00000000827(ATP8B1);ENSTBET00000000853(BPIFA2);ENSTBET00000000871(PLA2G7);ENSTBET00000000873(ITPR2);ENSTBET00000000898(ARAP2);ENSTBET00000000991(F10);ENSTBET00000001276(ANXA2);ENSTBET00000001279(YBX2);ENSTBET00000001310(TRIM72);ENSTBET00000001351(RAPGEF2);EN…
GO:0009975	cyclase activity	11	13	0.0376187	0.624419	ENSTBET00000000551(ADCY8);ENSTBET00000006049(GUCY1A3);ENSTBET00000007314(GUCY1A2);ENSTBET00000009265(GUCY2C);ENSTBET00000012558(NPR2);ENSTBET00000012984(ADCY7);ENSTBET00000013402(GUCY1B3);ENSTBET00000014105(-);ENSTBET00000014176(ADCY5);ENSTBET00000015644(ADCY9);ENSTBET00000017162(ADCY6)
GO:0140110	transcription regulator activity	397	656	0.0380968	0.628082	ENSTBET00000000039(NCOA6);ENSTBET00000000112(ERF);ENSTBET00000000161(FOXI1);ENSTBET00000000175(SOX9);ENSTBET00000000190(RUNX1);ENSTBET00000000257(TARDBP);ENSTBET00000000268(ENY2);ENSTBET00000000321(XBP1);ENSTBET00000000341(MKL2);ENSTBET00000000367(NFYC);ENSTBET00000000373(EGR1);ENSTBET00000000554(TAF5);ENSTBET00000000642(ZMIZ2);ENSTBET00000000644(SIN3B);ENSTBET00000000671(ZFPM2);ENSTBET0000000073…
GO:0008134	transcription factor binding	192	309	0.039744	0.646857	ENSTBET00000000039(NCOA6);ENSTBET00000000190(RUNX1);ENSTBET00000000321(XBP1);ENSTBET00000000671(ZFPM2);ENSTBET00000000691(NIF3L1);ENSTBET00000000739(SMARCA4);ENSTBET00000000794(CNOT1);ENSTBET00000000903(DIP2B);ENSTBET00000001038(CTBP2);ENSTBET00000001081(ASXL1);ENSTBET00000001244(GSK3B);ENSTBET00000001388(GTF2B);ENSTBET00000001573(NFE2L2);ENSTBET00000001777(KAT6A);ENSTBET00000001885(CREBBP);ENSTB…
GO:1990782	protein tyrosine kinase binding	21	28	0.0397933	0.646857	ENSTBET00000000133(DOCK4);ENSTBET00000000655(CD4);ENSTBET00000001257(HYAL2);ENSTBET00000001970(PTPN1);ENSTBET00000002031(DNAJA3);ENSTBET00000002799(PLCG1);ENSTBET00000003449(SH2B2);ENSTBET00000004789(ZPR1);ENSTBET00000007024(FRS2);ENSTBET00000007631(SHC4);ENSTBET00000009556(SHC1);ENSTBET00000010279(ARHGEF16);ENSTBET00000010488(ANGPT4);ENSTBET00000010574(MYOC);ENSTBET00000010880(SOCS5);ENSTBET0000…
GO:0005216	ion channel activity	155	247	0.0400309	0.646857	ENSTBET00000000075(-);ENSTBET00000000382(MTMR6);ENSTBET00000000388(BEST3);ENSTBET00000000429(CNGB1);ENSTBET00000000449(KCNQ4);ENSTBET00000000544(KCNJ8);ENSTBET00000000601(-);ENSTBET00000000873(ITPR2);ENSTBET00000000902(TMC1);ENSTBET00000001023(CHRNA7);ENSTBET00000001059(CNGA2);ENSTBET00000001133(KCNK2);ENSTBET00000001180(GABRA2);ENSTBET00000001251(P2RX4);ENSTBET00000001270(GRID2);ENSTBET000000012…
GO:0004715	non-membrane spanning protein tyrosine kinase activity	13	16	0.0406708	0.652873	ENSTBET00000000424(PKDCC);ENSTBET00000001591(JAK2);ENSTBET00000003391(MELK);ENSTBET00000003696(PTK2);ENSTBET00000004735(TEC);ENSTBET00000004857(ABL1);ENSTBET00000005297(TNK1);ENSTBET00000007741(DYRK1A);ENSTBET00000008533(BLK);ENSTBET00000011189(PTK2B);ENSTBET00000013984(PEAK1);ENSTBET00000017207(ABL2);ENSTBET00000017756(FER)
GO:0005488	binding	5765	10032	0.0417321	0.659796	ENSTBET00000000006(RNF151);ENSTBET00000000010(ADAM18);ENSTBET00000000018(CCDC22);ENSTBET00000000019(TBL3);ENSTBET00000000023(NUB1);ENSTBET00000000033(-);ENSTBET00000000036(-);ENSTBET00000000039(NCOA6);ENSTBET00000000041(ZNF8);ENSTBET00000000042(UCP1);ENSTBET00000000043(RPL27A);ENSTBET00000000046(FPGS);ENSTBET00000000053(ENG);ENSTBET00000000065(FAM92B);ENSTBET00000000070(NT5E);ENSTBET00000000071(Z…
;ENSTBET00000003834(CCDC155);ENSTBET00000003838(MPP6);ENSTBET00000003845(COPA);ENSTBET00000003852(RABGGTA);ENSTBET00000003856(NPHP4);ENSTBET00000003866(ZMYM1);ENSTBET00000003867(XRRA1);ENSTBET00000003871(LPCAT1);ENSTBET00000003874(ZAP70);ENSTBET00000003880(HIST3H3);ENSTBET00000003885(IL23A);ENSTBET00000003887(SAMD4B);ENSTBET00000003890(TBPL2);ENSTBET00000003895(RBM6);ENSTBET00000003896(AQP1);ENST…
1);ENSTBET00000007737(PTGDR);ENSTBET00000007739(MMP24);ENSTBET00000007741(DYRK1A);ENSTBET00000007742(-);ENSTBET00000007743(VPS35);ENSTBET00000007749(FBL);ENSTBET00000007752(APP);ENSTBET00000007755(TMEM199);ENSTBET00000007757(MLH1);ENSTBET00000007758(RELL2);ENSTBET00000007760(SPATA4);ENSTBET00000007761(NRXN3);ENSTBET00000007762(GAS2L2);ENSTBET00000007767(GPATCH1);ENSTBET00000007768(CPN2);ENSTBET00…
0011704(DOC2A);ENSTBET00000011708(ATP11B);ENSTBET00000011714(VLDLR);ENSTBET00000011715(AHDC1);ENSTBET00000011723(RALGPS2);ENSTBET00000011727(ELAVL4);ENSTBET00000011729(SPATA21);ENSTBET00000011730(MAN2C1);ENSTBET00000011732(TNK2);ENSTBET00000011736(JMJD1C);ENSTBET00000011739(F2RL1);ENSTBET00000011740(OTOF);ENSTBET00000011743(XRCC6);ENSTBET00000011752(SNX3);ENSTBET00000011753(RHOJ);ENSTBET000000117…
1(TOMM22);ENSTBET00000015672(ZFP62);ENSTBET00000015676(DSCAML1);ENSTBET00000015681(CHGA);ENSTBET00000015689(GRB2);ENSTBET00000015692(THBS3);ENSTBET00000015697(PCBP1);ENSTBET00000015701(SYT11);ENSTBET00000015706(LOXHD1);ENSTBET00000015707(TENM2);ENSTBET00000015708(-);ENSTBET00000015711(UBE2V2);ENSTBET00000015712(BCL10);ENSTBET00000015717(RTN4);ENSTBET00000015721(RGS19);ENSTBET00000015722(FAM212A);…
GO:0030551	cyclic nucleotide binding	15	19	0.041813	0.659796	ENSTBET00000000429(CNGB1);ENSTBET00000001351(RAPGEF2);ENSTBET00000001497(PDE4B);ENSTBET00000005920(BVES);ENSTBET00000006684(PDE5A);ENSTBET00000009775(PDE4A);ENSTBET00000009864(CNGA3);ENSTBET00000010149(CNBD2);ENSTBET00000011991(HCN1);ENSTBET00000014085(PRKG1);ENSTBET00000014267(POPDC2);ENSTBET00000016393(CNGB3);ENSTBET00000016806(RAPGEF4);ENSTBET00000016823(PDE4D);ENSTBET00000017090(PDE6H)
GO:0022836	gated channel activity	105	164	0.0419133	0.659796	ENSTBET00000000382(MTMR6);ENSTBET00000000429(CNGB1);ENSTBET00000000449(KCNQ4);ENSTBET00000000544(KCNJ8);ENSTBET00000000873(ITPR2);ENSTBET00000000902(TMC1);ENSTBET00000001023(CHRNA7);ENSTBET00000001133(KCNK2);ENSTBET00000001180(GABRA2);ENSTBET00000001251(P2RX4);ENSTBET00000001270(GRID2);ENSTBET00000001280(GLRB);ENSTBET00000001419(CACNA1C);ENSTBET00000001542(KCNN2);ENSTBET00000001927(TRPM5);ENSTBET…
GO:0019838	growth factor binding	50	74	0.0428322	0.66994	ENSTBET00000000053(ENG);ENSTBET00000000208(INSR);ENSTBET00000000281(TGFBR3);ENSTBET00000000602(PDGFRB);ENSTBET00000001171(COL4A1);ENSTBET00000001257(HYAL2);ENSTBET00000001609(ESM1);ENSTBET00000002502(SORT1);ENSTBET00000002705(COL2A1);ENSTBET00000002992(FGFR4);ENSTBET00000003339(LIFR);ENSTBET00000004728(CD109);ENSTBET00000004784(FGFR3);ENSTBET00000004863(LTBP4);ENSTBET00000005041(KLB);ENSTBET00000…
GO:0070011	peptidase activity, acting on L-amino acid peptides	266	435	0.0459365	0.713917	ENSTBET00000000010(ADAM18);ENSTBET00000000188(PCSK5);ENSTBET00000000244(USP47);ENSTBET00000000246(SENP6);ENSTBET00000000287(ACE2);ENSTBET00000000384(CTSZ);ENSTBET00000000396(ADAM12);ENSTBET00000000415(CORIN);ENSTBET00000000501(PIP);ENSTBET00000000598(MMP16);ENSTBET00000000609(DPP8);ENSTBET00000000851(BACE1);ENSTBET00000000991(F10);ENSTBET00000001010(AFG3L2);ENSTBET00000001028(MMP14);ENSTBET000000…
GO:0016798	hydrolase activity, acting on glycosyl bonds	64	97	0.0465818	0.719364	ENSTBET00000000763(MAN2B1);ENSTBET00000000766(CEMIP);ENSTBET00000001192(CD44);ENSTBET00000001257(HYAL2);ENSTBET00000001416(ARHGEF40);ENSTBET00000001438(MACF1);ENSTBET00000001963(NEIL2);ENSTBET00000002616(-);ENSTBET00000002900(MAN1A1);ENSTBET00000003269(GALC);ENSTBET00000003788(HYAL1);ENSTBET00000003969(ACER2);ENSTBET00000004106(MANBA);ENSTBET00000004142(NEU3);ENSTBET00000004296(ART5);ENSTBET00000…
GO:0015075	ion transmembrane transporter activity	297	488	0.0481808	0.738243	ENSTBET00000000009(SLC1A6);ENSTBET00000000075(-);ENSTBET00000000313(SLC9A2);ENSTBET00000000382(MTMR6);ENSTBET00000000388(BEST3);ENSTBET00000000429(CNGB1);ENSTBET00000000449(KCNQ4);ENSTBET00000000510(SLC22A7);ENSTBET00000000523(SLC22A6);ENSTBET00000000544(KCNJ8);ENSTBET00000000601(-);ENSTBET00000000802(ATP1A3);ENSTBET00000000834(ATP2A3);ENSTBET00000000873(ITPR2);ENSTBET00000000902(TMC1);ENSTBET000…
GO:0042054	histone methyltransferase activity	24	33	0.0484094	0.738243	ENSTBET00000000248(EHMT1);ENSTBET00000004705(NSD1);ENSTBET00000006176(PRDM8);ENSTBET00000006295(PRMT6);ENSTBET00000006478(SUZ12);ENSTBET00000007585(PRDM13);ENSTBET00000007749(FBL);ENSTBET00000008034(SETDB2);ENSTBET00000008279(PRMT2);ENSTBET00000008426(EED);ENSTBET00000008705(KMT2E);ENSTBET00000009315(SETDB1);ENSTBET00000009730(SETD1A);ENSTBET00000009744(EHMT2);ENSTBET00000010268(SUV420H1);ENSTBET…
GO:0042393	histone binding	62	94	0.050022	0.749686	ENSTBET00000000739(SMARCA4);ENSTBET00000000931(UIMC1);ENSTBET00000000975(MPHOSPH8);ENSTBET00000001571(RNF168);ENSTBET00000001591(JAK2);ENSTBET00000001942(SUPT6H);ENSTBET00000002158(PRKCB);ENSTBET00000002393(APBB1);ENSTBET00000002539(UHRF2);ENSTBET00000002553(USP3);ENSTBET00000003010(RAG1);ENSTBET00000003880(HIST3H3);ENSTBET00000004029(RNF20);ENSTBET00000004141(DTX3L);ENSTBET00000004309(ING3);ENST…
GO:0030983	mismatched DNA binding	8	9	0.0501363	0.749686	ENSTBET00000004585(MSH2);ENSTBET00000005932(-);ENSTBET00000007027(MSH3);ENSTBET00000007757(MLH1);ENSTBET00000008265(PMS1);ENSTBET00000008314(ANKRD17);ENSTBET00000010009(MSH4);ENSTBET00000017161(MSH6)
GO:0004222	metalloendopeptidase activity	54	81	0.0503496	0.749686	ENSTBET00000000010(ADAM18);ENSTBET00000000396(ADAM12);ENSTBET00000000598(MMP16);ENSTBET00000001010(AFG3L2);ENSTBET00000001028(MMP14);ENSTBET00000001224(MMP21);ENSTBET00000001430(PITRM1);ENSTBET00000002072(MMP15);ENSTBET00000002173(ADAM2);ENSTBET00000003324(MME);ENSTBET00000003348(MMP11);ENSTBET00000004851(TLL2);ENSTBET00000005094(ADAMTS2);ENSTBET00000005249(ADAM28);ENSTBET00000005573(ECE1);ENSTBE…
GO:0001228	DNA-binding transcription activator activity, RNA polymerase II-specific	123	195	0.0516819	0.749686	ENSTBET00000000161(FOXI1);ENSTBET00000000175(SOX9);ENSTBET00000000190(RUNX1);ENSTBET00000000257(TARDBP);ENSTBET00000000367(NFYC);ENSTBET00000000373(EGR1);ENSTBET00000000781(ELK1);ENSTBET00000001119(HEYL);ENSTBET00000001283(HNRNPK);ENSTBET00000001486(HLTF);ENSTBET00000001573(NFE2L2);ENSTBET00000001798(NRF1);ENSTBET00000001885(CREBBP);ENSTBET00000002206(TCF12);ENSTBET00000002347(GABPA);ENSTBET00000…
GO:0022838	substrate-specific channel activity	157	252	0.0524528	0.749686	ENSTBET00000000075(-);ENSTBET00000000382(MTMR6);ENSTBET00000000388(BEST3);ENSTBET00000000429(CNGB1);ENSTBET00000000449(KCNQ4);ENSTBET00000000544(KCNJ8);ENSTBET00000000601(-);ENSTBET00000000873(ITPR2);ENSTBET00000000902(TMC1);ENSTBET00000001023(CHRNA7);ENSTBET00000001059(CNGA2);ENSTBET00000001133(KCNK2);ENSTBET00000001180(GABRA2);ENSTBET00000001251(P2RX4);ENSTBET00000001270(GRID2);ENSTBET000000012…
GO:0008514	organic anion transmembrane transporter activity	44	65	0.0532145	0.749686	ENSTBET00000000009(SLC1A6);ENSTBET00000000523(SLC22A6);ENSTBET00000000908(SLC36A1);ENSTBET00000001043(-);ENSTBET00000001055(SLC38A7);ENSTBET00000001788(SLC22A13);ENSTBET00000003118(SLC4A4);ENSTBET00000003964(SLC27A5);ENSTBET00000004228(SLC17A5);ENSTBET00000004472(SLC23A1);ENSTBET00000004544(SLC26A3);ENSTBET00000004750(SLC6A15);ENSTBET00000004762(SLC27A2);ENSTBET00000005093(SLC36A4);ENSTBET0000000…
GO:0030971	receptor tyrosine kinase binding	20	27	0.0536425	0.749686	ENSTBET00000000133(DOCK4);ENSTBET00000001257(HYAL2);ENSTBET00000001970(PTPN1);ENSTBET00000002031(DNAJA3);ENSTBET00000002799(PLCG1);ENSTBET00000003449(SH2B2);ENSTBET00000004789(ZPR1);ENSTBET00000007024(FRS2);ENSTBET00000007631(SHC4);ENSTBET00000009556(SHC1);ENSTBET00000010279(ARHGEF16);ENSTBET00000010488(ANGPT4);ENSTBET00000010574(MYOC);ENSTBET00000010880(SOCS5);ENSTBET00000011781(TP53);ENSTBET000…
GO:0038023	signaling receptor activity	541	906	0.0538374	0.749686	ENSTBET00000000003(OR6S1);ENSTBET00000000014(-);ENSTBET00000000030(OR4D11);ENSTBET00000000053(ENG);ENSTBET00000000061(-);ENSTBET00000000079(CX3CR1);ENSTBET00000000081(-);ENSTBET00000000117(-);ENSTBET00000000137(LGR5);ENSTBET00000000155(ERBB3);ENSTBET00000000208(INSR);ENSTBET00000000211(ADIPOR2);ENSTBET00000000242(ADGRG1);ENSTBET00000000251(ADGRG3);ENSTBET00000000279(GLP2R);ENSTBET00000000281(TGFB…
GO:0022839	ion gated channel activity	103	162	0.054771	0.749686	ENSTBET00000000382(MTMR6);ENSTBET00000000429(CNGB1);ENSTBET00000000449(KCNQ4);ENSTBET00000000544(KCNJ8);ENSTBET00000000873(ITPR2);ENSTBET00000000902(TMC1);ENSTBET00000001023(CHRNA7);ENSTBET00000001133(KCNK2);ENSTBET00000001180(GABRA2);ENSTBET00000001251(P2RX4);ENSTBET00000001270(GRID2);ENSTBET00000001280(GLRB);ENSTBET00000001419(CACNA1C);ENSTBET00000001542(KCNN2);ENSTBET00000001927(TRPM5);ENSTBET…
GO:0003950	NAD+ ADP-ribosyltransferase activity	10	12	0.0568433	0.749686	ENSTBET00000000843(PARP12);ENSTBET00000001353(PARP2);ENSTBET00000002385(PARP1);ENSTBET00000004296(ART5);ENSTBET00000004920(PARP4);ENSTBET00000005195(PARP8);ENSTBET00000005635(TIPARP);ENSTBET00000009783(PARP11);ENSTBET00000010088(PARP16);ENSTBET00000015335(TNKS2)
GO:0005086	ARF guanyl-nucleotide exchange factor activity	10	12	0.0568433	0.749686	ENSTBET00000001685(CYTH1);ENSTBET00000002484(CYTH4);ENSTBET00000004469(ARFGEF2);ENSTBET00000005401(PSD);ENSTBET00000006775(GBF1);ENSTBET00000007056(PSD4);ENSTBET00000007236(IQSEC3);ENSTBET00000011611(ARFGEF3);ENSTBET00000013324(FBXO8);ENSTBET00000017555(IQSEC2)
GO:0032452	histone demethylase activity	10	12	0.0568433	0.749686	ENSTBET00000005077(KDM6A);ENSTBET00000006554(KDM5B);ENSTBET00000008184(KDM1B);ENSTBET00000008606(KDM7A);ENSTBET00000010797(KDM6B);ENSTBET00000012389(PHF8);ENSTBET00000012767(KDM4A);ENSTBET00000013944(JMJD6);ENSTBET00000014531(KDM4D);ENSTBET00000017331(KDM5C)
GO:0019787	ubiquitin-like protein transferase activity	128	204	0.0579549	0.749686	ENSTBET00000000006(RNF151);ENSTBET00000000275(DDB2);ENSTBET00000000804(RBBP6);ENSTBET00000000924(KLHL20);ENSTBET00000001310(TRIM72);ENSTBET00000001379(BTRC);ENSTBET00000001571(RNF168);ENSTBET00000001622(RNF111);ENSTBET00000001783(TRIM27);ENSTBET00000001857(LTN1);ENSTBET00000001985(CBLC);ENSTBET00000002229(CNOT4);ENSTBET00000002268(MGRN1);ENSTBET00000002539(UHRF2);ENSTBET00000002554(MARCH6);ENSTBE…
GO:0001078	proximal promoter DNA-binding transcription repressor activity, RNA polymerase II-specific	37	54	0.0579816	0.749686	ENSTBET00000000770(NFIL3);ENSTBET00000001356(ZNF746);ENSTBET00000001885(CREBBP);ENSTBET00000002113(SALL1);ENSTBET00000002292(ZNF536);ENSTBET00000002699(ATF3);ENSTBET00000003392(ZNF219);ENSTBET00000003453(IRF3);ENSTBET00000004539(NFATC2);ENSTBET00000004594(NFX1);ENSTBET00000004764(RELA);ENSTBET00000005068(ESRRA);ENSTBET00000005641(CUX2);ENSTBET00000006263(NFE2L3);ENSTBET00000006638(DACH1);ENSTBET0…
GO:0001098	basal transcription machinery binding	14	18	0.059253	0.749686	ENSTBET00000002413(ZNF326);ENSTBET00000003980(RPRD1B);ENSTBET00000004174(IKBKAP);ENSTBET00000004447(PAF1);ENSTBET00000007535(CDC73);ENSTBET00000009075(ELP2);ENSTBET00000010160(CCAR2);ENSTBET00000011608(SMYD2);ENSTBET00000013901(C14orf166);ENSTBET00000014059(ERCC4);ENSTBET00000015176(UVSSA);ENSTBET00000015514(TCF4);ENSTBET00000016084(WAC);ENSTBET00000016528(AGO1)
GO:0001099	basal RNA polymerase II transcription machinery binding	14	18	0.059253	0.749686	ENSTBET00000002413(ZNF326);ENSTBET00000003980(RPRD1B);ENSTBET00000004174(IKBKAP);ENSTBET00000004447(PAF1);ENSTBET00000007535(CDC73);ENSTBET00000009075(ELP2);ENSTBET00000010160(CCAR2);ENSTBET00000011608(SMYD2);ENSTBET00000013901(C14orf166);ENSTBET00000014059(ERCC4);ENSTBET00000015176(UVSSA);ENSTBET00000015514(TCF4);ENSTBET00000016084(WAC);ENSTBET00000016528(AGO1)
GO:0015318	inorganic molecular entity transmembrane transporter activity	277	456	0.0604844	0.749686	ENSTBET00000000009(SLC1A6);ENSTBET00000000075(-);ENSTBET00000000313(SLC9A2);ENSTBET00000000382(MTMR6);ENSTBET00000000388(BEST3);ENSTBET00000000429(CNGB1);ENSTBET00000000449(KCNQ4);ENSTBET00000000523(SLC22A6);ENSTBET00000000544(KCNJ8);ENSTBET00000000601(-);ENSTBET00000000802(ATP1A3);ENSTBET00000000834(ATP2A3);ENSTBET00000000873(ITPR2);ENSTBET00000000902(TMC1);ENSTBET00000000908(SLC36A1);ENSTBET000…
GO:0000146	microfilament motor activity	5	5	0.0607613	0.749686	ENSTBET00000003466(-);ENSTBET00000003899(MYO19);ENSTBET00000007426(MYO3B);ENSTBET00000010169(MYO3A);ENSTBET00000012030(MYH10)
GO:0000155	phosphorelay sensor kinase activity	5	5	0.0607613	0.749686	ENSTBET00000003742(KCNH5);ENSTBET00000006132(KCNH7);ENSTBET00000007192(KCNH4);ENSTBET00000011683(KCNH3);ENSTBET00000016697(KCNH1)
GO:0004673	protein histidine kinase activity	5	5	0.0607613	0.749686	ENSTBET00000003742(KCNH5);ENSTBET00000006132(KCNH7);ENSTBET00000007192(KCNH4);ENSTBET00000011683(KCNH3);ENSTBET00000016697(KCNH1)
GO:0005114	type II transforming growth factor beta receptor binding	5	5	0.0607613	0.749686	ENSTBET00000000281(TGFBR3);ENSTBET00000002041(TGFB1);ENSTBET00000007195(TGFBR1);ENSTBET00000015035(TGFB2);ENSTBET00000015974(TGFB3)
GO:0005168	neurotrophin TRKA receptor binding	5	5	0.0607613	0.749686	ENSTBET00000002799(PLCG1);ENSTBET00000007024(FRS2);ENSTBET00000009556(SHC1);ENSTBET00000013870(PIK3R1);ENSTBET00000015689(GRB2)
GO:0005221	intracellular cyclic nucleotide activated cation channel activity	5	5	0.0607613	0.749686	ENSTBET00000000429(CNGB1);ENSTBET00000003896(AQP1);ENSTBET00000009864(CNGA3);ENSTBET00000011991(HCN1);ENSTBET00000016393(CNGB3)
GO:0008061	chitin binding	5	5	0.0607613	0.749686	ENSTBET00000003167(FBN1);ENSTBET00000006322(FIBCD1);ENSTBET00000006966(CHIA);ENSTBET00000010066(CHI3L1);ENSTBET00000011188(CHI3L2)
GO:0008179	adenylate cyclase binding	5	5	0.0607613	0.749686	ENSTBET00000004044(ADRB2);ENSTBET00000010341(AKAP12);ENSTBET00000013735(AKAP5);ENSTBET00000014176(ADCY5);ENSTBET00000014277(AKAP6)
GO:0008429	phosphatidylethanolamine binding	5	5	0.0607613	0.749686	ENSTBET00000000124(ANXA11);ENSTBET00000003604(MAP1LC3A);ENSTBET00000008393(NF1);ENSTBET00000008480(ESYT2);ENSTBET00000011332(MFGE8)
GO:0015464	acetylcholine receptor activity	5	5	0.0607613	0.749686	ENSTBET00000001023(CHRNA7);ENSTBET00000001700(ANXA9);ENSTBET00000011795(CHRNA3);ENSTBET00000012551(CHRNA1);ENSTBET00000012651(CHRNB4)
GO:0016775	phosphotransferase activity, nitrogenous group as acceptor	5	5	0.0607613	0.749686	ENSTBET00000003742(KCNH5);ENSTBET00000006132(KCNH7);ENSTBET00000007192(KCNH4);ENSTBET00000011683(KCNH3);ENSTBET00000016697(KCNH1)
GO:0017056	structural constituent of nuclear pore	5	5	0.0607613	0.749686	ENSTBET00000000297(NUP205);ENSTBET00000004196(NUP153);ENSTBET00000006418(NUP93);ENSTBET00000012828(NUP107);ENSTBET00000012906(NDC1)
GO:0017154	semaphorin receptor activity	5	5	0.0607613	0.749686	ENSTBET00000000707(PLXNA2);ENSTBET00000006993(PLXNA4);ENSTBET00000013924(PLXNA3);ENSTBET00000015545(PLXNB2);ENSTBET00000016331(PLXNB3)
GO:0033038	bitter taste receptor activity	5	5	0.0607613	0.749686	ENSTBET00000001701(TAS2R10);ENSTBET00000002099(TAS2R16);ENSTBET00000010441(TAS2R4);ENSTBET00000010522(TAS2R5);ENSTBET00000010884(TAS2R38)
GO:0034452	dynactin binding	5	5	0.0607613	0.749686	ENSTBET00000001060(CCDC64);ENSTBET00000002742(HTT);ENSTBET00000005191(BICD1);ENSTBET00000015808(BBS4);ENSTBET00000016258(SNX5)
GO:0042975	peroxisome proliferator activated receptor binding	5	5	0.0607613	0.749686	ENSTBET00000000310(ASXL2);ENSTBET00000001081(ASXL1);ENSTBET00000006407(HMGA1);ENSTBET00000007711(MED1);ENSTBET00000008279(PRMT2)
GO:0043142	single-stranded DNA-dependent ATPase activity	5	5	0.0607613	0.749686	ENSTBET00000002057(PIF1);ENSTBET00000002084(POLQ);ENSTBET00000008695(HELB);ENSTBET00000010190(DNA2);ENSTBET00000015203(RAD51)
GO:0043560	insulin receptor substrate binding	5	5	0.0607613	0.749686	ENSTBET00000002953(PIK3CB);ENSTBET00000011864(PRKCD);ENSTBET00000012555(PIK3CA);ENSTBET00000013870(PIK3R1);ENSTBET00000015689(GRB2)
GO:0043855	cyclic nucleotide-gated ion channel activity	5	5	0.0607613	0.749686	ENSTBET00000000429(CNGB1);ENSTBET00000003896(AQP1);ENSTBET00000009864(CNGA3);ENSTBET00000011991(HCN1);ENSTBET00000016393(CNGB3)
GO:0015267	channel activity	160	258	0.0608351	0.749686	ENSTBET00000000075(-);ENSTBET00000000382(MTMR6);ENSTBET00000000388(BEST3);ENSTBET00000000429(CNGB1);ENSTBET00000000449(KCNQ4);ENSTBET00000000544(KCNJ8);ENSTBET00000000601(-);ENSTBET00000000873(ITPR2);ENSTBET00000000902(TMC1);ENSTBET00000001023(CHRNA7);ENSTBET00000001059(CNGA2);ENSTBET00000001133(KCNK2);ENSTBET00000001180(GABRA2);ENSTBET00000001251(P2RX4);ENSTBET00000001270(GRID2);ENSTBET000000012…
GO:0022803	passive transmembrane transporter activity	160	258	0.0608351	0.749686	ENSTBET00000000075(-);ENSTBET00000000382(MTMR6);ENSTBET00000000388(BEST3);ENSTBET00000000429(CNGB1);ENSTBET00000000449(KCNQ4);ENSTBET00000000544(KCNJ8);ENSTBET00000000601(-);ENSTBET00000000873(ITPR2);ENSTBET00000000902(TMC1);ENSTBET00000001023(CHRNA7);ENSTBET00000001059(CNGA2);ENSTBET00000001133(KCNK2);ENSTBET00000001180(GABRA2);ENSTBET00000001251(P2RX4);ENSTBET00000001270(GRID2);ENSTBET000000012…
GO:0016278	lysine N-methyltransferase activity	23	32	0.0633989	0.773466	ENSTBET00000000248(EHMT1);ENSTBET00000004705(NSD1);ENSTBET00000006176(PRDM8);ENSTBET00000008034(SETDB2);ENSTBET00000008158(METTL21C);ENSTBET00000008389(SETD6);ENSTBET00000008705(KMT2E);ENSTBET00000009315(SETDB1);ENSTBET00000009730(SETD1A);ENSTBET00000009744(EHMT2);ENSTBET00000010268(SUV420H1);ENSTBET00000010420(KMT2C);ENSTBET00000010468(SETD7);ENSTBET00000011608(SMYD2);ENSTBET00000012213(WHSC1L1)…
GO:0016279	protein-lysine N-methyltransferase activity	23	32	0.0633989	0.773466	ENSTBET00000000248(EHMT1);ENSTBET00000004705(NSD1);ENSTBET00000006176(PRDM8);ENSTBET00000008034(SETDB2);ENSTBET00000008158(METTL21C);ENSTBET00000008389(SETD6);ENSTBET00000008705(KMT2E);ENSTBET00000009315(SETDB1);ENSTBET00000009730(SETD1A);ENSTBET00000009744(EHMT2);ENSTBET00000010268(SUV420H1);ENSTBET00000010420(KMT2C);ENSTBET00000010468(SETD7);ENSTBET00000011608(SMYD2);ENSTBET00000012213(WHSC1L1)…
GO:0030414	peptidase inhibitor activity	51	77	0.0648779	0.787573	ENSTBET00000000431(AMBP);ENSTBET00000000625(TFPI2);ENSTBET00000003278(CRIM1);ENSTBET00000003374(WFIKKN2);ENSTBET00000003612(TIMP4);ENSTBET00000003707(SERPINE2);ENSTBET00000003901(A2ML1);ENSTBET00000004008(-);ENSTBET00000004012(SPINK5);ENSTBET00000004728(CD109);ENSTBET00000004916(PAPLN);ENSTBET00000004981(WFDC5);ENSTBET00000005323(SERPINA5);ENSTBET00000005725(FURIN);ENSTBET00000005741(UCHL5);ENSTB…
GO:0005261	cation channel activity	94	148	0.0662733	0.795806	ENSTBET00000000382(MTMR6);ENSTBET00000000429(CNGB1);ENSTBET00000000449(KCNQ4);ENSTBET00000000544(KCNJ8);ENSTBET00000000873(ITPR2);ENSTBET00000000902(TMC1);ENSTBET00000001023(CHRNA7);ENSTBET00000001133(KCNK2);ENSTBET00000001251(P2RX4);ENSTBET00000001419(CACNA1C);ENSTBET00000001462(SLC24A2);ENSTBET00000001542(KCNN2);ENSTBET00000001562(SCN4A);ENSTBET00000001927(TRPM5);ENSTBET00000002103(SCN1A);ENSTB…
GO:0016788	hydrolase activity, acting on ester bonds	240	394	0.0669065	0.795806	ENSTBET00000000070(NT5E);ENSTBET00000000110(INPP5D);ENSTBET00000000382(MTMR6);ENSTBET00000000420(ERN2);ENSTBET00000000433(PTPN21);ENSTBET00000000548(DROSHA);ENSTBET00000000712(PTPN20);ENSTBET00000000728(ACY3);ENSTBET00000000779(DIS3L);ENSTBET00000000794(CNOT1);ENSTBET00000000868(RNGTT);ENSTBET00000000871(PLA2G7);ENSTBET00000000895(ARSA);ENSTBET00000001004(ACSBG2);ENSTBET00000001191(PDE7A);ENSTBET…
GO:0060589	nucleoside-triphosphatase regulator activity	68	105	0.067104	0.795806	ENSTBET00000000133(DOCK4);ENSTBET00000000295(SLIT2);ENSTBET00000000298(AGFG2);ENSTBET00000000898(ARAP2);ENSTBET00000001328(ADAP1);ENSTBET00000001351(RAPGEF2);ENSTBET00000001915(SIPA1L3);ENSTBET00000002031(DNAJA3);ENSTBET00000002109(AGFG1);ENSTBET00000002459(ACAP1);ENSTBET00000002854(DGKI);ENSTBET00000002889(PLCB1);ENSTBET00000003009(LRRK2);ENSTBET00000003095(TBC1D25);ENSTBET00000003112(ARHGAP33);…
GO:0005272	sodium channel activity	21	29	0.0674639	0.795806	ENSTBET00000001562(SCN4A);ENSTBET00000001927(TRPM5);ENSTBET00000002103(SCN1A);ENSTBET00000002323(GRIK1);ENSTBET00000003791(ASIC1);ENSTBET00000004214(SCN11A);ENSTBET00000005285(SCNN1B);ENSTBET00000005426(SCN3A);ENSTBET00000005989(ASIC4);ENSTBET00000006015(SCN9A);ENSTBET00000008212(SCN2A);ENSTBET00000008727(SCNN1G);ENSTBET00000009171(GRIK2);ENSTBET00000009511(SCN8A);ENSTBET00000009621(SCN7A);ENSTBE…
GO:0043178	alcohol binding	21	29	0.0674639	0.795806	ENSTBET00000001752(CETP);ENSTBET00000001946(OSBPL8);ENSTBET00000003150(TSPO2);ENSTBET00000003160(TRPC4);ENSTBET00000004023(PRKCE);ENSTBET00000004748(OSBPL5);ENSTBET00000005522(ADAP2);ENSTBET00000006030(SOAT2);ENSTBET00000006532(OSBPL10);ENSTBET00000009413(SCP2);ENSTBET00000009883(TRPC6);ENSTBET00000010301(OSBP2);ENSTBET00000011365(NPC2);ENSTBET00000013224(ADH7);ENSTBET00000013321(PTCH1);ENSTBET00…
GO:0004866	endopeptidase inhibitor activity	46	69	0.0675131	0.795806	ENSTBET00000000431(AMBP);ENSTBET00000000625(TFPI2);ENSTBET00000003278(CRIM1);ENSTBET00000003374(WFIKKN2);ENSTBET00000003612(TIMP4);ENSTBET00000003707(SERPINE2);ENSTBET00000003901(A2ML1);ENSTBET00000004008(-);ENSTBET00000004012(SPINK5);ENSTBET00000004728(CD109);ENSTBET00000004916(PAPLN);ENSTBET00000005323(SERPINA5);ENSTBET00000005725(FURIN);ENSTBET00000005741(UCHL5);ENSTBET00000005974(RPS6KA1);ENS…
GO:0061135	endopeptidase regulator activity	49	74	0.0698442	0.819326	ENSTBET00000000431(AMBP);ENSTBET00000000625(TFPI2);ENSTBET00000001627(ADRM1);ENSTBET00000003278(CRIM1);ENSTBET00000003374(WFIKKN2);ENSTBET00000003612(TIMP4);ENSTBET00000003707(SERPINE2);ENSTBET00000003901(A2ML1);ENSTBET00000004008(-);ENSTBET00000004012(SPINK5);ENSTBET00000004728(CD109);ENSTBET00000004916(PAPLN);ENSTBET00000005323(SERPINA5);ENSTBET00000005725(FURIN);ENSTBET00000005741(UCHL5);ENSTB…
GO:0003682	chromatin binding	202	330	0.070698	0.824216	ENSTBET00000000039(NCOA6);ENSTBET00000000175(SOX9);ENSTBET00000000321(XBP1);ENSTBET00000000529(SMARCC2);ENSTBET00000000534(MBD6);ENSTBET00000000644(SIN3B);ENSTBET00000000739(SMARCA4);ENSTBET00000001038(CTBP2);ENSTBET00000001279(YBX2);ENSTBET00000001571(RNF168);ENSTBET00000001670(CHD7);ENSTBET00000001759(TRIM66);ENSTBET00000001777(KAT6A);ENSTBET00000001885(CREBBP);ENSTBET00000001902(MORF4L1);ENSTB…
GO:0008233	peptidase activity	272	449	0.0715584	0.824216	ENSTBET00000000010(ADAM18);ENSTBET00000000188(PCSK5);ENSTBET00000000244(USP47);ENSTBET00000000246(SENP6);ENSTBET00000000287(ACE2);ENSTBET00000000345(MASP2);ENSTBET00000000384(CTSZ);ENSTBET00000000396(ADAM12);ENSTBET00000000415(CORIN);ENSTBET00000000501(PIP);ENSTBET00000000598(MMP16);ENSTBET00000000609(DPP8);ENSTBET00000000851(BACE1);ENSTBET00000000991(F10);ENSTBET00000001010(AFG3L2);ENSTBET000000…
GO:0003678	DNA helicase activity	19	26	0.0716122	0.824216	ENSTBET00000000936(ERCC2);ENSTBET00000002057(PIF1);ENSTBET00000003619(FBXO18);ENSTBET00000004005(XRCC5);ENSTBET00000004655(RECQL);ENSTBET00000004695(INO80);ENSTBET00000005552(DDX11);ENSTBET00000006722(BLM);ENSTBET00000007914(RAD50);ENSTBET00000008157(MCM6);ENSTBET00000008695(HELB);ENSTBET00000010190(DNA2);ENSTBET00000011743(XRCC6);ENSTBET00000012668(CHD8);ENSTBET00000012769(WRN);ENSTBET0000001362…
GO:0070063	RNA polymerase binding	19	26	0.0716122	0.824216	ENSTBET00000000782(STOM);ENSTBET00000002115(WDHD1);ENSTBET00000002413(ZNF326);ENSTBET00000003980(RPRD1B);ENSTBET00000004174(IKBKAP);ENSTBET00000004447(PAF1);ENSTBET00000006918(YTHDC2);ENSTBET00000007535(CDC73);ENSTBET00000007944(PKN2);ENSTBET00000008020(BIN1);ENSTBET00000009075(ELP2);ENSTBET00000009778(ERBB2);ENSTBET00000010160(CCAR2);ENSTBET00000011608(SMYD2);ENSTBET00000013901(C14orf166);ENSTBE…
GO:0015293	symporter activity	31	45	0.072326	0.828523	ENSTBET00000000009(SLC1A6);ENSTBET00000000908(SLC36A1);ENSTBET00000002234(SLC12A6);ENSTBET00000002737(SLC12A1);ENSTBET00000003118(SLC4A4);ENSTBET00000003241(MFSD2A);ENSTBET00000004068(SLC12A4);ENSTBET00000004123(SLC35A3);ENSTBET00000004372(SLC6A4);ENSTBET00000004472(SLC23A1);ENSTBET00000004750(SLC6A15);ENSTBET00000007435(SLC12A2);ENSTBET00000008136(SLC34A3);ENSTBET00000008225(SLC28A2);ENSTBET0000…
GO:0020037	heme binding	55	84	0.0735449	0.83855	ENSTBET00000000431(AMBP);ENSTBET00000000778(CYP51A1);ENSTBET00000001549(CYP2E1);ENSTBET00000001591(JAK2);ENSTBET00000001843(CYP1B1);ENSTBET00000002075(-);ENSTBET00000002747(EIF2AK1);ENSTBET00000002793(MB);ENSTBET00000002803(NOS1);ENSTBET00000002894(-);ENSTBET00000003342(SRC);ENSTBET00000003399(LARP1);ENSTBET00000003439(-);ENSTBET00000004069(FAM91A1);ENSTBET00000004605(CYP26A1);ENSTBET00000004633(…
GO:0003713	transcription coactivator activity	75	117	0.0740968	0.840913	ENSTBET00000000039(NCOA6);ENSTBET00000000268(ENY2);ENSTBET00000000341(MKL2);ENSTBET00000000642(ZMIZ2);ENSTBET00000000847(ACTN1);ENSTBET00000001038(CTBP2);ENSTBET00000001081(ASXL1);ENSTBET00000002093(KDM5A);ENSTBET00000002141(HIF3A);ENSTBET00000002158(PRKCB);ENSTBET00000002436(TRRAP);ENSTBET00000002932(CITED1);ENSTBET00000003007(GLMP);ENSTBET00000003056(ACTN4);ENSTBET00000003099(EP300);ENSTBET0000…
GO:0005342	organic acid transmembrane transporter activity	34	50	0.0771908	0.851846	ENSTBET00000000009(SLC1A6);ENSTBET00000000908(SLC36A1);ENSTBET00000001055(SLC38A7);ENSTBET00000001788(SLC22A13);ENSTBET00000003964(SLC27A5);ENSTBET00000004228(SLC17A5);ENSTBET00000004472(SLC23A1);ENSTBET00000004750(SLC6A15);ENSTBET00000004762(SLC27A2);ENSTBET00000005093(SLC36A4);ENSTBET00000006319(SLC43A2);ENSTBET00000007316(SLC25A13);ENSTBET00000007663(SLC25A12);ENSTBET00000008001(SLC13A5);ENSTB…
GO:0046943	carboxylic acid transmembrane transporter activity	34	50	0.0771908	0.851846	ENSTBET00000000009(SLC1A6);ENSTBET00000000908(SLC36A1);ENSTBET00000001055(SLC38A7);ENSTBET00000001788(SLC22A13);ENSTBET00000003964(SLC27A5);ENSTBET00000004228(SLC17A5);ENSTBET00000004472(SLC23A1);ENSTBET00000004750(SLC6A15);ENSTBET00000004762(SLC27A2);ENSTBET00000005093(SLC36A4);ENSTBET00000006319(SLC43A2);ENSTBET00000007316(SLC25A13);ENSTBET00000007663(SLC25A12);ENSTBET00000008001(SLC13A5);ENSTB…
GO:0035326	enhancer binding	42	63	0.0784356	0.851846	ENSTBET00000000175(SOX9);ENSTBET00000000321(XBP1);ENSTBET00000000529(SMARCC2);ENSTBET00000000739(SMARCA4);ENSTBET00000001573(NFE2L2);ENSTBET00000002233(RBBP4);ENSTBET00000003096(NONO);ENSTBET00000003551(NFKB1);ENSTBET00000003962(RAI1);ENSTBET00000004764(RELA);ENSTBET00000004912(IKZF1);ENSTBET00000004979(ARNT);ENSTBET00000005635(TIPARP);ENSTBET00000006141(CDX2);ENSTBET00000006923(LDB1);ENSTBET0000…
GO:0008409	5'-3' exonuclease activity	7	8	0.0793085	0.851846	ENSTBET00000003308(EXO1);ENSTBET00000004158(XRN2);ENSTBET00000006877(DCLRE1C);ENSTBET00000008502(APTX);ENSTBET00000010105(FAN1);ENSTBET00000013723(FEN1);ENSTBET00000013862(DCLRE1A)
GO:0016722	oxidoreductase activity, oxidizing metal ions	7	8	0.0793085	0.851846	ENSTBET00000004777(STEAP4);ENSTBET00000005420(CP);ENSTBET00000008264(STEAP2);ENSTBET00000009081(CYB561);ENSTBET00000009567(HEPHL1);ENSTBET00000009789(HEPH);ENSTBET00000013247(MTRR)
GO:0090482	vitamin transmembrane transporter activity	7	8	0.0793085	0.851846	ENSTBET00000001043(-);ENSTBET00000001788(SLC22A13);ENSTBET00000004472(SLC23A1);ENSTBET00000005389(SLC2A2);ENSTBET00000009482(SLC46A1);ENSTBET00000012962(SLC52A3);ENSTBET00000015412(SLC23A2)
GO:0019894	kinesin binding	15	20	0.0796493	0.851846	ENSTBET00000001661(ATCAY);ENSTBET00000003957(KCNC1);ENSTBET00000004420(ARHGEF10);ENSTBET00000005873(KIFAP3);ENSTBET00000006425(IFT88);ENSTBET00000007016(PLEKHM2);ENSTBET00000007039(CLSTN1);ENSTBET00000008597(CROCC);ENSTBET00000009830(MAPK8IP2);ENSTBET00000012624(AP1G1);ENSTBET00000012712(SPAG9);ENSTBET00000014148(SHTN1);ENSTBET00000014549(PRC1);ENSTBET00000014711(MAPK8IP1);ENSTBET00000016661(JAKM…
GO:0032934	sterol binding	15	20	0.0796493	0.851846	ENSTBET00000001752(CETP);ENSTBET00000001946(OSBPL8);ENSTBET00000003071(RORA);ENSTBET00000003150(TSPO2);ENSTBET00000004748(OSBPL5);ENSTBET00000006030(SOAT2);ENSTBET00000006532(OSBPL10);ENSTBET00000009413(SCP2);ENSTBET00000010301(OSBP2);ENSTBET00000011365(NPC2);ENSTBET00000013321(PTCH1);ENSTBET00000015327(ANXA6);ENSTBET00000016649(NPC1);ENSTBET00000017049(OSBPL3);ENSTBET00000017343(APOA2)
GO:0034061	DNA polymerase activity	15	20	0.0796493	0.851846	ENSTBET00000001178(REV1);ENSTBET00000002084(POLQ);ENSTBET00000002685(POLL);ENSTBET00000002690(TEP1);ENSTBET00000004673(DNTT);ENSTBET00000005626(REV3L);ENSTBET00000007001(POLD1);ENSTBET00000008382(POLA1);ENSTBET00000010416(POLI);ENSTBET00000011261(DKC1);ENSTBET00000013190(POLG);ENSTBET00000013593(PRIMPOL);ENSTBET00000013713(MYBBP1A);ENSTBET00000013936(POLE);ENSTBET00000017645(POLA2)
GO:0042805	actinin binding	15	20	0.0796493	0.851846	ENSTBET00000001419(CACNA1C);ENSTBET00000001502(DAG1);ENSTBET00000001542(KCNN2);ENSTBET00000002465(CACNA1D);ENSTBET00000003551(NFKB1);ENSTBET00000004217(XIRP2);ENSTBET00000004764(RELA);ENSTBET00000006968(MAGI1);ENSTBET00000009172(PROM1);ENSTBET00000009641(PKD2L1);ENSTBET00000009975(NRAP);ENSTBET00000011274(PPARG);ENSTBET00000011644(CSRP3);ENSTBET00000013517(PTPRT);ENSTBET00000017594(MYPN)
GO:0051059	NF-kappaB binding	15	20	0.0796493	0.851846	ENSTBET00000001244(GSK3B);ENSTBET00000002031(DNAJA3);ENSTBET00000004582(CDK5RAP3);ENSTBET00000004764(RELA);ENSTBET00000006268(NFKBID);ENSTBET00000007052(MTDH);ENSTBET00000008389(SETD6);ENSTBET00000010125(TP53BP2);ENSTBET00000010815(COMMD7);ENSTBET00000011248(PSMA6);ENSTBET00000011892(NFKBIA);ENSTBET00000011990(ANXA4);ENSTBET00000012234(FAF1);ENSTBET00000015712(BCL10);ENSTBET00000017599(HDAC1)
GO:0005539	glycosaminoglycan binding	56	86	0.0806174	0.851846	ENSTBET00000000295(SLIT2);ENSTBET00000000640(PCOLCE);ENSTBET00000000766(CEMIP);ENSTBET00000000919(VIT);ENSTBET00000000941(NOD2);ENSTBET00000001150(POSTN);ENSTBET00000001192(CD44);ENSTBET00000001257(HYAL2);ENSTBET00000002008(SMOC2);ENSTBET00000002318(PTPRF);ENSTBET00000002785(VCAN);ENSTBET00000002863(COL13A1);ENSTBET00000002992(FGFR4);ENSTBET00000003206(EGFLAM);ENSTBET00000003238(NCAN);ENSTBET0000…
GO:0140101	catalytic activity, acting on a tRNA	45	68	0.0810805	0.851846	ENSTBET00000000305(MARS);ENSTBET00000000364(TRDMT1);ENSTBET00000001106(-);ENSTBET00000001155(TARSL2);ENSTBET00000001729(FAM83D);ENSTBET00000002103(SCN1A);ENSTBET00000002358(IARS2);ENSTBET00000002726(ALKBH8);ENSTBET00000002754(TARS);ENSTBET00000002848(DARS2);ENSTBET00000002913(-);ENSTBET00000003145(FARSB);ENSTBET00000003809(LARS);ENSTBET00000003986(TARS2);ENSTBET00000004816(VARS);ENSTBET0000000614…
GO:0005496	steroid binding	22	31	0.082271	0.851846	ENSTBET00000001752(CETP);ENSTBET00000001946(OSBPL8);ENSTBET00000003071(RORA);ENSTBET00000003150(TSPO2);ENSTBET00000004748(OSBPL5);ENSTBET00000005966(ESR1);ENSTBET00000006030(SOAT2);ENSTBET00000006532(OSBPL10);ENSTBET00000009413(SCP2);ENSTBET00000009620(PGR);ENSTBET00000010301(OSBP2);ENSTBET00000010612(ATP1A1);ENSTBET00000011365(NPC2);ENSTBET00000012723(NR3C2);ENSTBET00000013193(ATP1A2);ENSTBET000…
GO:0015171	amino acid transmembrane transporter activity	22	31	0.082271	0.851846	ENSTBET00000000009(SLC1A6);ENSTBET00000000908(SLC36A1);ENSTBET00000001055(SLC38A7);ENSTBET00000004750(SLC6A15);ENSTBET00000005093(SLC36A4);ENSTBET00000006319(SLC43A2);ENSTBET00000007316(SLC25A13);ENSTBET00000007663(SLC25A12);ENSTBET00000008910(SLC7A9);ENSTBET00000009477(SLC36A2);ENSTBET00000009627(SLC1A1);ENSTBET00000010237(SLC32A1);ENSTBET00000013302(SLC6A20);ENSTBET00000013470(SLC1A5);ENSTBET00…
GO:0008374	O-acyltransferase activity	13	17	0.0830102	0.851846	ENSTBET00000002598(GPAT4);ENSTBET00000002763(CROT);ENSTBET00000003871(LPCAT1);ENSTBET00000006030(SOAT2);ENSTBET00000007678(GNPAT);ENSTBET00000007849(LPCAT2);ENSTBET00000011534(PLA2G15);ENSTBET00000011572(CRAT);ENSTBET00000012579(GPAT3);ENSTBET00000013032(GPAT2);ENSTBET00000013082(AGPAT5);ENSTBET00000015527(LPCAT3);ENSTBET00000016224(CPT1A)
GO:0043175	RNA polymerase core enzyme binding	13	17	0.0830102	0.851846	ENSTBET00000002413(ZNF326);ENSTBET00000003980(RPRD1B);ENSTBET00000004174(IKBKAP);ENSTBET00000004447(PAF1);ENSTBET00000007535(CDC73);ENSTBET00000009075(ELP2);ENSTBET00000009778(ERBB2);ENSTBET00000010160(CCAR2);ENSTBET00000011608(SMYD2);ENSTBET00000013901(C14orf166);ENSTBET00000015176(UVSSA);ENSTBET00000016084(WAC);ENSTBET00000016528(AGO1)
GO:0000981	DNA-binding transcription factor activity, RNA polymerase II-specific	190	311	0.0838481	0.851846	ENSTBET00000000161(FOXI1);ENSTBET00000000175(SOX9);ENSTBET00000000190(RUNX1);ENSTBET00000000257(TARDBP);ENSTBET00000000321(XBP1);ENSTBET00000000367(NFYC);ENSTBET00000000373(EGR1);ENSTBET00000000770(NFIL3);ENSTBET00000000781(ELK1);ENSTBET00000001105(FOXK1);ENSTBET00000001119(HEYL);ENSTBET00000001283(HNRNPK);ENSTBET00000001356(ZNF746);ENSTBET00000001486(HLTF);ENSTBET00000001573(NFE2L2);ENSTBET00000…
GO:0005545	1-phosphatidylinositol binding	9	11	0.0848998	0.851846	ENSTBET00000000082(FRMPD2);ENSTBET00000001677(ZFYVE1);ENSTBET00000002511(WDFY1);ENSTBET00000002655(EEA1);ENSTBET00000003310(ZFYVE16);ENSTBET00000005489(ZFYVE9);ENSTBET00000016124(WDFY3);ENSTBET00000016812(PLEKHA2);ENSTBET00000017192(SNX9)
GO:0030169	low-density lipoprotein particle binding	9	11	0.0848998	0.851846	ENSTBET00000000960(CRP);ENSTBET00000006072(COLEC12);ENSTBET00000008832(ANKRA2);ENSTBET00000010626(CD36);ENSTBET00000011897(THBS1);ENSTBET00000012458(STAB2);ENSTBET00000012543(MSR1);ENSTBET00000014608(PCSK9);ENSTBET00000016873(SORL1)
GO:0098631	cell adhesion mediator activity	9	11	0.0848998	0.851846	ENSTBET00000005328(ITGA1);ENSTBET00000007430(ITGA2);ENSTBET00000008124(NFASC);ENSTBET00000012615(CTNNA3);ENSTBET00000014365(IGSF9);ENSTBET00000015136(ITGA10);ENSTBET00000015422(NRCAM);ENSTBET00000016086(ITGA11);ENSTBET00000017239(BCAM)
GO:0004629	phospholipase C activity	11	14	0.0851846	0.851846	ENSTBET00000002336(CCL5);ENSTBET00000002799(PLCG1);ENSTBET00000002889(PLCB1);ENSTBET00000003538(PLCH1);ENSTBET00000005538(PLCB4);ENSTBET00000007736(PLCE1);ENSTBET00000010663(PLCB2);ENSTBET00000011856(PLCH2);ENSTBET00000012573(PLCG2);ENSTBET00000014052(PLCD1);ENSTBET00000016428(PLCL1)
GO:0005540	hyaluronic acid binding	11	14	0.0851846	0.851846	ENSTBET00000000766(CEMIP);ENSTBET00000001192(CD44);ENSTBET00000001257(HYAL2);ENSTBET00000002785(VCAN);ENSTBET00000003238(NCAN);ENSTBET00000004050(HAPLN1);ENSTBET00000006590(LYVE1);ENSTBET00000009159(ACAN);ENSTBET00000012458(STAB2);ENSTBET00000012749(IMPG2);ENSTBET00000013373(LAYN)
GO:0015175	neutral amino acid transmembrane transporter activity	11	14	0.0851846	0.851846	ENSTBET00000000908(SLC36A1);ENSTBET00000001055(SLC38A7);ENSTBET00000005093(SLC36A4);ENSTBET00000008910(SLC7A9);ENSTBET00000009477(SLC36A2);ENSTBET00000009627(SLC1A1);ENSTBET00000010237(SLC32A1);ENSTBET00000013470(SLC1A5);ENSTBET00000013810(SLC6A19);ENSTBET00000014146(SLC43A1);ENSTBET00000015330(SLC38A1)
GO:0015491	cation:cation antiporter activity	11	14	0.0851846	0.851846	ENSTBET00000000313(SLC9A2);ENSTBET00000001462(SLC24A2);ENSTBET00000001790(SLC9A8);ENSTBET00000001816(SLC24A5);ENSTBET00000005813(SLC9A4);ENSTBET00000006013(SLC24A1);ENSTBET00000008509(SLC9A7);ENSTBET00000009480(SLC11A1);ENSTBET00000013070(SLC8A1);ENSTBET00000013871(SLC9A1);ENSTBET00000015239(SLC9A9)
GO:0035173	histone kinase activity	11	14	0.0851846	0.851846	ENSTBET00000000408(VPRBP);ENSTBET00000001591(JAK2);ENSTBET00000002158(PRKCB);ENSTBET00000002483(CHEK1);ENSTBET00000002543(PRKCA);ENSTBET00000005105(CDK2);ENSTBET00000006278(GSG2);ENSTBET00000006291(AURKB);ENSTBET00000008962(BAZ1B);ENSTBET00000016254(PRKAA1);ENSTBET00000017547(CDK1)
GO:0051393	alpha-actinin binding	11	14	0.0851846	0.851846	ENSTBET00000001419(CACNA1C);ENSTBET00000001502(DAG1);ENSTBET00000001542(KCNN2);ENSTBET00000002465(CACNA1D);ENSTBET00000004217(XIRP2);ENSTBET00000006968(MAGI1);ENSTBET00000009641(PKD2L1);ENSTBET00000009975(NRAP);ENSTBET00000011274(PPARG);ENSTBET00000013517(PTPRT);ENSTBET00000017594(MYPN)
GO:0071813	lipoprotein particle binding	11	14	0.0851846	0.851846	ENSTBET00000000960(CRP);ENSTBET00000006072(COLEC12);ENSTBET00000008832(ANKRA2);ENSTBET00000010626(CD36);ENSTBET00000011714(VLDLR);ENSTBET00000011897(THBS1);ENSTBET00000012458(STAB2);ENSTBET00000012543(MSR1);ENSTBET00000014608(PCSK9);ENSTBET00000016873(SORL1);ENSTBET00000017343(APOA2)
GO:0071814	protein-lipid complex binding	11	14	0.0851846	0.851846	ENSTBET00000000960(CRP);ENSTBET00000006072(COLEC12);ENSTBET00000008832(ANKRA2);ENSTBET00000010626(CD36);ENSTBET00000011714(VLDLR);ENSTBET00000011897(THBS1);ENSTBET00000012458(STAB2);ENSTBET00000012543(MSR1);ENSTBET00000014608(PCSK9);ENSTBET00000016873(SORL1);ENSTBET00000017343(APOA2)
GO:0060089	molecular transducer activity	545	919	0.0870005	0.866454	ENSTBET00000000003(OR6S1);ENSTBET00000000014(-);ENSTBET00000000030(OR4D11);ENSTBET00000000053(ENG);ENSTBET00000000061(-);ENSTBET00000000079(CX3CR1);ENSTBET00000000081(-);ENSTBET00000000117(-);ENSTBET00000000137(LGR5);ENSTBET00000000155(ERBB3);ENSTBET00000000208(INSR);ENSTBET00000000211(ADIPOR2);ENSTBET00000000242(ADGRG1);ENSTBET00000000251(ADGRG3);ENSTBET00000000279(GLP2R);ENSTBET00000000281(TGFB…
GO:0015294	solute:cation symporter activity	30	44	0.0899992	0.876594	ENSTBET00000000009(SLC1A6);ENSTBET00000000908(SLC36A1);ENSTBET00000002234(SLC12A6);ENSTBET00000002737(SLC12A1);ENSTBET00000003118(SLC4A4);ENSTBET00000004068(SLC12A4);ENSTBET00000004123(SLC35A3);ENSTBET00000004372(SLC6A4);ENSTBET00000004472(SLC23A1);ENSTBET00000004750(SLC6A15);ENSTBET00000007435(SLC12A2);ENSTBET00000008136(SLC34A3);ENSTBET00000008225(SLC28A2);ENSTBET00000008798(SLC35A2);ENSTBET000…
GO:0015108	chloride transmembrane transporter activity	25	36	0.0906618	0.876594	ENSTBET00000000388(BEST3);ENSTBET00000002234(SLC12A6);ENSTBET00000002737(SLC12A1);ENSTBET00000003054(ANO5);ENSTBET00000003971(CLCN2);ENSTBET00000004068(SLC12A4);ENSTBET00000004372(SLC6A4);ENSTBET00000004406(CLCA2);ENSTBET00000004544(SLC26A3);ENSTBET00000005354(GABRG2);ENSTBET00000006645(CLCN4);ENSTBET00000007435(SLC12A2);ENSTBET00000008932(ANO8);ENSTBET00000009030(BEST1);ENSTBET00000009084(CLCN6)…
GO:0016741	transferase activity, transferring one-carbon groups	81	128	0.0916826	0.876594	ENSTBET00000000248(EHMT1);ENSTBET00000000364(TRDMT1);ENSTBET00000000450(PCMT1);ENSTBET00000000725(TYMS);ENSTBET00000000735(COMTD1);ENSTBET00000001760(GART);ENSTBET00000001791(WBSCR27);ENSTBET00000001949(ICMT);ENSTBET00000002260(PRMT3);ENSTBET00000002338(NSUN5);ENSTBET00000002543(PRKCA);ENSTBET00000002667(METTL4);ENSTBET00000002670(KIAA1456);ENSTBET00000002726(ALKBH8);ENSTBET00000003142(PCMTD2);EN…
GO:0003730	mRNA 3'-UTR binding	18	25	0.094613	0.876594	ENSTBET00000000257(TARDBP);ENSTBET00000001177(IGF2BP3);ENSTBET00000001279(YBX2);ENSTBET00000001820(CPSF1);ENSTBET00000003399(LARP1);ENSTBET00000003701(SERBP1);ENSTBET00000004029(RNF20);ENSTBET00000004287(IGF2BP1);ENSTBET00000005031(RC3H1);ENSTBET00000005361(RBMS3);ENSTBET00000005759(CARHSP1);ENSTBET00000008741(PUM2);ENSTBET00000009095(RNPS1);ENSTBET00000010287(ANGEL2);ENSTBET00000010513(RBM24);EN…
GO:0048306	calcium-dependent protein binding	23	33	0.0978746	0.876594	ENSTBET00000000124(ANXA11);ENSTBET00000000345(MASP2);ENSTBET00000001157(CABP1);ENSTBET00000001276(ANXA2);ENSTBET00000002198(ANXA7);ENSTBET00000004060(MASP1);ENSTBET00000004612(-);ENSTBET00000006092(TMEM256-PLSCR3);ENSTBET00000007262(RAC3);ENSTBET00000009074(CHP1);ENSTBET00000010385(MBL2);ENSTBET00000010760(VPS37B);ENSTBET00000011207(SYT1);ENSTBET00000011262(ANXA3);ENSTBET00000011714(VLDLR);ENSTBE…
GO:0008234	cysteine-type peptidase activity	73	115	0.0979003	0.876594	ENSTBET00000000244(USP47);ENSTBET00000000246(SENP6);ENSTBET00000000384(CTSZ);ENSTBET00000001160(USP2);ENSTBET00000001353(PARP2);ENSTBET00000001440(USP44);ENSTBET00000002114(USP5);ENSTBET00000002245(-);ENSTBET00000002333(USP36);ENSTBET00000002553(USP3);ENSTBET00000002790(USP42);ENSTBET00000002941(-);ENSTBET00000003655(USP39);ENSTBET00000004223(OTUB1);ENSTBET00000004225(SENP1);ENSTBET00000004489(CA…
GO:1901981	phosphatidylinositol phosphate binding	47	72	0.0988045	0.876594	ENSTBET00000000123(SNX14);ENSTBET00000000898(ARAP2);ENSTBET00000001276(ANXA2);ENSTBET00000001512(GOLPH3L);ENSTBET00000001677(ZFYVE1);ENSTBET00000001946(OSBPL8);ENSTBET00000002889(PLCB1);ENSTBET00000003310(ZFYVE16);ENSTBET00000003651(OGT);ENSTBET00000003662(SNX13);ENSTBET00000003732(IQGAP1);ENSTBET00000003815(PLEKHF1);ENSTBET00000003820(ANKFY1);ENSTBET00000004748(OSBPL5);ENSTBET00000005522(ADAP2);…
GO:0004114	3',5'-cyclic-nucleotide phosphodiesterase activity	16	22	0.10126	0.876594	ENSTBET00000001191(PDE7A);ENSTBET00000001497(PDE4B);ENSTBET00000005908(PDE6B);ENSTBET00000006170(PDE10A);ENSTBET00000006684(PDE5A);ENSTBET00000006979(PDE6C);ENSTBET00000007365(PDE1C);ENSTBET00000008410(PDE8A);ENSTBET00000009283(PDE3A);ENSTBET00000009436(PDE1B);ENSTBET00000009775(PDE4A);ENSTBET00000010242(PDE3B);ENSTBET00000012316(PDE6A);ENSTBET00000016781(PDE8B);ENSTBET00000016823(PDE4D);ENSTBET0…
GO:0015179	L-amino acid transmembrane transporter activity	16	22	0.10126	0.876594	ENSTBET00000000009(SLC1A6);ENSTBET00000000908(SLC36A1);ENSTBET00000001055(SLC38A7);ENSTBET00000005093(SLC36A4);ENSTBET00000006319(SLC43A2);ENSTBET00000007316(SLC25A13);ENSTBET00000007663(SLC25A12);ENSTBET00000008910(SLC7A9);ENSTBET00000009477(SLC36A2);ENSTBET00000009627(SLC1A1);ENSTBET00000010237(SLC32A1);ENSTBET00000014146(SLC43A1);ENSTBET00000015330(SLC38A1);ENSTBET00000015533(SLC7A3);ENSTBET00…
GO:0017112	Rab guanyl-nucleotide exchange factor activity	16	22	0.10126	0.876594	ENSTBET00000000089(ST5);ENSTBET00000000585(MADD);ENSTBET00000002383(RIC1);ENSTBET00000004116(RAB3GAP2);ENSTBET00000004166(DENND1B);ENSTBET00000005287(RABGEF1);ENSTBET00000005674(DENND1C);ENSTBET00000006300(DENND4A);ENSTBET00000006609(DENND5A);ENSTBET00000007469(DENND6A);ENSTBET00000008966(DENND2A);ENSTBET00000010218(ALS2);ENSTBET00000011017(RAB3GAP1);ENSTBET00000011822(DENND4B);ENSTBET00000016556…
GO:0003712	transcription coregulator activity	120	194	0.101446	0.876594	ENSTBET00000000039(NCOA6);ENSTBET00000000112(ERF);ENSTBET00000000268(ENY2);ENSTBET00000000341(MKL2);ENSTBET00000000642(ZMIZ2);ENSTBET00000000644(SIN3B);ENSTBET00000000671(ZFPM2);ENSTBET00000000739(SMARCA4);ENSTBET00000000847(ACTN1);ENSTBET00000001038(CTBP2);ENSTBET00000001081(ASXL1);ENSTBET00000001119(HEYL);ENSTBET00000001885(CREBBP);ENSTBET00000002093(KDM5A);ENSTBET00000002141(HIF3A);ENSTBET0000…
GO:0015085	calcium ion transmembrane transporter activity	42	64	0.10447	0.876594	ENSTBET00000000834(ATP2A3);ENSTBET00000000873(ITPR2);ENSTBET00000000902(TMC1);ENSTBET00000001419(CACNA1C);ENSTBET00000001462(SLC24A2);ENSTBET00000001816(SLC24A5);ENSTBET00000002391(CACNA1A);ENSTBET00000002465(CACNA1D);ENSTBET00000002911(TRPC7);ENSTBET00000003072(GRIN2B);ENSTBET00000003160(TRPC4);ENSTBET00000003632(CATSPER4);ENSTBET00000003966(CATSPER1);ENSTBET00000004025(RYR3);ENSTBET00000004359(…
GO:0016874	ligase activity	74	117	0.104677	0.876594	ENSTBET00000000046(FPGS);ENSTBET00000000305(MARS);ENSTBET00000000614(PCCA);ENSTBET00000000637(GMPS);ENSTBET00000000942(TTLL8);ENSTBET00000001004(ACSBG2);ENSTBET00000001106(-);ENSTBET00000001155(TARSL2);ENSTBET00000001457(ACACB);ENSTBET00000001729(FAM83D);ENSTBET00000001760(GART);ENSTBET00000002358(IARS2);ENSTBET00000002526(LIG3);ENSTBET00000002754(TARS);ENSTBET00000002842(ACSL4);ENSTBET0000000284…
GO:0044389	ubiquitin-like protein ligase binding	105	169	0.105673	0.876594	ENSTBET00000000321(XBP1);ENSTBET00000000573(DDRGK1);ENSTBET00000000591(DNAJA1);ENSTBET00000001160(USP2);ENSTBET00000001165(JAK1);ENSTBET00000001244(GSK3B);ENSTBET00000001356(ZNF746);ENSTBET00000001748(AXIN2);ENSTBET00000002061(IKBKE);ENSTBET00000002446(TPI1);ENSTBET00000002631(UBE2K);ENSTBET00000002926(GPR37);ENSTBET00000003202(RAD18);ENSTBET00000003235(NLK);ENSTBET00000003367(BLZF1);ENSTBET00000…
GO:0001640	adenylate cyclase inhibiting G protein-coupled glutamate receptor activity	4	4	0.106404	0.876594	ENSTBET00000002909(GRM2);ENSTBET00000005315(GRM8);ENSTBET00000013308(GRM7);ENSTBET00000013744(GRM3)
GO:0004525	ribonuclease III activity	4	4	0.106404	0.876594	ENSTBET00000000548(DROSHA);ENSTBET00000003796(MRPL44);ENSTBET00000007200(DGCR8);ENSTBET00000012405(DICER1)
GO:0004972	NMDA glutamate receptor activity	4	4	0.106404	0.876594	ENSTBET00000003072(GRIN2B);ENSTBET00000004966(GRIN2C);ENSTBET00000008405(GRIN2D);ENSTBET00000009215(GRIN2A)
GO:0005161	platelet-derived growth factor receptor binding	4	4	0.106404	0.876594	ENSTBET00000000602(PDGFRB);ENSTBET00000008655(PTPRJ);ENSTBET00000011510(IL1R1);ENSTBET00000013974(PDGFC)
GO:0005223	intracellular cGMP-activated cation channel activity	4	4	0.106404	0.876594	ENSTBET00000000429(CNGB1);ENSTBET00000003896(AQP1);ENSTBET00000009864(CNGA3);ENSTBET00000016393(CNGB3)
GO:0008381	mechanosensitive ion channel activity	4	4	0.106404	0.876594	ENSTBET00000004295(KCNK4);ENSTBET00000007644(PIEZO1);ENSTBET00000012914(-);ENSTBET00000014296(TRPV4)
GO:0008417	fucosyltransferase activity	4	4	0.106404	0.876594	ENSTBET00000005331(POFUT1);ENSTBET00000006152(FUT11);ENSTBET00000015207(POFUT2);ENSTBET00000015829(FUT8)
GO:0008574	ATP-dependent microtubule motor activity, plus-end-directed	4	4	0.106404	0.876594	ENSTBET00000005767(KIF14);ENSTBET00000006208(KIF20B);ENSTBET00000007338(KIF16B);ENSTBET00000010915(KIF18A)
GO:0015106	bicarbonate transmembrane transporter activity	4	4	0.106404	0.876594	ENSTBET00000003118(SLC4A4);ENSTBET00000004544(SLC26A3);ENSTBET00000011046(CFTR);ENSTBET00000017431(SLC26A7)
GO:0015301	anion:anion antiporter activity	4	4	0.106404	0.876594	ENSTBET00000004497(SLC4A10);ENSTBET00000004544(SLC26A3);ENSTBET00000015470(SLC26A9);ENSTBET00000017531(SLC4A3)
GO:0015556	C4-dicarboxylate transmembrane transporter activity	4	4	0.106404	0.876594	ENSTBET00000001055(SLC38A7);ENSTBET00000007316(SLC25A13);ENSTBET00000007663(SLC25A12);ENSTBET00000008001(SLC13A5)
GO:0016670	oxidoreductase activity, acting on a sulfur group of donors, oxygen as acceptor	4	4	0.106404	0.876594	ENSTBET00000000318(QSOX1);ENSTBET00000009435(PCYOX1L);ENSTBET00000014947(TMX3);ENSTBET00000017364(PCYOX1)
GO:0016743	carboxyl- or carbamoyltransferase activity	4	4	0.106404	0.876594	ENSTBET00000007221(-);ENSTBET00000009277(OTC);ENSTBET00000010134(SSU72);ENSTBET00000011356(ADAMTS16)
GO:0017127	cholesterol transporter activity	4	4	0.106404	0.876594	ENSTBET00000010394(ABCA1);ENSTBET00000010849(ABCG8);ENSTBET00000013853(ABCG5);ENSTBET00000017343(APOA2)
GO:0022821	potassium ion antiporter activity	4	4	0.106404	0.876594	ENSTBET00000001462(SLC24A2);ENSTBET00000001790(SLC9A8);ENSTBET00000001816(SLC24A5);ENSTBET00000006013(SLC24A1)
GO:0032296	double-stranded RNA-specific ribonuclease activity	4	4	0.106404	0.876594	ENSTBET00000000548(DROSHA);ENSTBET00000003796(MRPL44);ENSTBET00000007200(DGCR8);ENSTBET00000012405(DICER1)
GO:0034483	heparan sulfate sulfotransferase activity	4	4	0.106404	0.876594	ENSTBET00000002744(HS6ST1);ENSTBET00000004208(HS6ST3);ENSTBET00000015814(HS6ST2);ENSTBET00000015852(HS3ST5)
GO:0034594	phosphatidylinositol trisphosphate phosphatase activity	4	4	0.106404	0.876594	ENSTBET00000000110(INPP5D);ENSTBET00000001539(INPP4B);ENSTBET00000001637(INPP5J);ENSTBET00000004941(INPP5K)
GO:0034714	type III transforming growth factor beta receptor binding	4	4	0.106404	0.876594	ENSTBET00000002041(TGFB1);ENSTBET00000014415(TGFBR2);ENSTBET00000015035(TGFB2);ENSTBET00000015974(TGFB3)
GO:0036033	mediator complex binding	4	4	0.106404	0.876594	ENSTBET00000004400(NIPBL);ENSTBET00000007711(MED1);ENSTBET00000016146(SMC3);ENSTBET00000016825(SMC1A)
GO:0042301	phosphate ion binding	4	4	0.106404	0.876594	ENSTBET00000004764(RELA);ENSTBET00000008736(NCEH1);ENSTBET00000013274(SLC34A2);ENSTBET00000016370(PNP)
GO:0043208	glycosphingolipid binding	4	4	0.106404	0.876594	ENSTBET00000003165(LAMA1);ENSTBET00000007514(LAMC1);ENSTBET00000013604(CLIP3);ENSTBET00000014124(LAMB1)
GO:0046790	virion binding	4	4	0.106404	0.876594	ENSTBET00000002143(PTX3);ENSTBET00000008408(HIPK2);ENSTBET00000011829(TSG101);ENSTBET00000014301(HSP90B1)
GO:0051575	5'-deoxyribose-5-phosphate lyase activity	4	4	0.106404	0.876594	ENSTBET00000002084(POLQ);ENSTBET00000004005(XRCC5);ENSTBET00000006407(HMGA1);ENSTBET00000011743(XRCC6)
GO:0051731	polynucleotide 5'-hydroxyl-kinase activity	4	4	0.106404	0.876594	ENSTBET00000009956(CLP1);ENSTBET00000012682(N4BP2);ENSTBET00000013071(NOL9);ENSTBET00000017329(PNKP)
GO:0071558	histone demethylase activity (H3-K27 specific)	4	4	0.106404	0.876594	ENSTBET00000005077(KDM6A);ENSTBET00000008606(KDM7A);ENSTBET00000010797(KDM6B);ENSTBET00000012389(PHF8)
GO:0098988	G protein-coupled glutamate receptor activity	4	4	0.106404	0.876594	ENSTBET00000002909(GRM2);ENSTBET00000005315(GRM8);ENSTBET00000013308(GRM7);ENSTBET00000013744(GRM3)
GO:1990939	ATP-dependent microtubule motor activity	4	4	0.106404	0.876594	ENSTBET00000005767(KIF14);ENSTBET00000006208(KIF20B);ENSTBET00000007338(KIF16B);ENSTBET00000010915(KIF18A)
GO:0043492	ATPase activity, coupled to movement of substances	45	69	0.106519	0.876594	ENSTBET00000000802(ATP1A3);ENSTBET00000000827(ATP8B1);ENSTBET00000000834(ATP2A3);ENSTBET00000002482(ATP5B);ENSTBET00000002738(-);ENSTBET00000002956(-);ENSTBET00000003469(ATP1A4);ENSTBET00000003477(ABCA8);ENSTBET00000003709(ATP10A);ENSTBET00000003743(ATP7B);ENSTBET00000003972(ABCB4);ENSTBET00000005175(ATP9A);ENSTBET00000005250(ABCB5);ENSTBET00000005769(-);ENSTBET00000006118(ABCB1);ENSTBET000000062…
GO:0070851	growth factor receptor binding	45	69	0.106519	0.876594	ENSTBET00000000365(IRAK1);ENSTBET00000000602(PDGFRB);ENSTBET00000001591(JAK2);ENSTBET00000001609(ESM1);ENSTBET00000001875(IL4);ENSTBET00000001985(CBLC);ENSTBET00000002032(ATXN2);ENSTBET00000002497(IL12A);ENSTBET00000002886(SNX1);ENSTBET00000003342(SRC);ENSTBET00000003375(SLC9A3R1);ENSTBET00000004254(ECM1);ENSTBET00000004972(TRIP6);ENSTBET00000005041(KLB);ENSTBET00000005530(FGF10);ENSTBET000000061…
GO:0015485	cholesterol binding	14	19	0.108085	0.876594	ENSTBET00000001752(CETP);ENSTBET00000001946(OSBPL8);ENSTBET00000003150(TSPO2);ENSTBET00000004748(OSBPL5);ENSTBET00000006030(SOAT2);ENSTBET00000006532(OSBPL10);ENSTBET00000009413(SCP2);ENSTBET00000010301(OSBP2);ENSTBET00000011365(NPC2);ENSTBET00000013321(PTCH1);ENSTBET00000015327(ANXA6);ENSTBET00000016649(NPC1);ENSTBET00000017049(OSBPL3);ENSTBET00000017343(APOA2)
GO:0042169	SH2 domain binding	14	19	0.108085	0.876594	ENSTBET00000001502(DAG1);ENSTBET00000001591(JAK2);ENSTBET00000002035(CRK);ENSTBET00000003235(NLK);ENSTBET00000003342(SRC);ENSTBET00000003696(PTK2);ENSTBET00000009582(DLC1);ENSTBET00000009691(ARHGAP5);ENSTBET00000010682(LAX1);ENSTBET00000012202(INPPL1);ENSTBET00000012816(SHCBP1);ENSTBET00000014296(TRPV4);ENSTBET00000014343(SH3PXD2B);ENSTBET00000014897(AFAP1L2)
GO:0140030	modification-dependent protein binding	51	79	0.109413	0.876594	ENSTBET00000000518(RAD23A);ENSTBET00000000739(SMARCA4);ENSTBET00000000931(UIMC1);ENSTBET00000000975(MPHOSPH8);ENSTBET00000001132(BRE);ENSTBET00000001571(RNF168);ENSTBET00000002061(IKBKE);ENSTBET00000003070(UBQLN4);ENSTBET00000003202(RAD18);ENSTBET00000003669(RNF169);ENSTBET00000004309(ING3);ENSTBET00000004663(VCP);ENSTBET00000004841(LRWD1);ENSTBET00000005302(BRD9);ENSTBET00000005897(TRIM24);ENSTB…
GO:0015276	ligand-gated ion channel activity	54	84	0.11038	0.876594	ENSTBET00000000429(CNGB1);ENSTBET00000000544(KCNJ8);ENSTBET00000000873(ITPR2);ENSTBET00000001023(CHRNA7);ENSTBET00000001180(GABRA2);ENSTBET00000001251(P2RX4);ENSTBET00000001270(GRID2);ENSTBET00000001280(GLRB);ENSTBET00000002323(GRIK1);ENSTBET00000002450(GRIK4);ENSTBET00000003072(GRIN2B);ENSTBET00000003307(GABRA3);ENSTBET00000003766(GABRA1);ENSTBET00000003896(AQP1);ENSTBET00000003946(GRIA1);ENSTBE…
GO:0022834	ligand-gated channel activity	54	84	0.11038	0.876594	ENSTBET00000000429(CNGB1);ENSTBET00000000544(KCNJ8);ENSTBET00000000873(ITPR2);ENSTBET00000001023(CHRNA7);ENSTBET00000001180(GABRA2);ENSTBET00000001251(P2RX4);ENSTBET00000001270(GRID2);ENSTBET00000001280(GLRB);ENSTBET00000002323(GRIK1);ENSTBET00000002450(GRIK4);ENSTBET00000003072(GRIN2B);ENSTBET00000003307(GABRA3);ENSTBET00000003766(GABRA1);ENSTBET00000003896(AQP1);ENSTBET00000003946(GRIA1);ENSTBE…
GO:0003700	DNA-binding transcription factor activity	304	508	0.110683	0.876594	ENSTBET00000000112(ERF);ENSTBET00000000161(FOXI1);ENSTBET00000000175(SOX9);ENSTBET00000000190(RUNX1);ENSTBET00000000257(TARDBP);ENSTBET00000000321(XBP1);ENSTBET00000000341(MKL2);ENSTBET00000000367(NFYC);ENSTBET00000000373(EGR1);ENSTBET00000000554(TAF5);ENSTBET00000000770(NFIL3);ENSTBET00000000781(ELK1);ENSTBET00000001105(FOXK1);ENSTBET00000001119(HEYL);ENSTBET00000001283(HNRNPK);ENSTBET0000000135…
GO:0002020	protease binding	40	61	0.112817	0.876594	ENSTBET00000000321(XBP1);ENSTBET00000000518(RAD23A);ENSTBET00000001276(ANXA2);ENSTBET00000001627(ADRM1);ENSTBET00000002248(KIT);ENSTBET00000002554(MARCH6);ENSTBET00000004206(SERPINC1);ENSTBET00000004254(ECM1);ENSTBET00000004663(VCP);ENSTBET00000005202(FAP);ENSTBET00000005323(SERPINA5);ENSTBET00000005405(RNF139);ENSTBET00000005725(FURIN);ENSTBET00000006107(NFRKB);ENSTBET00000006533(NOL3);ENSTBET00…
GO:0043621	protein self-association	19	27	0.11429	0.876594	ENSTBET00000000370(CNTN2);ENSTBET00000001485(DMTN);ENSTBET00000001696(L1CAM);ENSTBET00000002336(CCL5);ENSTBET00000003375(SLC9A3R1);ENSTBET00000006150(CCDC88C);ENSTBET00000006489(ACHE);ENSTBET00000006923(LDB1);ENSTBET00000007331(SAMD11);ENSTBET00000007675(ZSWIM2);ENSTBET00000007741(DYRK1A);ENSTBET00000008918(AXIN1);ENSTBET00000009484(ACVR2A);ENSTBET00000010087(RYR2);ENSTBET00000011781(TP53);ENSTBE…
GO:0000993	RNA polymerase II complex binding	12	16	0.114827	0.876594	ENSTBET00000002413(ZNF326);ENSTBET00000003980(RPRD1B);ENSTBET00000004174(IKBKAP);ENSTBET00000004447(PAF1);ENSTBET00000007535(CDC73);ENSTBET00000009075(ELP2);ENSTBET00000010160(CCAR2);ENSTBET00000011608(SMYD2);ENSTBET00000013901(C14orf166);ENSTBET00000015176(UVSSA);ENSTBET00000016084(WAC);ENSTBET00000016528(AGO1)
GO:0004970	ionotropic glutamate receptor activity	12	16	0.114827	0.876594	ENSTBET00000001270(GRID2);ENSTBET00000002323(GRIK1);ENSTBET00000002450(GRIK4);ENSTBET00000003072(GRIN2B);ENSTBET00000003946(GRIA1);ENSTBET00000004966(GRIN2C);ENSTBET00000006768(GRIA3);ENSTBET00000008405(GRIN2D);ENSTBET00000009171(GRIK2);ENSTBET00000009215(GRIN2A);ENSTBET00000010005(GRIA2);ENSTBET00000015573(GRID1)
GO:0043022	ribosome binding	12	16	0.114827	0.876594	ENSTBET00000001172(SBDS);ENSTBET00000004190(PYM1);ENSTBET00000006000(SEC61A2);ENSTBET00000008495(-);ENSTBET00000009651(NAA15);ENSTBET00000010681(EIF2S1);ENSTBET00000011826(EFTUD1);ENSTBET00000012036(BAG6);ENSTBET00000017265(IGHMBP2);ENSTBET00000017685(MTOR);ENSTBET00000017695(SPCS1);ENSTBET00000017713(RICTOR)
GO:0004435	phosphatidylinositol phospholipase C activity	10	13	0.120925	0.876594	ENSTBET00000002336(CCL5);ENSTBET00000002799(PLCG1);ENSTBET00000002889(PLCB1);ENSTBET00000003538(PLCH1);ENSTBET00000005538(PLCB4);ENSTBET00000007736(PLCE1);ENSTBET00000010663(PLCB2);ENSTBET00000012573(PLCG2);ENSTBET00000014052(PLCD1);ENSTBET00000016428(PLCL1)
GO:0015144	carbohydrate transmembrane transporter activity	10	13	0.120925	0.876594	ENSTBET00000001043(-);ENSTBET00000003896(AQP1);ENSTBET00000004123(SLC35A3);ENSTBET00000004472(SLC23A1);ENSTBET00000005258(SLC2A8);ENSTBET00000005389(SLC2A2);ENSTBET00000008798(SLC35A2);ENSTBET00000012365(AQP2);ENSTBET00000015412(SLC23A2);ENSTBET00000015516(SLC2A9)
GO:0070566	adenylyltransferase activity	10	13	0.120925	0.876594	ENSTBET00000000195(PAPOLA);ENSTBET00000000578(OAS2);ENSTBET00000001101(FLAD1);ENSTBET00000001202(COASY);ENSTBET00000002621(PAPOLG);ENSTBET00000006362(TRNT1);ENSTBET00000008807(FICD);ENSTBET00000016990(PAPD4);ENSTBET00000017256(PAPSS1);ENSTBET00000017580(OAS1)
GO:0000400	four-way junction DNA binding	6	7	0.124006	0.876594	ENSTBET00000004585(MSH2);ENSTBET00000009732(RAD51B);ENSTBET00000012371(XRCC2);ENSTBET00000013297(MEN1);ENSTBET00000015449(RAD51C);ENSTBET00000017161(MSH6)
GO:0005165	neurotrophin receptor binding	6	7	0.124006	0.876594	ENSTBET00000001333(EFNA5);ENSTBET00000002799(PLCG1);ENSTBET00000007024(FRS2);ENSTBET00000009556(SHC1);ENSTBET00000013870(PIK3R1);ENSTBET00000015689(GRB2)
GO:0005451	monovalent cation:proton antiporter activity	6	7	0.124006	0.876594	ENSTBET00000000313(SLC9A2);ENSTBET00000001790(SLC9A8);ENSTBET00000005813(SLC9A4);ENSTBET00000008509(SLC9A7);ENSTBET00000013871(SLC9A1);ENSTBET00000015239(SLC9A9)
GO:0008186	RNA-dependent ATPase activity	6	7	0.124006	0.876594	ENSTBET00000002334(DDX21);ENSTBET00000003422(SNRNP200);ENSTBET00000003726(DDX39B);ENSTBET00000006918(YTHDC2);ENSTBET00000015551(SUPV3L1);ENSTBET00000017265(IGHMBP2)
GO:0015145	monosaccharide transmembrane transporter activity	6	7	0.124006	0.876594	ENSTBET00000001043(-);ENSTBET00000004472(SLC23A1);ENSTBET00000005258(SLC2A8);ENSTBET00000005389(SLC2A2);ENSTBET00000015412(SLC23A2);ENSTBET00000015516(SLC2A9)
GO:0015278	calcium-release channel activity	6	7	0.124006	0.876594	ENSTBET00000000873(ITPR2);ENSTBET00000004025(RYR3);ENSTBET00000009504(TPCN1);ENSTBET00000010087(RYR2);ENSTBET00000012186(TPCN2);ENSTBET00000014443(RYR1)
GO:0015296	anion:cation symporter activity	6	7	0.124006	0.876594	ENSTBET00000002234(SLC12A6);ENSTBET00000002737(SLC12A1);ENSTBET00000004068(SLC12A4);ENSTBET00000004372(SLC6A4);ENSTBET00000007435(SLC12A2);ENSTBET00000013314(SLC5A5)
GO:0015385	sodium:proton antiporter activity	6	7	0.124006	0.876594	ENSTBET00000000313(SLC9A2);ENSTBET00000001790(SLC9A8);ENSTBET00000005813(SLC9A4);ENSTBET00000008509(SLC9A7);ENSTBET00000013871(SLC9A1);ENSTBET00000015239(SLC9A9)
GO:0031624	ubiquitin conjugating enzyme binding	6	7	0.124006	0.876594	ENSTBET00000001310(TRIM72);ENSTBET00000002554(MARCH6);ENSTBET00000007720(PARK2);ENSTBET00000008287(TRAF6);ENSTBET00000008662(ZMYM2);ENSTBET00000017298(PPARA)
GO:0031690	adrenergic receptor binding	6	7	0.124006	0.876594	ENSTBET00000001351(RAPGEF2);ENSTBET00000002695(ARRDC3);ENSTBET00000003375(SLC9A3R1);ENSTBET00000005359(APLP1);ENSTBET00000010638(MAGI2);ENSTBET00000015028(NEDD4)
GO:0034595	phosphatidylinositol phosphate 5-phosphatase activity	6	7	0.124006	0.876594	ENSTBET00000001637(INPP5J);ENSTBET00000004941(INPP5K);ENSTBET00000006215(OCRL);ENSTBET00000014258(INPP5E);ENSTBET00000015867(SYNJ2);ENSTBET00000016337(SYNJ1)
GO:0035004	phosphatidylinositol 3-kinase activity	6	7	0.124006	0.876594	ENSTBET00000002953(PIK3CB);ENSTBET00000008010(PIK3C2A);ENSTBET00000008821(ATM);ENSTBET00000011808(PIK3C3);ENSTBET00000012555(PIK3CA);ENSTBET00000015255(PIK3R6)
GO:0046625	sphingolipid binding	6	7	0.124006	0.876594	ENSTBET00000003165(LAMA1);ENSTBET00000005931(COL4A3BP);ENSTBET00000007514(LAMC1);ENSTBET00000009429(PLEKHA8);ENSTBET00000013604(CLIP3);ENSTBET00000014124(LAMB1)
GO:0051010	microtubule plus-end binding	6	7	0.124006	0.876594	ENSTBET00000000862(CLIP1);ENSTBET00000002562(CLIP2);ENSTBET00000003014(CLASP1);ENSTBET00000008196(KIF2C);ENSTBET00000010915(KIF18A);ENSTBET00000016236(APC)
GO:0051119	sugar transmembrane transporter activity	6	7	0.124006	0.876594	ENSTBET00000001043(-);ENSTBET00000004472(SLC23A1);ENSTBET00000005258(SLC2A8);ENSTBET00000005389(SLC2A2);ENSTBET00000015412(SLC23A2);ENSTBET00000015516(SLC2A9)
GO:0051861	glycolipid binding	6	7	0.124006	0.876594	ENSTBET00000003165(LAMA1);ENSTBET00000006046(PIGU);ENSTBET00000007514(LAMC1);ENSTBET00000009429(PLEKHA8);ENSTBET00000013604(CLIP3);ENSTBET00000014124(LAMB1)
GO:0099604	ligand-gated calcium channel activity	6	7	0.124006	0.876594	ENSTBET00000000873(ITPR2);ENSTBET00000004025(RYR3);ENSTBET00000009504(TPCN1);ENSTBET00000010087(RYR2);ENSTBET00000012186(TPCN2);ENSTBET00000014443(RYR1)
GO:0004143	diacylglycerol kinase activity	8	10	0.125099	0.876594	ENSTBET00000002231(DGKH);ENSTBET00000002613(DGKD);ENSTBET00000002854(DGKI);ENSTBET00000003111(DGKE);ENSTBET00000007842(DGKK);ENSTBET00000008721(DGKB);ENSTBET00000013801(DGKQ);ENSTBET00000014587(DGKG)
GO:0004559	alpha-mannosidase activity	8	10	0.125099	0.876594	ENSTBET00000000763(MAN2B1);ENSTBET00000002900(MAN1A1);ENSTBET00000006537(MAN2B2);ENSTBET00000007170(MAN2A2);ENSTBET00000008378(MAN2A1);ENSTBET00000010546(MAN1A2);ENSTBET00000011730(MAN2C1);ENSTBET00000011884(EDEM1)
GO:0015923	mannosidase activity	8	10	0.125099	0.876594	ENSTBET00000000763(MAN2B1);ENSTBET00000002900(MAN1A1);ENSTBET00000006537(MAN2B2);ENSTBET00000007170(MAN2A2);ENSTBET00000008378(MAN2A1);ENSTBET00000010546(MAN1A2);ENSTBET00000011730(MAN2C1);ENSTBET00000011884(EDEM1)
GO:0030228	lipoprotein particle receptor activity	8	10	0.125099	0.876594	ENSTBET00000005528(APOBR);ENSTBET00000005859(LRP1B);ENSTBET00000010541(LRP6);ENSTBET00000010619(ILDR1);ENSTBET00000011386(OLR1);ENSTBET00000011714(VLDLR);ENSTBET00000011833(LRP8);ENSTBET00000012458(STAB2)
GO:0030296	protein tyrosine kinase activator activity	8	10	0.125099	0.876594	ENSTBET00000000155(ERBB3);ENSTBET00000001874(PAK2);ENSTBET00000002336(CCL5);ENSTBET00000008897(ERCC6);ENSTBET00000010488(ANGPT4);ENSTBET00000011823(ABI1);ENSTBET00000013163(NRG1);ENSTBET00000014897(AFAP1L2)
GO:0043539	protein serine/threonine kinase activator activity	8	10	0.125099	0.876594	ENSTBET00000002041(TGFB1);ENSTBET00000003732(IQGAP1);ENSTBET00000009647(LTF);ENSTBET00000009893(STRADA);ENSTBET00000010088(PARP16);ENSTBET00000010218(ALS2);ENSTBET00000011840(CAB39);ENSTBET00000014260(MAP2K1)
GO:0070628	proteasome binding	8	10	0.125099	0.876594	ENSTBET00000001627(ADRM1);ENSTBET00000005741(UCHL5);ENSTBET00000012036(BAG6);ENSTBET00000012881(PSMF1);ENSTBET00000014121(PSMD14);ENSTBET00000015456(USP13);ENSTBET00000016303(USP14);ENSTBET00000016732(SACS)
GO:0000980	RNA polymerase II distal enhancer sequence-specific DNA binding	30	45	0.125346	0.876594	ENSTBET00000000529(SMARCC2);ENSTBET00000000739(SMARCA4);ENSTBET00000001573(NFE2L2);ENSTBET00000002233(RBBP4);ENSTBET00000003096(NONO);ENSTBET00000003551(NFKB1);ENSTBET00000004764(RELA);ENSTBET00000004912(IKZF1);ENSTBET00000006141(CDX2);ENSTBET00000006990(SMARCC1);ENSTBET00000007573(ARID3B);ENSTBET00000008430(BACH2);ENSTBET00000008935(NR5A2);ENSTBET00000009448(NFE2L1);ENSTBET00000010800(SMARCD2);E…
GO:0061134	peptidase regulator activity	62	98	0.128459	0.876594	ENSTBET00000000431(AMBP);ENSTBET00000000625(TFPI2);ENSTBET00000000640(PCOLCE);ENSTBET00000001627(ADRM1);ENSTBET00000003278(CRIM1);ENSTBET00000003374(WFIKKN2);ENSTBET00000003612(TIMP4);ENSTBET00000003707(SERPINE2);ENSTBET00000003901(A2ML1);ENSTBET00000004008(-);ENSTBET00000004012(SPINK5);ENSTBET00000004663(VCP);ENSTBET00000004694(CTSH);ENSTBET00000004728(CD109);ENSTBET00000004916(PAPLN);ENSTBET000…
GO:0003676	nucleic acid binding	1091	1871	0.133633	0.876594	ENSTBET00000000071(ZNF398);ENSTBET00000000102(SETX);ENSTBET00000000112(ERF);ENSTBET00000000161(FOXI1);ENSTBET00000000175(SOX9);ENSTBET00000000190(RUNX1);ENSTBET00000000195(PAPOLA);ENSTBET00000000228(ZNF804A);ENSTBET00000000257(TARDBP);ENSTBET00000000275(DDB2);ENSTBET00000000276(ORC6);ENSTBET00000000321(XBP1);ENSTBET00000000343(DDX60);ENSTBET00000000357(ZNF548);ENSTBET00000000364(TRDMT1);ENSTBET00…
GO:0005326	neurotransmitter transporter activity	20	29	0.134492	0.876594	ENSTBET00000000009(SLC1A6);ENSTBET00000000908(SLC36A1);ENSTBET00000001055(SLC38A7);ENSTBET00000003896(AQP1);ENSTBET00000004372(SLC6A4);ENSTBET00000004750(SLC6A15);ENSTBET00000007316(SLC25A13);ENSTBET00000007663(SLC25A12);ENSTBET00000009477(SLC36A2);ENSTBET00000009627(SLC1A1);ENSTBET00000010237(SLC32A1);ENSTBET00000010654(SLC6A1);ENSTBET00000013302(SLC6A20);ENSTBET00000013810(SLC6A19);ENSTBET00000…
GO:0033218	amide binding	45	70	0.13666	0.876594	ENSTBET00000000188(PCSK5);ENSTBET00000000208(INSR);ENSTBET00000000766(CEMIP);ENSTBET00000000851(BACE1);ENSTBET00000000941(NOD2);ENSTBET00000001023(CHRNA7);ENSTBET00000001488(ACOT7);ENSTBET00000001736(EDNRB);ENSTBET00000002094(TM2D1);ENSTBET00000002926(GPR37);ENSTBET00000003274(PEX19);ENSTBET00000004159(HLA-DQB2);ENSTBET00000004688(ACBD6);ENSTBET00000005213(DLGAP3);ENSTBET00000005286(LANCL1);ENSTB…
GO:0030234	enzyme regulator activity	212	353	0.140522	0.876594	ENSTBET00000000133(DOCK4);ENSTBET00000000155(ERBB3);ENSTBET00000000295(SLIT2);ENSTBET00000000298(AGFG2);ENSTBET00000000431(AMBP);ENSTBET00000000605(AZIN1);ENSTBET00000000625(TFPI2);ENSTBET00000000640(PCOLCE);ENSTBET00000000700(OBFC1);ENSTBET00000000898(ARAP2);ENSTBET00000001257(HYAL2);ENSTBET00000001276(ANXA2);ENSTBET00000001328(ADAP1);ENSTBET00000001351(RAPGEF2);ENSTBET00000001495(PLAA);ENSTBET0…
GO:0016407	acetyltransferase activity	34	52	0.142815	0.876594	ENSTBET00000000554(TAF5);ENSTBET00000000819(-);ENSTBET00000001777(KAT6A);ENSTBET00000001885(CREBBP);ENSTBET00000002394(NAA60);ENSTBET00000002475(KANSL1);ENSTBET00000002619(SAT2);ENSTBET00000003099(EP300);ENSTBET00000003448(SAP130);ENSTBET00000003651(OGT);ENSTBET00000004309(ING3);ENSTBET00000005003(NAA16);ENSTBET00000005098(MOGAT2);ENSTBET00000006314(KAT2A);ENSTBET00000006530(NAGS);ENSTBET00000007…
GO:0003887	DNA-directed DNA polymerase activity	13	18	0.144779	0.876594	ENSTBET00000001178(REV1);ENSTBET00000002084(POLQ);ENSTBET00000002685(POLL);ENSTBET00000004673(DNTT);ENSTBET00000005626(REV3L);ENSTBET00000007001(POLD1);ENSTBET00000008382(POLA1);ENSTBET00000010416(POLI);ENSTBET00000013190(POLG);ENSTBET00000013593(PRIMPOL);ENSTBET00000013713(MYBBP1A);ENSTBET00000013936(POLE);ENSTBET00000017645(POLA2)
GO:0004003	ATP-dependent DNA helicase activity	13	18	0.144779	0.876594	ENSTBET00000000936(ERCC2);ENSTBET00000002057(PIF1);ENSTBET00000004005(XRCC5);ENSTBET00000005552(DDX11);ENSTBET00000006722(BLM);ENSTBET00000007914(RAD50);ENSTBET00000008157(MCM6);ENSTBET00000008695(HELB);ENSTBET00000011743(XRCC6);ENSTBET00000012769(WRN);ENSTBET00000013628(NBN);ENSTBET00000017177(BRIP1);ENSTBET00000017265(IGHMBP2)
GO:0022824	transmitter-gated ion channel activity	13	18	0.144779	0.876594	ENSTBET00000001023(CHRNA7);ENSTBET00000001270(GRID2);ENSTBET00000002323(GRIK1);ENSTBET00000002450(GRIK4);ENSTBET00000003072(GRIN2B);ENSTBET00000003946(GRIA1);ENSTBET00000004966(GRIN2C);ENSTBET00000006768(GRIA3);ENSTBET00000008405(GRIN2D);ENSTBET00000009171(GRIK2);ENSTBET00000009215(GRIN2A);ENSTBET00000010005(GRIA2);ENSTBET00000015573(GRID1)
GO:0022835	transmitter-gated channel activity	13	18	0.144779	0.876594	ENSTBET00000001023(CHRNA7);ENSTBET00000001270(GRID2);ENSTBET00000002323(GRIK1);ENSTBET00000002450(GRIK4);ENSTBET00000003072(GRIN2B);ENSTBET00000003946(GRIA1);ENSTBET00000004966(GRIN2C);ENSTBET00000006768(GRIA3);ENSTBET00000008405(GRIN2D);ENSTBET00000009171(GRIK2);ENSTBET00000009215(GRIN2A);ENSTBET00000010005(GRIA2);ENSTBET00000015573(GRID1)
GO:0046875	ephrin receptor binding	13	18	0.144779	0.876594	ENSTBET00000001333(EFNA5);ENSTBET00000001970(PTPN1);ENSTBET00000002035(CRK);ENSTBET00000002635(ANKS1B);ENSTBET00000003342(SRC);ENSTBET00000003896(AQP1);ENSTBET00000006125(EFNB2);ENSTBET00000007731(FYN);ENSTBET00000009556(SHC1);ENSTBET00000012968(CBL);ENSTBET00000014799(TIAM1);ENSTBET00000015689(GRB2);ENSTBET00000016858(SIPA1L1)
GO:0031625	ubiquitin protein ligase binding	102	166	0.145514	0.876594	ENSTBET00000000321(XBP1);ENSTBET00000000591(DNAJA1);ENSTBET00000001160(USP2);ENSTBET00000001165(JAK1);ENSTBET00000001244(GSK3B);ENSTBET00000001356(ZNF746);ENSTBET00000001748(AXIN2);ENSTBET00000002061(IKBKE);ENSTBET00000002446(TPI1);ENSTBET00000002631(UBE2K);ENSTBET00000002926(GPR37);ENSTBET00000003202(RAD18);ENSTBET00000003235(NLK);ENSTBET00000003367(BLZF1);ENSTBET00000003595(PER3);ENSTBET0000000…
GO:0001046	core promoter sequence-specific DNA binding	43	67	0.147337	0.876594	ENSTBET00000000175(SOX9);ENSTBET00000000770(NFIL3);ENSTBET00000000874(CIART);ENSTBET00000001119(HEYL);ENSTBET00000002512(TOP1);ENSTBET00000002693(RBPJ);ENSTBET00000002872(ZNF750);ENSTBET00000003071(RORA);ENSTBET00000003099(EP300);ENSTBET00000003134(NLRC5);ENSTBET00000004140(ZNF277);ENSTBET00000004693(TBP);ENSTBET00000004705(NSD1);ENSTBET00000004747(PAX6);ENSTBET00000004912(IKZF1);ENSTBET000000050…
GO:0016779	nucleotidyltransferase activity	43	67	0.147337	0.876594	ENSTBET00000000195(PAPOLA);ENSTBET00000000578(OAS2);ENSTBET00000000783(THG1L);ENSTBET00000000868(RNGTT);ENSTBET00000001101(FLAD1);ENSTBET00000001178(REV1);ENSTBET00000001202(COASY);ENSTBET00000002084(POLQ);ENSTBET00000002237(POLR1C);ENSTBET00000002621(PAPOLG);ENSTBET00000002685(POLL);ENSTBET00000002690(TEP1);ENSTBET00000002741(MB21D1);ENSTBET00000004673(DNTT);ENSTBET00000005626(REV3L);ENSTBET0000…
GO:0050839	cell adhesion molecule binding	55	87	0.147865	0.876594	ENSTBET00000000847(ACTN1);ENSTBET00000000983(NRXN1);ENSTBET00000001251(P2RX4);ENSTBET00000001287(DSG2);ENSTBET00000001609(ESM1);ENSTBET00000001692(PTPRM);ENSTBET00000001696(L1CAM);ENSTBET00000002024(TLN1);ENSTBET00000002198(ANXA7);ENSTBET00000002928(ITGAL);ENSTBET00000003160(TRPC4);ENSTBET00000003167(FBN1);ENSTBET00000003330(COL16A1);ENSTBET00000004395(LAMB2);ENSTBET00000005202(FAP);ENSTBET000000…
GO:0043021	ribonucleoprotein complex binding	26	39	0.147869	0.876594	ENSTBET00000001172(SBDS);ENSTBET00000001279(YBX2);ENSTBET00000004020(ITCH);ENSTBET00000004190(PYM1);ENSTBET00000005117(DHX29);ENSTBET00000005384(PRPF6);ENSTBET00000005632(IFIH1);ENSTBET00000006000(SEC61A2);ENSTBET00000007208(ERAL1);ENSTBET00000007420(SRP72);ENSTBET00000008495(-);ENSTBET00000008669(PQBP1);ENSTBET00000009651(NAA15);ENSTBET00000010681(EIF2S1);ENSTBET00000011196(PHF6);ENSTBET00000011…
GO:0002039	p53 binding	29	44	0.151917	0.876594	ENSTBET00000000248(EHMT1);ENSTBET00000000739(SMARCA4);ENSTBET00000001244(GSK3B);ENSTBET00000001316(NUAK1);ENSTBET00000001885(CREBBP);ENSTBET00000002742(HTT);ENSTBET00000002820(MAPKAPK5);ENSTBET00000003099(EP300);ENSTBET00000004029(RNF20);ENSTBET00000004740(PLK3);ENSTBET00000004859(USP10);ENSTBET00000005897(TRIM24);ENSTBET00000006722(BLM);ENSTBET00000008303(NTRK3);ENSTBET00000008918(AXIN1);ENSTBET…
GO:0008170	N-methyltransferase activity	29	44	0.151917	0.876594	ENSTBET00000000248(EHMT1);ENSTBET00000002260(PRMT3);ENSTBET00000004705(NSD1);ENSTBET00000006176(PRDM8);ENSTBET00000006295(PRMT6);ENSTBET00000007749(FBL);ENSTBET00000008034(SETDB2);ENSTBET00000008158(METTL21C);ENSTBET00000008389(SETD6);ENSTBET00000008699(TFB2M);ENSTBET00000008705(KMT2E);ENSTBET00000009315(SETDB1);ENSTBET00000009730(SETD1A);ENSTBET00000009744(EHMT2);ENSTBET00000010268(SUV420H1);ENS…
GO:0042974	retinoic acid receptor binding	11	15	0.156615	0.876594	ENSTBET00000000794(CNOT1);ENSTBET00000001038(CTBP2);ENSTBET00000001081(ASXL1);ENSTBET00000003056(ACTN4);ENSTBET00000006407(HMGA1);ENSTBET00000007711(MED1);ENSTBET00000008279(PRMT2);ENSTBET00000011274(PPARG);ENSTBET00000014071(SNW1);ENSTBET00000014606(NCOR1);ENSTBET00000016572(MED25)
GO:0046906	tetrapyrrole binding	56	89	0.157987	0.876594	ENSTBET00000000431(AMBP);ENSTBET00000000778(CYP51A1);ENSTBET00000001549(CYP2E1);ENSTBET00000001591(JAK2);ENSTBET00000001843(CYP1B1);ENSTBET00000002075(-);ENSTBET00000002535(MUT);ENSTBET00000002747(EIF2AK1);ENSTBET00000002793(MB);ENSTBET00000002803(NOS1);ENSTBET00000002894(-);ENSTBET00000003342(SRC);ENSTBET00000003399(LARP1);ENSTBET00000003439(-);ENSTBET00000004069(FAM91A1);ENSTBET00000004605(CYP2…
GO:0001085	RNA polymerase II transcription factor binding	38	59	0.158151	0.876594	ENSTBET00000000321(XBP1);ENSTBET00000001244(GSK3B);ENSTBET00000001573(NFE2L2);ENSTBET00000001885(CREBBP);ENSTBET00000002264(ISL1);ENSTBET00000002693(RBPJ);ENSTBET00000003099(EP300);ENSTBET00000003665(SPEN);ENSTBET00000004693(TBP);ENSTBET00000005039(ATF4);ENSTBET00000005536(STAT3);ENSTBET00000006423(MEF2A);ENSTBET00000006923(LDB1);ENSTBET00000007052(MTDH);ENSTBET00000007371(RBBP8);ENSTBET000000081…
GO:0004112	cyclic-nucleotide phosphodiesterase activity	16	23	0.159599	0.876594	ENSTBET00000001191(PDE7A);ENSTBET00000001497(PDE4B);ENSTBET00000005908(PDE6B);ENSTBET00000006170(PDE10A);ENSTBET00000006684(PDE5A);ENSTBET00000006979(PDE6C);ENSTBET00000007365(PDE1C);ENSTBET00000008410(PDE8A);ENSTBET00000009283(PDE3A);ENSTBET00000009436(PDE1B);ENSTBET00000009775(PDE4A);ENSTBET00000010242(PDE3B);ENSTBET00000012316(PDE6A);ENSTBET00000016781(PDE8B);ENSTBET00000016823(PDE4D);ENSTBET0…
GO:0034212	peptide N-acetyltransferase activity	24	36	0.160992	0.876594	ENSTBET00000000554(TAF5);ENSTBET00000001777(KAT6A);ENSTBET00000001885(CREBBP);ENSTBET00000002394(NAA60);ENSTBET00000002475(KANSL1);ENSTBET00000003099(EP300);ENSTBET00000003448(SAP130);ENSTBET00000003651(OGT);ENSTBET00000004309(ING3);ENSTBET00000005003(NAA16);ENSTBET00000006314(KAT2A);ENSTBET00000008112(KANSL3);ENSTBET00000008181(HCFC1);ENSTBET00000009245(KAT2B);ENSTBET00000010064(TAF5L);ENSTBET00…
GO:1902936	phosphatidylinositol bisphosphate binding	24	36	0.160992	0.876594	ENSTBET00000000123(SNX14);ENSTBET00000001276(ANXA2);ENSTBET00000001677(ZFYVE1);ENSTBET00000002889(PLCB1);ENSTBET00000005676(TTPA);ENSTBET00000006326(KRIT1);ENSTBET00000006687(SESTD1);ENSTBET00000006775(GBF1);ENSTBET00000006780(WIPI1);ENSTBET00000006970(MYO1G);ENSTBET00000007338(KIF16B);ENSTBET00000007362(CLVS2);ENSTBET00000009540(SYTL2);ENSTBET00000010052(ACTN2);ENSTBET00000011155(PLEKHA5);ENSTBE…
GO:1901681	sulfur compound binding	57	91	0.168273	0.876594	ENSTBET00000000295(SLIT2);ENSTBET00000000640(PCOLCE);ENSTBET00000000802(ATP1A3);ENSTBET00000001150(POSTN);ENSTBET00000001488(ACOT7);ENSTBET00000002008(SMOC2);ENSTBET00000002318(PTPRF);ENSTBET00000002863(COL13A1);ENSTBET00000002992(FGFR4);ENSTBET00000003707(SERPINE2);ENSTBET00000004251(NAV2);ENSTBET00000004688(ACBD6);ENSTBET00000004917(PTPRC);ENSTBET00000005042(CCDC80);ENSTBET00000005286(LANCL1);E…
GO:0000217	DNA secondary structure binding	9	12	0.169069	0.876594	ENSTBET00000003202(RAD18);ENSTBET00000004585(MSH2);ENSTBET00000006722(BLM);ENSTBET00000009732(RAD51B);ENSTBET00000012371(XRCC2);ENSTBET00000012769(WRN);ENSTBET00000013297(MEN1);ENSTBET00000015449(RAD51C);ENSTBET00000017161(MSH6)
GO:0051019	mitogen-activated protein kinase binding	9	12	0.169069	0.876594	ENSTBET00000001282(MICALCL);ENSTBET00000004582(CDK5RAP3);ENSTBET00000004857(ABL1);ENSTBET00000008655(PTPRJ);ENSTBET00000010664(TPR);ENSTBET00000012712(SPAG9);ENSTBET00000014102(RPS6KA4);ENSTBET00000015519(PPM1D);ENSTBET00000015655(GTF2I)
GO:0070325	lipoprotein particle receptor binding	9	12	0.169069	0.876594	ENSTBET00000000591(DNAJA1);ENSTBET00000000960(CRP);ENSTBET00000005286(LANCL1);ENSTBET00000005684(RELN);ENSTBET00000011207(SYT1);ENSTBET00000013330(SNX17);ENSTBET00000014301(HSP90B1);ENSTBET00000014608(PCSK9);ENSTBET00000017343(APOA2)
GO:0008138	protein tyrosine/serine/threonine phosphatase activity	19	28	0.169231	0.876594	ENSTBET00000000868(RNGTT);ENSTBET00000002144(CDC14A);ENSTBET00000003419(SSH1);ENSTBET00000004191(CDC14B);ENSTBET00000007297(DUSP7);ENSTBET00000007856(EYA3);ENSTBET00000008126(DUSP27);ENSTBET00000009945(-);ENSTBET00000010685(DUSP16);ENSTBET00000011735(DUSP10);ENSTBET00000011838(DUSP22);ENSTBET00000011943(PTPN14);ENSTBET00000012557(DUSP1);ENSTBET00000012808(EPM2A);ENSTBET00000013644(DUSP3);ENSTBET0…
GO:0061630	ubiquitin protein ligase activity	42	66	0.171717	0.876594	ENSTBET00000000804(RBBP6);ENSTBET00000001310(TRIM72);ENSTBET00000001379(BTRC);ENSTBET00000001622(RNF111);ENSTBET00000001857(LTN1);ENSTBET00000001985(CBLC);ENSTBET00000002268(MGRN1);ENSTBET00000002539(UHRF2);ENSTBET00000002631(UBE2K);ENSTBET00000002636(WWP2);ENSTBET00000002703(UBE4A);ENSTBET00000004047(PDZRN3);ENSTBET00000004073(TRIM59);ENSTBET00000004204(CBLL1);ENSTBET00000004446(TRIM11);ENSTBET0…
GO:0004175	endopeptidase activity	167	278	0.172323	0.876594	ENSTBET00000000010(ADAM18);ENSTBET00000000188(PCSK5);ENSTBET00000000287(ACE2);ENSTBET00000000396(ADAM12);ENSTBET00000000415(CORIN);ENSTBET00000000501(PIP);ENSTBET00000000598(MMP16);ENSTBET00000000851(BACE1);ENSTBET00000000991(F10);ENSTBET00000001010(AFG3L2);ENSTBET00000001028(MMP14);ENSTBET00000001224(MMP21);ENSTBET00000001322(CTSE);ENSTBET00000001353(PARP2);ENSTBET00000001430(PITRM1);ENSTBET0000…
GO:0043394	proteoglycan binding	14	20	0.174435	0.876594	ENSTBET00000000295(SLIT2);ENSTBET00000000802(ATP1A3);ENSTBET00000002318(PTPRF);ENSTBET00000004917(PTPRC);ENSTBET00000005836(CHRD);ENSTBET00000007574(GPC4);ENSTBET00000008620(CTSB);ENSTBET00000008688(COMP);ENSTBET00000009188(HRG);ENSTBET00000010152(NID1);ENSTBET00000012012(GPC1);ENSTBET00000014188(GPC6);ENSTBET00000015266(GPC3);ENSTBET00000015816(TNC)
GO:0003725	double-stranded RNA binding	22	33	0.17562	0.876594	ENSTBET00000000343(DDX60);ENSTBET00000000578(OAS2);ENSTBET00000000847(ACTN1);ENSTBET00000002334(DDX21);ENSTBET00000005430(DHX58);ENSTBET00000006453(DUS2);ENSTBET00000006477(PRKRA);ENSTBET00000007052(MTDH);ENSTBET00000007200(DGCR8);ENSTBET00000008479(DDX1);ENSTBET00000008502(APTX);ENSTBET00000010253(PRKRIP1);ENSTBET00000011082(TLR8);ENSTBET00000011985(TFRC);ENSTBET00000012405(DICER1);ENSTBET000000…
GO:0015370	solute:sodium symporter activity	22	33	0.17562	0.876594	ENSTBET00000000009(SLC1A6);ENSTBET00000002737(SLC12A1);ENSTBET00000003118(SLC4A4);ENSTBET00000004372(SLC6A4);ENSTBET00000004472(SLC23A1);ENSTBET00000004750(SLC6A15);ENSTBET00000008136(SLC34A3);ENSTBET00000008225(SLC28A2);ENSTBET00000009627(SLC1A1);ENSTBET00000009821(SLC28A3);ENSTBET00000010654(SLC6A1);ENSTBET00000013274(SLC34A2);ENSTBET00000013302(SLC6A20);ENSTBET00000013314(SLC5A5);ENSTBET000000…
GO:0008168	methyltransferase activity	74	120	0.179244	0.876594	ENSTBET00000000248(EHMT1);ENSTBET00000000364(TRDMT1);ENSTBET00000000450(PCMT1);ENSTBET00000000725(TYMS);ENSTBET00000000735(COMTD1);ENSTBET00000001791(WBSCR27);ENSTBET00000001949(ICMT);ENSTBET00000002260(PRMT3);ENSTBET00000002338(NSUN5);ENSTBET00000002543(PRKCA);ENSTBET00000002667(METTL4);ENSTBET00000002670(KIAA1456);ENSTBET00000002726(ALKBH8);ENSTBET00000003142(PCMTD2);ENSTBET00000003236(NSUN3);E…
GO:0005003	ephrin receptor activity	7	9	0.181411	0.876594	ENSTBET00000002674(EPHA4);ENSTBET00000011172(EPHB6);ENSTBET00000011326(EPHA3);ENSTBET00000011485(EPHB1);ENSTBET00000011904(-);ENSTBET00000014335(EPHB2);ENSTBET00000017447(EPHA7)
GO:0015116	sulfate transmembrane transporter activity	7	9	0.181411	0.876594	ENSTBET00000003179(SLC26A4);ENSTBET00000004544(SLC26A3);ENSTBET00000005713(SLC26A11);ENSTBET00000014208(SLC26A5);ENSTBET00000015470(SLC26A9);ENSTBET00000017431(SLC26A7);ENSTBET00000017514(SLC13A1)
GO:0017166	vinculin binding	7	9	0.181411	0.876594	ENSTBET00000000847(ACTN1);ENSTBET00000001502(DAG1);ENSTBET00000002024(TLN1);ENSTBET00000009975(NRAP);ENSTBET00000014663(UTRN);ENSTBET00000015802(CTNNA1);ENSTBET00000016223(SYNM)
GO:0043274	phospholipase binding	7	9	0.181411	0.876594	ENSTBET00000000528(WAS);ENSTBET00000003526(SELE);ENSTBET00000006069(PLA2R1);ENSTBET00000006200(LMNB1);ENSTBET00000007720(PARK2);ENSTBET00000013801(DGKQ);ENSTBET00000016197(PDPK1)
GO:0099094	ligand-gated cation channel activity	28	43	0.18259	0.876594	ENSTBET00000000429(CNGB1);ENSTBET00000000544(KCNJ8);ENSTBET00000000873(ITPR2);ENSTBET00000001023(CHRNA7);ENSTBET00000001251(P2RX4);ENSTBET00000002323(GRIK1);ENSTBET00000003072(GRIN2B);ENSTBET00000003896(AQP1);ENSTBET00000003946(GRIA1);ENSTBET00000004025(RYR3);ENSTBET00000004966(GRIN2C);ENSTBET00000005285(SCNN1B);ENSTBET00000006116(KCNJ16);ENSTBET00000006768(GRIA3);ENSTBET00000008405(GRIN2D);ENSTB…
GO:0047485	protein N-terminus binding	37	58	0.185379	0.876594	ENSTBET00000000739(SMARCA4);ENSTBET00000000936(ERCC2);ENSTBET00000001902(MORF4L1);ENSTBET00000002018(EXOC4);ENSTBET00000002385(PARP1);ENSTBET00000002633(RASSF1);ENSTBET00000002693(RBPJ);ENSTBET00000003274(PEX19);ENSTBET00000004400(NIPBL);ENSTBET00000004703(YWHAQ);ENSTBET00000004764(RELA);ENSTBET00000005535(MNAT1);ENSTBET00000006355(SRRM2);ENSTBET00000006413(NCOA1);ENSTBET00000006907(SLA2);ENSTBET…
GO:0000403	Y-form DNA binding	3	3	0.186319	0.876594	ENSTBET00000003202(RAD18);ENSTBET00000012769(WRN);ENSTBET00000013297(MEN1)
GO:0001016	RNA polymerase III regulatory region DNA binding	3	3	0.186319	0.876594	ENSTBET00000006436(PRDX5);ENSTBET00000013994(MAF1);ENSTBET00000017685(MTOR)
GO:0003691	double-stranded telomeric DNA binding	3	3	0.186319	0.876594	ENSTBET00000004005(XRCC5);ENSTBET00000011743(XRCC6);ENSTBET00000011787(TERF1)
GO:0003696	satellite DNA binding	3	3	0.186319	0.876594	ENSTBET00000001119(HEYL);ENSTBET00000008847(HEY2);ENSTBET00000010353(HEY1)
GO:0003726	double-stranded RNA adenosine deaminase activity	3	3	0.186319	0.876594	ENSTBET00000006571(ZBP1);ENSTBET00000013334(ADAR);ENSTBET00000014805(ADARB1)
GO:0003917	DNA topoisomerase type I activity	3	3	0.186319	0.876594	ENSTBET00000002137(TOP3B);ENSTBET00000002512(TOP1);ENSTBET00000017585(TOP3A)
GO:0003923	GPI-anchor transamidase activity	3	3	0.186319	0.876594	ENSTBET00000004252(PIGT);ENSTBET00000006046(PIGU);ENSTBET00000006986(PIGS)
GO:0004033	aldo-keto reductase (NADP) activity	3	3	0.186319	0.876594	ENSTBET00000005926(MIOX);ENSTBET00000013323(AKR1B1);ENSTBET00000015769(ADH4)
GO:0004308	exo-alpha-sialidase activity	3	3	0.186319	0.876594	ENSTBET00000004142(NEU3);ENSTBET00000009840(NEU2);ENSTBET00000011911(NEU1)
GO:0004322	ferroxidase activity	3	3	0.186319	0.876594	ENSTBET00000005420(CP);ENSTBET00000009567(HEPHL1);ENSTBET00000009789(HEPH)
GO:0004366	glycerol-3-phosphate O-acyltransferase activity	3	3	0.186319	0.876594	ENSTBET00000002598(GPAT4);ENSTBET00000012579(GPAT3);ENSTBET00000013032(GPAT2)
GO:0004555	alpha,alpha-trehalase activity	3	3	0.186319	0.876594	ENSTBET00000002616(-);ENSTBET00000010189(-);ENSTBET00000012900(-)
GO:0004719	protein-L-isoaspartate (D-aspartate) O-methyltransferase activity	3	3	0.186319	0.876594	ENSTBET00000000450(PCMT1);ENSTBET00000003142(PCMTD2);ENSTBET00000013161(PCMTD1)
GO:0004924	oncostatin-M receptor activity	3	3	0.186319	0.876594	ENSTBET00000003339(LIFR);ENSTBET00000016213(IL6ST);ENSTBET00000017604(OSMR)
GO:0005025	transforming growth factor beta receptor activity, type I	3	3	0.186319	0.876594	ENSTBET00000006776(ACVRL1);ENSTBET00000008862(BMPR1B);ENSTBET00000016892(ACVR1)
GO:0005219	ryanodine-sensitive calcium-release channel activity	3	3	0.186319	0.876594	ENSTBET00000004025(RYR3);ENSTBET00000010087(RYR2);ENSTBET00000014443(RYR1)
GO:0005280	amino acid:proton symporter activity	3	3	0.186319	0.876594	ENSTBET00000000908(SLC36A1);ENSTBET00000009477(SLC36A2);ENSTBET00000010237(SLC32A1)
GO:0008273	calcium, potassium:sodium antiporter activity	3	3	0.186319	0.876594	ENSTBET00000001462(SLC24A2);ENSTBET00000001816(SLC24A5);ENSTBET00000006013(SLC24A1)
GO:0008327	methyl-CpG binding	3	3	0.186319	0.876594	ENSTBET00000004841(LRWD1);ENSTBET00000007383(DNMT1);ENSTBET00000016949(ZBTB33)
GO:0010521	telomerase inhibitor activity	3	3	0.186319	0.876594	ENSTBET00000000700(OBFC1);ENSTBET00000003405(POT1);ENSTBET00000007841(CTC1)
GO:0015165	pyrimidine nucleotide-sugar transmembrane transporter activity	3	3	0.186319	0.876594	ENSTBET00000003280(SLC35D1);ENSTBET00000008798(SLC35A2);ENSTBET00000012812(SLC35B4)
GO:0015183	L-aspartate transmembrane transporter activity	3	3	0.186319	0.876594	ENSTBET00000001055(SLC38A7);ENSTBET00000007316(SLC25A13);ENSTBET00000007663(SLC25A12)
GO:0015373	anion:sodium symporter activity	3	3	0.186319	0.876594	ENSTBET00000002737(SLC12A1);ENSTBET00000004372(SLC6A4);ENSTBET00000013314(SLC5A5)
GO:0015927	trehalase activity	3	3	0.186319	0.876594	ENSTBET00000002616(-);ENSTBET00000010189(-);ENSTBET00000012900(-)
GO:0016406	carnitine O-acyltransferase activity	3	3	0.186319	0.876594	ENSTBET00000002763(CROT);ENSTBET00000011572(CRAT);ENSTBET00000016224(CPT1A)
GO:0016421	CoA carboxylase activity	3	3	0.186319	0.876594	ENSTBET00000000614(PCCA);ENSTBET00000001457(ACACB);ENSTBET00000008589(ACACA)
GO:0016724	oxidoreductase activity, oxidizing metal ions, oxygen as acceptor	3	3	0.186319	0.876594	ENSTBET00000005420(CP);ENSTBET00000009567(HEPHL1);ENSTBET00000009789(HEPH)
GO:0016774	phosphotransferase activity, carboxyl group as acceptor	3	3	0.186319	0.876594	ENSTBET00000010175(ALDH18A1);ENSTBET00000010318(PGK1);ENSTBET00000013867(PGK2)
GO:0016885	ligase activity, forming carbon-carbon bonds	3	3	0.186319	0.876594	ENSTBET00000000614(PCCA);ENSTBET00000001457(ACACB);ENSTBET00000008589(ACACA)
GO:0016918	retinal binding	3	3	0.186319	0.876594	ENSTBET00000001758(OPN5);ENSTBET00000011906(RLBP1);ENSTBET00000015769(ADH4)
GO:0016997	alpha-sialidase activity	3	3	0.186319	0.876594	ENSTBET00000004142(NEU3);ENSTBET00000009840(NEU2);ENSTBET00000011911(NEU1)
GO:0017095	heparan sulfate 6-O-sulfotransferase activity	3	3	0.186319	0.876594	ENSTBET00000002744(HS6ST1);ENSTBET00000004208(HS6ST3);ENSTBET00000015814(HS6ST2)
GO:0017162	aryl hydrocarbon receptor binding	3	3	0.186319	0.876594	ENSTBET00000004979(ARNT);ENSTBET00000015467(ARNT2);ENSTBET00000017403(ARNTL)
GO:0030229	very-low-density lipoprotein particle receptor activity	3	3	0.186319	0.876594	ENSTBET00000005528(APOBR);ENSTBET00000011714(VLDLR);ENSTBET00000011833(LRP8)
GO:0030350	iron-responsive element binding	3	3	0.186319	0.876594	ENSTBET00000010944(IREB2);ENSTBET00000012390(ACO1);ENSTBET00000015039(FECH)
GO:0030375	thyroid hormone receptor coactivator activity	3	3	0.186319	0.876594	ENSTBET00000007625(NCOA2);ENSTBET00000007711(MED1);ENSTBET00000010052(ACTN2)
GO:0030621	U4 snRNA binding	3	3	0.186319	0.876594	ENSTBET00000003726(DDX39B);ENSTBET00000008906(SART3);ENSTBET00000010748(SNU13)
GO:0030976	thiamine pyrophosphate binding	3	3	0.186319	0.876594	ENSTBET00000007986(OGDH);ENSTBET00000009359(ILVBL);ENSTBET00000012677(HACL1)
GO:0031433	telethonin binding	3	3	0.186319	0.876594	ENSTBET00000004317(BMP10);ENSTBET00000011644(CSRP3);ENSTBET00000015101(MYOZ2)
GO:0032138	single base insertion or deletion binding	3	3	0.186319	0.876594	ENSTBET00000004585(MSH2);ENSTBET00000007027(MSH3);ENSTBET00000017161(MSH6)
GO:0032142	single guanine insertion binding	3	3	0.186319	0.876594	ENSTBET00000004585(MSH2);ENSTBET00000007027(MSH3);ENSTBET00000017161(MSH6)
GO:0032190	acrosin binding	3	3	0.186319	0.876594	ENSTBET00000005323(SERPINA5);ENSTBET00000011776(ZP3);ENSTBET00000014368(ZP2)
GO:0035252	UDP-xylosyltransferase activity	3	3	0.186319	0.876594	ENSTBET00000005425(GXYLT1);ENSTBET00000012957(POGLUT1);ENSTBET00000017444(GXYLT2)
GO:0035312	5'-3' exodeoxyribonuclease activity	3	3	0.186319	0.876594	ENSTBET00000003308(EXO1);ENSTBET00000008502(APTX);ENSTBET00000013862(DCLRE1A)
GO:0035612	AP-2 adaptor complex binding	3	3	0.186319	0.876594	ENSTBET00000008908(AAK1);ENSTBET00000011740(OTOF);ENSTBET00000013609(TBC1D5)
GO:0035673	oligopeptide transmembrane transporter activity	3	3	0.186319	0.876594	ENSTBET00000009655(CDH17);ENSTBET00000009689(SLC15A1);ENSTBET00000009701(SLC15A2)
GO:0035939	microsatellite binding	3	3	0.186319	0.876594	ENSTBET00000001119(HEYL);ENSTBET00000008847(HEY2);ENSTBET00000010353(HEY1)
GO:0036435	K48-linked polyubiquitin modification-dependent protein binding	3	3	0.186319	0.876594	ENSTBET00000002061(IKBKE);ENSTBET00000004663(VCP);ENSTBET00000007974(UBXN1)
GO:0038064	collagen receptor activity	3	3	0.186319	0.876594	ENSTBET00000007430(ITGA2);ENSTBET00000012026(DDR2);ENSTBET00000016086(ITGA11)
GO:0042392	sphingosine-1-phosphate phosphatase activity	3	3	0.186319	0.876594	ENSTBET00000002765(SGPP2);ENSTBET00000008211(SGPP1);ENSTBET00000009759(PLPP3)
GO:0042979	ornithine decarboxylase regulator activity	3	3	0.186319	0.876594	ENSTBET00000000605(AZIN1);ENSTBET00000008084(OAZ2);ENSTBET00000011071(OAZ3)
GO:0043047	single-stranded telomeric DNA binding	3	3	0.186319	0.876594	ENSTBET00000003219(HNRNPA2B1);ENSTBET00000003405(POT1);ENSTBET00000007841(CTC1)
GO:0043141	ATP-dependent 5'-3' DNA helicase activity	3	3	0.186319	0.876594	ENSTBET00000002057(PIF1);ENSTBET00000008695(HELB);ENSTBET00000017265(IGHMBP2)
GO:0046975	histone methyltransferase activity (H3-K36 specific)	3	3	0.186319	0.876594	ENSTBET00000011608(SMYD2);ENSTBET00000012397(ASH1L);ENSTBET00000015770(SETD2)
GO:0046976	histone methyltransferase activity (H3-K27 specific)	3	3	0.186319	0.876594	ENSTBET00000000248(EHMT1);ENSTBET00000009744(EHMT2);ENSTBET00000012213(WHSC1L1)
GO:0047498	calcium-dependent phospholipase A2 activity	3	3	0.186319	0.876594	ENSTBET00000006374(PLA2G4A);ENSTBET00000006452(PLA2G1B);ENSTBET00000014766(PLA2G4F)
GO:0048495	Roundabout binding	3	3	0.186319	0.876594	ENSTBET00000000295(SLIT2);ENSTBET00000009525(SLIT3);ENSTBET00000014139(TGFB1I1)
GO:0051425	PTB domain binding	3	3	0.186319	0.876594	ENSTBET00000000110(INPP5D);ENSTBET00000000208(INSR);ENSTBET00000007752(APP)
GO:0051733	polydeoxyribonucleotide kinase activity	3	3	0.186319	0.876594	ENSTBET00000009956(CLP1);ENSTBET00000012682(N4BP2);ENSTBET00000017329(PNKP)
GO:0051734	ATP-dependent polynucleotide kinase activity	3	3	0.186319	0.876594	ENSTBET00000009956(CLP1);ENSTBET00000012682(N4BP2);ENSTBET00000017329(PNKP)
GO:0051880	G-quadruplex DNA binding	3	3	0.186319	0.876594	ENSTBET00000006722(BLM);ENSTBET00000012769(WRN);ENSTBET00000013546(DHX36)
GO:0070087	chromo shadow domain binding	3	3	0.186319	0.876594	ENSTBET00000004400(NIPBL);ENSTBET00000017218(TRIM28);ENSTBET00000017371(LBR)
GO:0070905	serine binding	3	3	0.186319	0.876594	ENSTBET00000005172(THNSL2);ENSTBET00000009804(SHMT1);ENSTBET00000013308(GRM7)
GO:0071987	WD40-repeat domain binding	3	3	0.186319	0.876594	ENSTBET00000000244(USP47);ENSTBET00000016465(MYB);ENSTBET00000017429(CDC5L)
GO:0097001	ceramide binding	3	3	0.186319	0.876594	ENSTBET00000005931(COL4A3BP);ENSTBET00000009429(PLEKHA8);ENSTBET00000013604(CLIP3)
GO:0098518	polynucleotide phosphatase activity	3	3	0.186319	0.876594	ENSTBET00000008502(APTX);ENSTBET00000014589(DUSP11);ENSTBET00000017329(PNKP)
GO:0098847	sequence-specific single stranded DNA binding	3	3	0.186319	0.876594	ENSTBET00000003219(HNRNPA2B1);ENSTBET00000003405(POT1);ENSTBET00000007841(CTC1)
GO:1990239	steroid hormone binding	3	3	0.186319	0.876594	ENSTBET00000010612(ATP1A1);ENSTBET00000013193(ATP1A2);ENSTBET00000016284(NR3C1)
GO:0003724	RNA helicase activity	5	6	0.191091	0.876594	ENSTBET00000002334(DDX21);ENSTBET00000003422(SNRNP200);ENSTBET00000003726(DDX39B);ENSTBET00000015551(SUPV3L1);ENSTBET00000017265(IGHMBP2)
GO:0003857	3-hydroxyacyl-CoA dehydrogenase activity	5	6	0.191091	0.876594	ENSTBET00000002725(EHHADH);ENSTBET00000017148(HADHA);ENSTBET00000017244(CRYL1);ENSTBET00000017277(HADHB);ENSTBET00000017433(HSD17B10)
GO:0004000	adenosine deaminase activity	5	6	0.191091	0.876594	ENSTBET00000005698(ADARB2);ENSTBET00000006571(ZBP1);ENSTBET00000013334(ADAR);ENSTBET00000014805(ADARB1);ENSTBET00000015815(ADAT1)
GO:0004004	ATP-dependent RNA helicase activity	5	6	0.191091	0.876594	ENSTBET00000002334(DDX21);ENSTBET00000003422(SNRNP200);ENSTBET00000003726(DDX39B);ENSTBET00000015551(SUPV3L1);ENSTBET00000017265(IGHMBP2)
GO:0004115	3',5'-cyclic-AMP phosphodiesterase activity	5	6	0.191091	0.876594	ENSTBET00000008410(PDE8A);ENSTBET00000009283(PDE3A);ENSTBET00000009775(PDE4A);ENSTBET00000016781(PDE8B);ENSTBET00000016823(PDE4D)
GO:0004568	chitinase activity	5	6	0.191091	0.876594	ENSTBET00000006966(CHIA);ENSTBET00000007700(-);ENSTBET00000009993(OVGP1);ENSTBET00000010066(CHI3L1);ENSTBET00000011188(CHI3L2)
GO:0005337	nucleoside transmembrane transporter activity	5	6	0.191091	0.876594	ENSTBET00000005271(SLC29A2);ENSTBET00000008225(SLC28A2);ENSTBET00000009821(SLC28A3);ENSTBET00000010154(SLC29A1);ENSTBET00000017188(SLC29A3)
GO:0005388	calcium-transporting ATPase activity	5	6	0.191091	0.876594	ENSTBET00000000834(ATP2A3);ENSTBET00000007309(ATP2C1);ENSTBET00000014585(ATP2B1);ENSTBET00000016016(ATP2A2);ENSTBET00000016420(ATP2B3)
GO:0015377	cation:chloride symporter activity	5	6	0.191091	0.876594	ENSTBET00000002234(SLC12A6);ENSTBET00000002737(SLC12A1);ENSTBET00000004068(SLC12A4);ENSTBET00000004372(SLC6A4);ENSTBET00000007435(SLC12A2)
GO:0015643	toxic substance binding	5	6	0.191091	0.876594	ENSTBET00000001023(CHRNA7);ENSTBET00000004159(HLA-DQB2);ENSTBET00000006836(A4GALT);ENSTBET00000011921(EPHX2);ENSTBET00000016357(TMEM181)
GO:0016303	1-phosphatidylinositol-3-kinase activity	5	6	0.191091	0.876594	ENSTBET00000002953(PIK3CB);ENSTBET00000008010(PIK3C2A);ENSTBET00000008821(ATM);ENSTBET00000011808(PIK3C3);ENSTBET00000012555(PIK3CA)
GO:0016861	intramolecular oxidoreductase activity, interconverting aldoses and ketoses	5	6	0.191091	0.876594	ENSTBET00000002446(TPI1);ENSTBET00000002968(RPIA);ENSTBET00000003763(GPI);ENSTBET00000012372(-);ENSTBET00000014463(MPI)
GO:0035184	histone threonine kinase activity	5	6	0.191091	0.876594	ENSTBET00000000408(VPRBP);ENSTBET00000002158(PRKCB);ENSTBET00000002483(CHEK1);ENSTBET00000002543(PRKCA);ENSTBET00000006278(GSG2)
GO:0042043	neurexin family protein binding	5	6	0.191091	0.876594	ENSTBET00000003800(NLGN1);ENSTBET00000006702(CPE);ENSTBET00000009540(SYTL2);ENSTBET00000009781(SYTL3);ENSTBET00000017366(SYTL4)
GO:0043121	neurotrophin binding	5	6	0.191091	0.876594	ENSTBET00000002502(SORT1);ENSTBET00000005725(FURIN);ENSTBET00000007715(NTRK2);ENSTBET00000010754(NGFR);ENSTBET00000014191(PCSK6)
GO:0043139	5'-3' DNA helicase activity	5	6	0.191091	0.876594	ENSTBET00000000936(ERCC2);ENSTBET00000002057(PIF1);ENSTBET00000008695(HELB);ENSTBET00000010190(DNA2);ENSTBET00000017265(IGHMBP2)
GO:0048407	platelet-derived growth factor binding	5	6	0.191091	0.876594	ENSTBET00000000602(PDGFRB);ENSTBET00000001171(COL4A1);ENSTBET00000002705(COL2A1);ENSTBET00000012134(COL6A1);ENSTBET00000013635(COL1A2)
GO:0052742	phosphatidylinositol kinase activity	5	6	0.191091	0.876594	ENSTBET00000002953(PIK3CB);ENSTBET00000008010(PIK3C2A);ENSTBET00000008821(ATM);ENSTBET00000011808(PIK3C3);ENSTBET00000012555(PIK3CA)
GO:0052744	phosphatidylinositol monophosphate phosphatase activity	5	6	0.191091	0.876594	ENSTBET00000004102(MTMR2);ENSTBET00000007543(MTMR14);ENSTBET00000008491(MTMR3);ENSTBET00000009053(PTEN);ENSTBET00000012600(SACM1L)
GO:0070182	DNA polymerase binding	5	6	0.191091	0.876594	ENSTBET00000000739(SMARCA4);ENSTBET00000007890(FANCD2);ENSTBET00000008866(ACD);ENSTBET00000012148(FANCI);ENSTBET00000015203(RAD51)
GO:0008376	acetylgalactosaminyltransferase activity	12	17	0.191187	0.876594	ENSTBET00000000865(GALNT13);ENSTBET00000007572(GALNT1);ENSTBET00000008654(CHPF);ENSTBET00000010185(GBGT1);ENSTBET00000010247(B3GALNT2);ENSTBET00000011056(GALNT6);ENSTBET00000012460(CSGALNACT2);ENSTBET00000013450(GALNT5);ENSTBET00000013588(GALNT10);ENSTBET00000013894(EXTL2);ENSTBET00000015317(CHPF2);ENSTBET00000016784(CSGALNACT1)
GO:0035035	histone acetyltransferase binding	12	17	0.191187	0.876594	ENSTBET00000000373(EGR1);ENSTBET00000004672(EPAS1);ENSTBET00000004747(PAX6);ENSTBET00000006423(MEF2A);ENSTBET00000006721(GLI3);ENSTBET00000009340(MTF1);ENSTBET00000011403(MYOCD);ENSTBET00000011781(TP53);ENSTBET00000012494(NR4A3);ENSTBET00000012987(TRIM68);ENSTBET00000015660(BCAS3);ENSTBET00000015889(TRIP4)
GO:0003697	single-stranded DNA binding	23	35	0.196228	0.876594	ENSTBET00000000700(OBFC1);ENSTBET00000002580(TDP1);ENSTBET00000002827(HNRNPDL);ENSTBET00000003219(HNRNPA2B1);ENSTBET00000003405(POT1);ENSTBET00000003619(FBXO18);ENSTBET00000003665(SPEN);ENSTBET00000004585(MSH2);ENSTBET00000005552(DDX11);ENSTBET00000006722(BLM);ENSTBET00000007027(MSH3);ENSTBET00000007277(TDP2);ENSTBET00000007757(MLH1);ENSTBET00000007841(CTC1);ENSTBET00000008157(MCM6);ENSTBET000000…
GO:0017124	SH3 domain binding	23	35	0.196228	0.876594	ENSTBET00000000110(INPP5D);ENSTBET00000000396(ADAM12);ENSTBET00000000528(WAS);ENSTBET00000000883(EFS);ENSTBET00000001985(CBLC);ENSTBET00000002081(PTPN12);ENSTBET00000003245(FMN1);ENSTBET00000004310(CD2AP);ENSTBET00000004857(ABL1);ENSTBET00000005286(LANCL1);ENSTBET00000005373(CRB3);ENSTBET00000005895(UVRAG);ENSTBET00000006447(REPS1);ENSTBET00000007995(ELMO1);ENSTBET00000010053(ZNF106);ENSTBET00000…
GO:0061733	peptide-lysine-N-acetyltransferase activity	23	35	0.196228	0.876594	ENSTBET00000000554(TAF5);ENSTBET00000001777(KAT6A);ENSTBET00000001885(CREBBP);ENSTBET00000002394(NAA60);ENSTBET00000002475(KANSL1);ENSTBET00000003099(EP300);ENSTBET00000003448(SAP130);ENSTBET00000003651(OGT);ENSTBET00000004309(ING3);ENSTBET00000006314(KAT2A);ENSTBET00000008112(KANSL3);ENSTBET00000008181(HCFC1);ENSTBET00000009245(KAT2B);ENSTBET00000010064(TAF5L);ENSTBET00000011640(KAT6B);ENSTBET00…
GO:0051015	actin filament binding	35	55	0.200435	0.876594	ENSTBET00000000847(ACTN1);ENSTBET00000002282(LCP1);ENSTBET00000002624(CORO1C);ENSTBET00000003056(ACTN4);ENSTBET00000003446(CAPZB);ENSTBET00000004857(ABL1);ENSTBET00000005139(MYO18A);ENSTBET00000005221(CTNNAL1);ENSTBET00000006284(ARPC5);ENSTBET00000006600(SYNE1);ENSTBET00000006703(GAS7);ENSTBET00000007169(SHROOM2);ENSTBET00000007175(NEBL);ENSTBET00000007190(CTNNA2);ENSTBET00000007268(MTSS1);ENSTBE…
GO:0001047	core promoter binding	64	104	0.207997	0.876594	ENSTBET00000000175(SOX9);ENSTBET00000000190(RUNX1);ENSTBET00000000321(XBP1);ENSTBET00000000770(NFIL3);ENSTBET00000000874(CIART);ENSTBET00000001119(HEYL);ENSTBET00000001388(GTF2B);ENSTBET00000001782(RELB);ENSTBET00000002386(PSPC1);ENSTBET00000002512(TOP1);ENSTBET00000002693(RBPJ);ENSTBET00000002872(ZNF750);ENSTBET00000003071(RORA);ENSTBET00000003096(NONO);ENSTBET00000003099(EP300);ENSTBET000000031…
GO:0003729	mRNA binding	48	77	0.208786	0.876594	ENSTBET00000000257(TARDBP);ENSTBET00000001177(IGF2BP3);ENSTBET00000001279(YBX2);ENSTBET00000001820(CPSF1);ENSTBET00000002160(CLUH);ENSTBET00000002855(XPO5);ENSTBET00000003197(HNRNPLL);ENSTBET00000003295(RBFOX2);ENSTBET00000003399(LARP1);ENSTBET00000003701(SERBP1);ENSTBET00000004029(RNF20);ENSTBET00000004287(IGF2BP1);ENSTBET00000004385(G3BP1);ENSTBET00000005031(RC3H1);ENSTBET00000005135(CELF1);ENS…
GO:0016922	nuclear receptor binding	10	14	0.210277	0.876594	ENSTBET00000005156(PPARGC1A);ENSTBET00000005897(TRIM24);ENSTBET00000006090(SLC30A9);ENSTBET00000006413(NCOA1);ENSTBET00000007625(NCOA2);ENSTBET00000007711(MED1);ENSTBET00000010158(ARID1A);ENSTBET00000014066(NCOA3);ENSTBET00000015376(SMARCD3);ENSTBET00000015889(TRIP4)
GO:1901682	sulfur compound transmembrane transporter activity	10	14	0.210277	0.876594	ENSTBET00000001055(SLC38A7);ENSTBET00000003179(SLC26A4);ENSTBET00000004544(SLC26A3);ENSTBET00000005713(SLC26A11);ENSTBET00000008910(SLC7A9);ENSTBET00000009627(SLC1A1);ENSTBET00000014208(SLC26A5);ENSTBET00000015470(SLC26A9);ENSTBET00000017431(SLC26A7);ENSTBET00000017514(SLC13A1)
GO:0005254	chloride channel activity	18	27	0.210514	0.876594	ENSTBET00000000388(BEST3);ENSTBET00000003054(ANO5);ENSTBET00000003971(CLCN2);ENSTBET00000004406(CLCA2);ENSTBET00000005354(GABRG2);ENSTBET00000006645(CLCN4);ENSTBET00000008932(ANO8);ENSTBET00000009030(BEST1);ENSTBET00000009084(CLCN6);ENSTBET00000009675(NMUR2);ENSTBET00000010905(ANO2);ENSTBET00000014811(ANO1);ENSTBET00000015470(SLC26A9);ENSTBET00000015758(ANO4);ENSTBET00000015948(GLRA2);ENSTBET0000…
GO:0016903	oxidoreductase activity, acting on the aldehyde or oxo group of donors	18	27	0.210514	0.876594	ENSTBET00000001458(ALDH1A1);ENSTBET00000001852(AOX1);ENSTBET00000003945(ALDH7A1);ENSTBET00000005348(ALDH6A1);ENSTBET00000006612(FAR1);ENSTBET00000007986(OGDH);ENSTBET00000008609(GAPDHS);ENSTBET00000010175(ALDH18A1);ENSTBET00000010901(FAR2);ENSTBET00000013127(DHTKD1);ENSTBET00000013224(ADH7);ENSTBET00000013323(AKR1B1);ENSTBET00000014314(PDHA1);ENSTBET00000014516(OGDHL);ENSTBET00000015606(ADH5);ENS…
GO:0008757	S-adenosylmethionine-dependent methyltransferase activity	39	62	0.214364	0.876594	ENSTBET00000000248(EHMT1);ENSTBET00000000450(PCMT1);ENSTBET00000001949(ICMT);ENSTBET00000002260(PRMT3);ENSTBET00000003142(PCMTD2);ENSTBET00000004705(NSD1);ENSTBET00000004840(DNMT3A);ENSTBET00000006176(PRDM8);ENSTBET00000006295(PRMT6);ENSTBET00000007749(FBL);ENSTBET00000008034(SETDB2);ENSTBET00000008158(METTL21C);ENSTBET00000008389(SETD6);ENSTBET00000008699(TFB2M);ENSTBET00000008705(KMT2E);ENSTBET…
GO:0004180	carboxypeptidase activity	24	37	0.216706	0.876594	ENSTBET00000000287(ACE2);ENSTBET00000001827(AGBL1);ENSTBET00000001886(SPATA20);ENSTBET00000003411(TBC1D30);ENSTBET00000004342(-);ENSTBET00000005200(CTSA);ENSTBET00000005728(CPA5);ENSTBET00000005798(AEBP1);ENSTBET00000006702(CPE);ENSTBET00000006781(NAALAD2);ENSTBET00000008525(CPXM2);ENSTBET00000008753(-);ENSTBET00000009798(AGTPBP1);ENSTBET00000010975(AGBL2);ENSTBET00000011927(CPN1);ENSTBET00000012…
GO:0004620	phospholipase activity	33	52	0.216904	0.876594	ENSTBET00000000871(PLA2G7);ENSTBET00000001622(RNF111);ENSTBET00000001878(PLA2G3);ENSTBET00000002336(CCL5);ENSTBET00000002799(PLCG1);ENSTBET00000002889(PLCB1);ENSTBET00000002981(PLA2G4C);ENSTBET00000003538(PLCH1);ENSTBET00000004485(PLA2G16);ENSTBET00000005538(PLCB4);ENSTBET00000005588(LIPH);ENSTBET00000005857(ENPP2);ENSTBET00000006374(PLA2G4A);ENSTBET00000006452(PLA2G1B);ENSTBET00000007736(PLCE1);…
GO:0005178	integrin binding	33	52	0.216904	0.876594	ENSTBET00000000847(ACTN1);ENSTBET00000001609(ESM1);ENSTBET00000001696(L1CAM);ENSTBET00000002024(TLN1);ENSTBET00000002198(ANXA7);ENSTBET00000003167(FBN1);ENSTBET00000003330(COL16A1);ENSTBET00000004395(LAMB2);ENSTBET00000005202(FAP);ENSTBET00000005978(S1PR3);ENSTBET00000008168(CIB2);ENSTBET00000008478(ERBB2IP);ENSTBET00000008523(VTN);ENSTBET00000008529(FBLN5);ENSTBET00000008781(GPNMB);ENSTBET000000…
GO:0046915	transition metal ion transmembrane transporter activity	13	19	0.224282	0.876594	ENSTBET00000003743(ATP7B);ENSTBET00000004430(SLC30A8);ENSTBET00000005436(SLC40A1);ENSTBET00000007309(ATP2C1);ENSTBET00000007381(SLC31A2);ENSTBET00000007624(ATP7A);ENSTBET00000009001(SLC31A1);ENSTBET00000009480(SLC11A1);ENSTBET00000011709(SLC30A5);ENSTBET00000011776(ZP3);ENSTBET00000013257(SLC39A12);ENSTBET00000016855(SLC39A4);ENSTBET00000017024(TRPM2)
GO:0016298	lipase activity	37	59	0.231173	0.876594	ENSTBET00000000871(PLA2G7);ENSTBET00000001622(RNF111);ENSTBET00000001878(PLA2G3);ENSTBET00000002336(CCL5);ENSTBET00000002735(PLB1);ENSTBET00000002799(PLCG1);ENSTBET00000002889(PLCB1);ENSTBET00000002981(PLA2G4C);ENSTBET00000003538(PLCH1);ENSTBET00000004250(LIPC);ENSTBET00000004485(PLA2G16);ENSTBET00000005538(PLCB4);ENSTBET00000005588(LIPH);ENSTBET00000005857(ENPP2);ENSTBET00000006374(PLA2G4A);ENST…
GO:0018024	histone-lysine N-methyltransferase activity	16	24	0.23156	0.876594	ENSTBET00000000248(EHMT1);ENSTBET00000004705(NSD1);ENSTBET00000006176(PRDM8);ENSTBET00000008034(SETDB2);ENSTBET00000008705(KMT2E);ENSTBET00000009315(SETDB1);ENSTBET00000009730(SETD1A);ENSTBET00000009744(EHMT2);ENSTBET00000010268(SUV420H1);ENSTBET00000010420(KMT2C);ENSTBET00000011608(SMYD2);ENSTBET00000012213(WHSC1L1);ENSTBET00000012397(ASH1L);ENSTBET00000013297(MEN1);ENSTBET00000015770(SETD2);ENS…
GO:0001871	pattern binding	8	11	0.232295	0.876594	ENSTBET00000002143(PTX3);ENSTBET00000002579(ENPP1);ENSTBET00000005857(ENPP2);ENSTBET00000008523(VTN);ENSTBET00000009419(ENPP3);ENSTBET00000009895(GPCPD1);ENSTBET00000014305(AGL);ENSTBET00000016122(TINAG)
GO:0005048	signal sequence binding	8	11	0.232295	0.876594	ENSTBET00000000766(CEMIP);ENSTBET00000003274(PEX19);ENSTBET00000009835(KDELR2);ENSTBET00000011511(AP2M1);ENSTBET00000011892(NFKBIA);ENSTBET00000014476(BRAP);ENSTBET00000015825(PEX5L);ENSTBET00000016625(SRP14)
GO:0030247	polysaccharide binding	8	11	0.232295	0.876594	ENSTBET00000002143(PTX3);ENSTBET00000002579(ENPP1);ENSTBET00000005857(ENPP2);ENSTBET00000008523(VTN);ENSTBET00000009419(ENPP3);ENSTBET00000009895(GPCPD1);ENSTBET00000014305(AGL);ENSTBET00000016122(TINAG)
GO:0030507	spectrin binding	8	11	0.232295	0.876594	ENSTBET00000000679(DCTN2);ENSTBET00000001030(MYO10);ENSTBET00000001223(USH1C);ENSTBET00000001485(DMTN);ENSTBET00000006635(CAMSAP1);ENSTBET00000009458(ANK2);ENSTBET00000013074(ADD1);ENSTBET00000014208(SLC26A5)
GO:0034593	phosphatidylinositol bisphosphate phosphatase activity	8	11	0.232295	0.876594	ENSTBET00000001539(INPP4B);ENSTBET00000004102(MTMR2);ENSTBET00000006215(OCRL);ENSTBET00000006873(TMEM55B);ENSTBET00000008491(MTMR3);ENSTBET00000014258(INPP5E);ENSTBET00000015867(SYNJ2);ENSTBET00000016337(SYNJ1)
GO:0043395	heparan sulfate proteoglycan binding	8	11	0.232295	0.876594	ENSTBET00000000802(ATP1A3);ENSTBET00000004917(PTPRC);ENSTBET00000007574(GPC4);ENSTBET00000008688(COMP);ENSTBET00000009188(HRG);ENSTBET00000012012(GPC1);ENSTBET00000014188(GPC6);ENSTBET00000015266(GPC3)
GO:0043531	ADP binding	8	11	0.232295	0.876594	ENSTBET00000004585(MSH2);ENSTBET00000005139(MYO18A);ENSTBET00000010169(MYO3A);ENSTBET00000012028(TAP1);ENSTBET00000012030(MYH10);ENSTBET00000014727(APAF1);ENSTBET00000015361(GCLC);ENSTBET00000017161(MSH6)
GO:1990381	ubiquitin-specific protease binding	8	11	0.232295	0.876594	ENSTBET00000000518(RAD23A);ENSTBET00000002554(MARCH6);ENSTBET00000004663(VCP);ENSTBET00000007720(PARK2);ENSTBET00000008182(SYVN1);ENSTBET00000008906(SART3);ENSTBET00000012036(BAG6);ENSTBET00000017629(DERL1)
GO:0005262	calcium channel activity	34	54	0.233215	0.876594	ENSTBET00000000873(ITPR2);ENSTBET00000000902(TMC1);ENSTBET00000001419(CACNA1C);ENSTBET00000001462(SLC24A2);ENSTBET00000002391(CACNA1A);ENSTBET00000002465(CACNA1D);ENSTBET00000002911(TRPC7);ENSTBET00000003072(GRIN2B);ENSTBET00000003160(TRPC4);ENSTBET00000003632(CATSPER4);ENSTBET00000003966(CATSPER1);ENSTBET00000004025(RYR3);ENSTBET00000004359(CACNA1S);ENSTBET00000005036(CACNA2D4);ENSTBET0000000613…
GO:0005516	calmodulin binding	19	29	0.235236	0.876594	ENSTBET00000001419(CACNA1C);ENSTBET00000001542(KCNN2);ENSTBET00000002246(KCNQ1);ENSTBET00000002803(NOS1);ENSTBET00000002889(PLCB1);ENSTBET00000003732(IQGAP1);ENSTBET00000004952(-);ENSTBET00000005225(MYO5A);ENSTBET00000006487(CAMK2G);ENSTBET00000008731(ASPM);ENSTBET00000010169(MYO3A);ENSTBET00000011058(IQGAP2);ENSTBET00000012574(CAMK2D);ENSTBET00000013822(KCNN3);ENSTBET00000014074(KCNQ3);ENSTBET00…
GO:0016763	transferase activity, transferring pentosyl groups	19	29	0.235236	0.876594	ENSTBET00000000843(PARP12);ENSTBET00000001353(PARP2);ENSTBET00000001500(-);ENSTBET00000002385(PARP1);ENSTBET00000004296(ART5);ENSTBET00000004920(PARP4);ENSTBET00000005195(PARP8);ENSTBET00000005425(GXYLT1);ENSTBET00000005635(TIPARP);ENSTBET00000005922(PPAT);ENSTBET00000007971(ART3);ENSTBET00000009783(PARP11);ENSTBET00000010088(PARP16);ENSTBET00000010137(UPP1);ENSTBET00000012957(POGLUT1);ENSTBET000…
GO:0004402	histone acetyltransferase activity	22	34	0.236778	0.876594	ENSTBET00000000554(TAF5);ENSTBET00000001777(KAT6A);ENSTBET00000001885(CREBBP);ENSTBET00000002394(NAA60);ENSTBET00000002475(KANSL1);ENSTBET00000003099(EP300);ENSTBET00000003448(SAP130);ENSTBET00000003651(OGT);ENSTBET00000004309(ING3);ENSTBET00000006314(KAT2A);ENSTBET00000008112(KANSL3);ENSTBET00000008181(HCFC1);ENSTBET00000009245(KAT2B);ENSTBET00000010064(TAF5L);ENSTBET00000011640(KAT6B);ENSTBET00…
GO:0004857	enzyme inhibitor activity	81	134	0.244183	0.876594	ENSTBET00000000295(SLIT2);ENSTBET00000000431(AMBP);ENSTBET00000000625(TFPI2);ENSTBET00000000700(OBFC1);ENSTBET00000001257(HYAL2);ENSTBET00000001276(ANXA2);ENSTBET00000002283(PRKAR1B);ENSTBET00000002844(PPP1R12A);ENSTBET00000002854(DGKI);ENSTBET00000003009(LRRK2);ENSTBET00000003278(CRIM1);ENSTBET00000003374(WFIKKN2);ENSTBET00000003405(POT1);ENSTBET00000003612(TIMP4);ENSTBET00000003689(SPRED1);ENST…
GO:0005248	voltage-gated sodium channel activity	11	16	0.24855	0.876594	ENSTBET00000001562(SCN4A);ENSTBET00000002103(SCN1A);ENSTBET00000004214(SCN11A);ENSTBET00000005426(SCN3A);ENSTBET00000006015(SCN9A);ENSTBET00000008212(SCN2A);ENSTBET00000009511(SCN8A);ENSTBET00000009621(SCN7A);ENSTBET00000011516(SCN5A);ENSTBET00000011991(HCN1);ENSTBET00000012041(SCN10A)
GO:0043236	laminin binding	11	16	0.24855	0.876594	ENSTBET00000000295(SLIT2);ENSTBET00000004254(ECM1);ENSTBET00000006489(ACHE);ENSTBET00000008150(LRRC15);ENSTBET00000010152(NID1);ENSTBET00000011897(THBS1);ENSTBET00000012012(GPC1);ENSTBET00000014832(NTN4);ENSTBET00000015639(ITGA7);ENSTBET00000017239(BCAM);ENSTBET00000017471(ADAM9)
GO:1901505	carbohydrate derivative transmembrane transporter activity	11	16	0.24855	0.876594	ENSTBET00000003280(SLC35D1);ENSTBET00000004123(SLC35A3);ENSTBET00000004228(SLC17A5);ENSTBET00000005271(SLC29A2);ENSTBET00000008225(SLC28A2);ENSTBET00000008798(SLC35A2);ENSTBET00000009821(SLC28A3);ENSTBET00000010154(SLC29A1);ENSTBET00000010970(SLC50A1);ENSTBET00000012812(SLC35B4);ENSTBET00000017188(SLC29A3)
GO:0001158	enhancer sequence-specific DNA binding	35	56	0.249454	0.876594	ENSTBET00000000175(SOX9);ENSTBET00000000321(XBP1);ENSTBET00000000529(SMARCC2);ENSTBET00000000739(SMARCA4);ENSTBET00000001573(NFE2L2);ENSTBET00000002233(RBBP4);ENSTBET00000003096(NONO);ENSTBET00000003551(NFKB1);ENSTBET00000004764(RELA);ENSTBET00000004912(IKZF1);ENSTBET00000006141(CDX2);ENSTBET00000006923(LDB1);ENSTBET00000006990(SMARCC1);ENSTBET00000007573(ARID3B);ENSTBET00000008430(BACH2);ENSTBET…
GO:0042277	peptide binding	35	56	0.249454	0.876594	ENSTBET00000000188(PCSK5);ENSTBET00000000208(INSR);ENSTBET00000000766(CEMIP);ENSTBET00000000851(BACE1);ENSTBET00000000941(NOD2);ENSTBET00000001023(CHRNA7);ENSTBET00000001736(EDNRB);ENSTBET00000002094(TM2D1);ENSTBET00000002926(GPR37);ENSTBET00000003274(PEX19);ENSTBET00000004159(HLA-DQB2);ENSTBET00000005213(DLGAP3);ENSTBET00000005286(LANCL1);ENSTBET00000005327(GSTM3);ENSTBET00000005436(SLC40A1);ENS…
GO:0044877	protein-containing complex binding	206	349	0.250078	0.876594	ENSTBET00000000124(ANXA11);ENSTBET00000000242(ADGRG1);ENSTBET00000000431(AMBP);ENSTBET00000000501(PIP);ENSTBET00000000529(SMARCC2);ENSTBET00000000640(PCOLCE);ENSTBET00000000739(SMARCA4);ENSTBET00000000847(ACTN1);ENSTBET00000000960(CRP);ENSTBET00000001172(SBDS);ENSTBET00000001279(YBX2);ENSTBET00000001455(DOK4);ENSTBET00000001554(MS4A1);ENSTBET00000001571(RNF168);ENSTBET00000001609(ESM1);ENSTBET000…
GO:0004527	exonuclease activity	29	46	0.254778	0.876594	ENSTBET00000000779(DIS3L);ENSTBET00000000794(CNOT1);ENSTBET00000001918(EXD2);ENSTBET00000002300(PAN2);ENSTBET00000002488(APLF);ENSTBET00000003078(EXD1);ENSTBET00000003308(EXO1);ENSTBET00000003314(XRN1);ENSTBET00000004158(XRN2);ENSTBET00000005626(REV3L);ENSTBET00000006877(DCLRE1C);ENSTBET00000007001(POLD1);ENSTBET00000007914(RAD50);ENSTBET00000008382(POLA1);ENSTBET00000008502(APTX);ENSTBET00000008…
GO:0016597	amino acid binding	14	21	0.255766	0.876594	ENSTBET00000001280(GLRB);ENSTBET00000003072(GRIN2B);ENSTBET00000004815(ASS1);ENSTBET00000005172(THNSL2);ENSTBET00000007221(-);ENSTBET00000009277(OTC);ENSTBET00000009804(SHMT1);ENSTBET00000010134(SSU72);ENSTBET00000011356(ADAMTS16);ENSTBET00000013308(GRM7);ENSTBET00000014756(PAH);ENSTBET00000015361(GCLC);ENSTBET00000015948(GLRA2);ENSTBET00000016278(UBR1)
GO:0032266	phosphatidylinositol-3-phosphate binding	14	21	0.255766	0.876594	ENSTBET00000003662(SNX13);ENSTBET00000003815(PLEKHF1);ENSTBET00000006419(NCF4);ENSTBET00000006687(SESTD1);ENSTBET00000006780(WIPI1);ENSTBET00000007338(KIF16B);ENSTBET00000011155(PLEKHA5);ENSTBET00000011752(SNX3);ENSTBET00000012866(ZFYVE28);ENSTBET00000014153(SNX19);ENSTBET00000014343(SH3PXD2B);ENSTBET00000014642(ZFYVE19);ENSTBET00000016721(TECPR1);ENSTBET00000017026(ZFYVE26)
GO:0000979	RNA polymerase II core promoter sequence-specific DNA binding	26	41	0.256951	0.876594	ENSTBET00000000770(NFIL3);ENSTBET00000001119(HEYL);ENSTBET00000002693(RBPJ);ENSTBET00000003099(EP300);ENSTBET00000003134(NLRC5);ENSTBET00000004140(ZNF277);ENSTBET00000004693(TBP);ENSTBET00000004705(NSD1);ENSTBET00000004747(PAX6);ENSTBET00000004912(IKZF1);ENSTBET00000006478(SUZ12);ENSTBET00000006943(ZNF335);ENSTBET00000009340(MTF1);ENSTBET00000009610(STAT5B);ENSTBET00000010205(SP1);ENSTBET00000011…
GO:0038024	cargo receptor activity	26	41	0.256951	0.876594	ENSTBET00000000624(PICALM);ENSTBET00000000879(-);ENSTBET00000002579(ENPP1);ENSTBET00000005528(APOBR);ENSTBET00000005857(ENPP2);ENSTBET00000005859(LRP1B);ENSTBET00000008523(VTN);ENSTBET00000008815(-);ENSTBET00000008981(C2);ENSTBET00000009419(ENPP3);ENSTBET00000010394(ABCA1);ENSTBET00000010541(LRP6);ENSTBET00000010619(ILDR1);ENSTBET00000010782(LOXL3);ENSTBET00000011131(MARCO);ENSTBET00000011386(OLR…
GO:0061659	ubiquitin-like protein ligase activity	42	68	0.257969	0.876594	ENSTBET00000000804(RBBP6);ENSTBET00000001310(TRIM72);ENSTBET00000001379(BTRC);ENSTBET00000001622(RNF111);ENSTBET00000001857(LTN1);ENSTBET00000001985(CBLC);ENSTBET00000002268(MGRN1);ENSTBET00000002539(UHRF2);ENSTBET00000002631(UBE2K);ENSTBET00000002636(WWP2);ENSTBET00000002703(UBE4A);ENSTBET00000004047(PDZRN3);ENSTBET00000004073(TRIM59);ENSTBET00000004204(CBLL1);ENSTBET00000004446(TRIM11);ENSTBET0…
GO:0005313	L-glutamate transmembrane transporter activity	6	8	0.2581	0.876594	ENSTBET00000000009(SLC1A6);ENSTBET00000001055(SLC38A7);ENSTBET00000007316(SLC25A13);ENSTBET00000007663(SLC25A12);ENSTBET00000009627(SLC1A1);ENSTBET00000016531(SLC17A8)
GO:0008158	hedgehog receptor activity	6	8	0.2581	0.876594	ENSTBET00000000579(PTCH2);ENSTBET00000006831(PTCHD2);ENSTBET00000010036(NPC1L1);ENSTBET00000013321(PTCH1);ENSTBET00000016649(NPC1);ENSTBET00000016964(PTCHD1)
GO:0015172	acidic amino acid transmembrane transporter activity	6	8	0.2581	0.876594	ENSTBET00000000009(SLC1A6);ENSTBET00000001055(SLC38A7);ENSTBET00000007316(SLC25A13);ENSTBET00000007663(SLC25A12);ENSTBET00000009627(SLC1A1);ENSTBET00000016531(SLC17A8)
GO:0031210	phosphatidylcholine binding	6	8	0.2581	0.876594	ENSTBET00000001752(CETP);ENSTBET00000005323(SERPINA5);ENSTBET00000008393(NF1);ENSTBET00000008480(ESYT2);ENSTBET00000014356(RASGRP1);ENSTBET00000017343(APOA2)
GO:0050997	quaternary ammonium group binding	6	8	0.2581	0.876594	ENSTBET00000001752(CETP);ENSTBET00000005323(SERPINA5);ENSTBET00000008393(NF1);ENSTBET00000008480(ESYT2);ENSTBET00000014356(RASGRP1);ENSTBET00000017343(APOA2)
GO:0005245	voltage-gated calcium channel activity	17	26	0.258708	0.876594	ENSTBET00000000902(TMC1);ENSTBET00000001419(CACNA1C);ENSTBET00000002391(CACNA1A);ENSTBET00000002465(CACNA1D);ENSTBET00000003632(CATSPER4);ENSTBET00000003966(CATSPER1);ENSTBET00000004359(CACNA1S);ENSTBET00000005036(CACNA2D4);ENSTBET00000006130(CACNA2D1);ENSTBET00000006499(CACNA1F);ENSTBET00000007062(CACNG2);ENSTBET00000010435(CACNA1B);ENSTBET00000010641(TMC2);ENSTBET00000012186(TPCN2);ENSTBET00000…
GO:0004181	metallocarboxypeptidase activity	20	31	0.259325	0.876594	ENSTBET00000001827(AGBL1);ENSTBET00000001886(SPATA20);ENSTBET00000003411(TBC1D30);ENSTBET00000004342(-);ENSTBET00000005728(CPA5);ENSTBET00000005798(AEBP1);ENSTBET00000006702(CPE);ENSTBET00000008525(CPXM2);ENSTBET00000008753(-);ENSTBET00000009798(AGTPBP1);ENSTBET00000010975(AGBL2);ENSTBET00000011927(CPN1);ENSTBET00000012188(CPXM1);ENSTBET00000013850(CPD);ENSTBET00000013947(CPA6);ENSTBET00000014816…
GO:0019903	protein phosphatase binding	39	63	0.261778	0.876594	ENSTBET00000001165(JAK1);ENSTBET00000001343(PPP6R1);ENSTBET00000002246(KCNQ1);ENSTBET00000002785(VCAN);ENSTBET00000002826(SH3RF2);ENSTBET00000003249(SMG7);ENSTBET00000003732(IQGAP1);ENSTBET00000003936(PPP3CB);ENSTBET00000004663(VCP);ENSTBET00000005328(ITGA1);ENSTBET00000005536(STAT3);ENSTBET00000005675(MAPK14);ENSTBET00000006177(EIF2AK3);ENSTBET00000006573(MET);ENSTBET00000007061(MVP);ENSTBET0000…
GO:0046982	protein heterodimerization activity	111	186	0.263132	0.876594	ENSTBET00000000155(ERBB3);ENSTBET00000000175(SOX9);ENSTBET00000000190(RUNX1);ENSTBET00000000211(ADIPOR2);ENSTBET00000000336(KATNB1);ENSTBET00000000365(IRAK1);ENSTBET00000001119(HEYL);ENSTBET00000001323(CLNS1A);ENSTBET00000002054(DMRT3);ENSTBET00000002108(MLX);ENSTBET00000002206(TCF12);ENSTBET00000002347(GABPA);ENSTBET00000002492(SOX6);ENSTBET00000002497(IL12A);ENSTBET00000002530(OTX2);ENSTBET0000…
GO:0042826	histone deacetylase binding	36	58	0.265585	0.876594	ENSTBET00000000321(XBP1);ENSTBET00000001983(DDX20);ENSTBET00000002233(RBBP4);ENSTBET00000003147(CAMTA2);ENSTBET00000003154(USF1);ENSTBET00000004400(NIPBL);ENSTBET00000004764(RELA);ENSTBET00000005380(TOP2A);ENSTBET00000006314(KAT2A);ENSTBET00000006423(MEF2A);ENSTBET00000006721(GLI3);ENSTBET00000007720(PARK2);ENSTBET00000007889(GCM1);ENSTBET00000007944(PKN2);ENSTBET00000008085(CBX5);ENSTBET00000008…
GO:0022890	inorganic cation transmembrane transporter activity	181	307	0.274484	0.876594	ENSTBET00000000009(SLC1A6);ENSTBET00000000313(SLC9A2);ENSTBET00000000382(MTMR6);ENSTBET00000000429(CNGB1);ENSTBET00000000449(KCNQ4);ENSTBET00000000544(KCNJ8);ENSTBET00000000802(ATP1A3);ENSTBET00000000834(ATP2A3);ENSTBET00000000873(ITPR2);ENSTBET00000000902(TMC1);ENSTBET00000000908(SLC36A1);ENSTBET00000001023(CHRNA7);ENSTBET00000001133(KCNK2);ENSTBET00000001251(P2RX4);ENSTBET00000001340(CNNM4);ENS…
GO:0004675	transmembrane receptor protein serine/threonine kinase activity	9	13	0.277393	0.876594	ENSTBET00000000053(ENG);ENSTBET00000000281(TGFBR3);ENSTBET00000006776(ACVRL1);ENSTBET00000007195(TGFBR1);ENSTBET00000008862(BMPR1B);ENSTBET00000009484(ACVR2A);ENSTBET00000014415(TGFBR2);ENSTBET00000016892(ACVR1);ENSTBET00000017571(BMPR2)
GO:0080025	phosphatidylinositol-3,5-bisphosphate binding	9	13	0.277393	0.876594	ENSTBET00000000123(SNX14);ENSTBET00000006687(SESTD1);ENSTBET00000006775(GBF1);ENSTBET00000006780(WIPI1);ENSTBET00000007338(KIF16B);ENSTBET00000007362(CLVS2);ENSTBET00000011155(PLEKHA5);ENSTBET00000012107(CLVS1);ENSTBET00000014343(SH3PXD2B)
GO:0008201	heparin binding	37	60	0.281578	0.876594	ENSTBET00000000295(SLIT2);ENSTBET00000000640(PCOLCE);ENSTBET00000001150(POSTN);ENSTBET00000002008(SMOC2);ENSTBET00000002863(COL13A1);ENSTBET00000002992(FGFR4);ENSTBET00000003707(SERPINE2);ENSTBET00000004251(NAV2);ENSTBET00000004917(PTPRC);ENSTBET00000005042(CCDC80);ENSTBET00000005359(APLP1);ENSTBET00000005530(FGF10);ENSTBET00000005588(LIPH);ENSTBET00000005739(FGFR1);ENSTBET00000005836(CHRD);ENSTB…
GO:0005253	anion channel activity	21	33	0.282724	0.876594	ENSTBET00000000388(BEST3);ENSTBET00000003054(ANO5);ENSTBET00000003971(CLCN2);ENSTBET00000004406(CLCA2);ENSTBET00000005354(GABRG2);ENSTBET00000006645(CLCN4);ENSTBET00000007409(VDAC3);ENSTBET00000008932(ANO8);ENSTBET00000008933(LRRC8A);ENSTBET00000009030(BEST1);ENSTBET00000009084(CLCN6);ENSTBET00000009208(-);ENSTBET00000009675(NMUR2);ENSTBET00000010905(ANO2);ENSTBET00000014811(ANO1);ENSTBET00000015…
GO:0005154	epidermal growth factor receptor binding	12	18	0.284003	0.876594	ENSTBET00000001985(CBLC);ENSTBET00000002032(ATXN2);ENSTBET00000002886(SNX1);ENSTBET00000010880(SOCS5);ENSTBET00000011440(FAM83B);ENSTBET00000011732(TNK2);ENSTBET00000013673(EFEMP1);ENSTBET00000013774(VAV3);ENSTBET00000015689(GRB2);ENSTBET00000016168(ERBB4);ENSTBET00000016545(LINGO1);ENSTBET00000017756(FER)
GO:0004536	deoxyribonuclease activity	18	28	0.284822	0.876594	ENSTBET00000002488(APLF);ENSTBET00000002591(DNASE1L1);ENSTBET00000003308(EXO1);ENSTBET00000003621(SLX4);ENSTBET00000006637(-);ENSTBET00000006877(DCLRE1C);ENSTBET00000007914(RAD50);ENSTBET00000008502(APTX);ENSTBET00000010105(FAN1);ENSTBET00000010190(DNA2);ENSTBET00000011323(MUS81);ENSTBET00000013525(DNASE2B);ENSTBET00000013723(FEN1);ENSTBET00000013724(TATDN3);ENSTBET00000013862(DCLRE1A);ENSTBET000…
GO:0015238	drug transmembrane transporter activity	18	28	0.284822	0.876594	ENSTBET00000000009(SLC1A6);ENSTBET00000000908(SLC36A1);ENSTBET00000001055(SLC38A7);ENSTBET00000001788(SLC22A13);ENSTBET00000003896(AQP1);ENSTBET00000005093(SLC36A4);ENSTBET00000007316(SLC25A13);ENSTBET00000007663(SLC25A12);ENSTBET00000008001(SLC13A5);ENSTBET00000009477(SLC36A2);ENSTBET00000009482(SLC46A1);ENSTBET00000009627(SLC1A1);ENSTBET00000010237(SLC32A1);ENSTBET00000012962(SLC52A3);ENSTBET00…
GO:0005546	phosphatidylinositol-4,5-bisphosphate binding	15	23	0.285619	0.876594	ENSTBET00000001276(ANXA2);ENSTBET00000002889(PLCB1);ENSTBET00000005676(TTPA);ENSTBET00000006326(KRIT1);ENSTBET00000006687(SESTD1);ENSTBET00000006970(MYO1G);ENSTBET00000009540(SYTL2);ENSTBET00000010052(ACTN2);ENSTBET00000012169(AMER1);ENSTBET00000014355(SNX18);ENSTBET00000015091(TWF1);ENSTBET00000015117(ALOX15);ENSTBET00000016309(FCHO2);ENSTBET00000017124(VIL1);ENSTBET00000017707(FRMPD4)
GO:0008022	protein C-terminus binding	61	101	0.286442	0.876594	ENSTBET00000000160(VPS36);ENSTBET00000000936(ERCC2);ENSTBET00000001555(NCL);ENSTBET00000001665(PDZD3);ENSTBET00000001953(CEP250);ENSTBET00000002032(ATXN2);ENSTBET00000002078(GRIP1);ENSTBET00000002504(XRCC4);ENSTBET00000002932(CITED1);ENSTBET00000003079(MYO1C);ENSTBET00000003099(EP300);ENSTBET00000003358(CENPF);ENSTBET00000003603(FOXN3);ENSTBET00000004005(XRCC5);ENSTBET00000004254(ECM1);ENSTBET000…
GO:0003909	DNA ligase activity	4	5	0.288973	0.876594	ENSTBET00000002526(LIG3);ENSTBET00000016510(COL6A3);ENSTBET00000016873(SORL1);ENSTBET00000017741(LIG4)
GO:0004420	hydroxymethylglutaryl-CoA reductase (NADPH) activity	4	5	0.288973	0.876594	ENSTBET00000004431(HMGCR);ENSTBET00000011001(C1QL2);ENSTBET00000011322(-);ENSTBET00000013483(TOX4)
GO:0004438	phosphatidylinositol-3-phosphatase activity	4	5	0.288973	0.876594	ENSTBET00000004102(MTMR2);ENSTBET00000007543(MTMR14);ENSTBET00000008491(MTMR3);ENSTBET00000009053(PTEN)
GO:0004439	phosphatidylinositol-4,5-bisphosphate 5-phosphatase activity	4	5	0.288973	0.876594	ENSTBET00000006215(OCRL);ENSTBET00000014258(INPP5E);ENSTBET00000015867(SYNJ2);ENSTBET00000016337(SYNJ1)
GO:0004576	oligosaccharyl transferase activity	4	5	0.288973	0.876594	ENSTBET00000001610(STT3A);ENSTBET00000005960(STT3B);ENSTBET00000006699(DDOST);ENSTBET00000009614(RPN1)
GO:0004652	polynucleotide adenylyltransferase activity	4	5	0.288973	0.876594	ENSTBET00000000195(PAPOLA);ENSTBET00000002621(PAPOLG);ENSTBET00000006362(TRNT1);ENSTBET00000016990(PAPD4)
GO:0004668	protein-arginine deiminase activity	4	5	0.288973	0.876594	ENSTBET00000001245(PADI3);ENSTBET00000005383(PADI2);ENSTBET00000009242(PADI4);ENSTBET00000009386(PADI1)
GO:0004708	MAP kinase kinase activity	4	5	0.288973	0.876594	ENSTBET00000003009(LRRK2);ENSTBET00000010816(PAK3);ENSTBET00000011275(MAP3K7);ENSTBET00000014260(MAP2K1)
GO:0004709	MAP kinase kinase kinase activity	4	5	0.288973	0.876594	ENSTBET00000006912(MAP3K4);ENSTBET00000008746(MAP3K6);ENSTBET00000009335(MAP3K5);ENSTBET00000012982(MAP3K1)
GO:0004862	cAMP-dependent protein kinase inhibitor activity	4	5	0.288973	0.876594	ENSTBET00000002283(PRKAR1B);ENSTBET00000006497(PRKAR2B);ENSTBET00000008058(PRKAR1A);ENSTBET00000017450(PRKAR2A)
GO:0004953	icosanoid receptor activity	4	5	0.288973	0.876594	ENSTBET00000007009(PTGER4);ENSTBET00000007737(PTGDR);ENSTBET00000012222(CYSLTR1);ENSTBET00000014878(PTGFR)
GO:0005035	death receptor activity	4	5	0.288973	0.876594	ENSTBET00000006139(TNFRSF1A);ENSTBET00000008370(TNFRSF4);ENSTBET00000010754(NGFR);ENSTBET00000016929(TNFRSF1B)
GO:0005041	low-density lipoprotein particle receptor activity	4	5	0.288973	0.876594	ENSTBET00000005859(LRP1B);ENSTBET00000010541(LRP6);ENSTBET00000011386(OLR1);ENSTBET00000012458(STAB2)
GO:0005338	nucleotide-sugar transmembrane transporter activity	4	5	0.288973	0.876594	ENSTBET00000003280(SLC35D1);ENSTBET00000004123(SLC35A3);ENSTBET00000008798(SLC35A2);ENSTBET00000012812(SLC35B4)
GO:0005355	glucose transmembrane transporter activity	4	5	0.288973	0.876594	ENSTBET00000001043(-);ENSTBET00000005258(SLC2A8);ENSTBET00000005389(SLC2A2);ENSTBET00000015516(SLC2A9)
GO:0005375	copper ion transmembrane transporter activity	4	5	0.288973	0.876594	ENSTBET00000003743(ATP7B);ENSTBET00000007381(SLC31A2);ENSTBET00000007624(ATP7A);ENSTBET00000009001(SLC31A1)
GO:0005384	manganese ion transmembrane transporter activity	4	5	0.288973	0.876594	ENSTBET00000007309(ATP2C1);ENSTBET00000009480(SLC11A1);ENSTBET00000011776(ZP3);ENSTBET00000017024(TRPM2)
GO:0005402	carbohydrate:cation symporter activity	4	5	0.288973	0.876594	ENSTBET00000004123(SLC35A3);ENSTBET00000004472(SLC23A1);ENSTBET00000008798(SLC35A2);ENSTBET00000015412(SLC23A2)
GO:0008157	protein phosphatase 1 binding	4	5	0.288973	0.876594	ENSTBET00000002246(KCNQ1);ENSTBET00000002826(SH3RF2);ENSTBET00000017566(SHOC2);ENSTBET00000017756(FER)
GO:0008199	ferric iron binding	4	5	0.288973	0.876594	ENSTBET00000000596(ACP5);ENSTBET00000001338(FTH1);ENSTBET00000005303(FTL);ENSTBET00000005926(MIOX)
GO:0015026	coreceptor activity	4	5	0.288973	0.876594	ENSTBET00000000281(TGFBR3);ENSTBET00000009484(ACVR2A);ENSTBET00000010541(LRP6);ENSTBET00000016996(RAMP2)
GO:0015149	hexose transmembrane transporter activity	4	5	0.288973	0.876594	ENSTBET00000001043(-);ENSTBET00000005258(SLC2A8);ENSTBET00000005389(SLC2A2);ENSTBET00000015516(SLC2A9)
GO:0015180	L-alanine transmembrane transporter activity	4	5	0.288973	0.876594	ENSTBET00000000908(SLC36A1);ENSTBET00000001055(SLC38A7);ENSTBET00000005093(SLC36A4);ENSTBET00000009477(SLC36A2)
GO:0015368	calcium:cation antiporter activity	4	5	0.288973	0.876594	ENSTBET00000001462(SLC24A2);ENSTBET00000001816(SLC24A5);ENSTBET00000006013(SLC24A1);ENSTBET00000013070(SLC8A1)
GO:0016004	phospholipase activator activity	4	5	0.288973	0.876594	ENSTBET00000001495(PLAA);ENSTBET00000002336(CCL5);ENSTBET00000010106(STX4);ENSTBET00000016197(PDPK1)
GO:0016624	oxidoreductase activity, acting on the aldehyde or oxo group of donors, disulfide as acceptor	4	5	0.288973	0.876594	ENSTBET00000007986(OGDH);ENSTBET00000013127(DHTKD1);ENSTBET00000014314(PDHA1);ENSTBET00000014516(OGDHL)
GO:0016723	oxidoreductase activity, oxidizing metal ions, NAD or NADP as acceptor	4	5	0.288973	0.876594	ENSTBET00000004777(STEAP4);ENSTBET00000008264(STEAP2);ENSTBET00000009081(CYB561);ENSTBET00000013247(MTRR)
GO:0016742	hydroxymethyl-, formyl- and related transferase activity	4	5	0.288973	0.876594	ENSTBET00000001760(GART);ENSTBET00000005092(ALDH1L1);ENSTBET00000009804(SHMT1);ENSTBET00000011019(ATIC)
GO:0016889	endodeoxyribonuclease activity, producing 3'-phosphomonoesters	4	5	0.288973	0.876594	ENSTBET00000003621(SLX4);ENSTBET00000011323(MUS81);ENSTBET00000013525(DNASE2B);ENSTBET00000015449(RAD51C)
GO:0016894	endonuclease activity, active with either ribo- or deoxyribonucleic acids and producing 3'-phosphomonoesters	4	5	0.288973	0.876594	ENSTBET00000003621(SLX4);ENSTBET00000011323(MUS81);ENSTBET00000013525(DNASE2B);ENSTBET00000015449(RAD51C)
GO:0017075	syntaxin-1 binding	4	5	0.288973	0.876594	ENSTBET00000002570(STXBP2);ENSTBET00000003009(LRRK2);ENSTBET00000007502(STXBP5);ENSTBET00000015804(DAPK1)
GO:0019864	IgG binding	4	5	0.288973	0.876594	ENSTBET00000000501(PIP);ENSTBET00000006773(UMOD);ENSTBET00000013873(FCGRT);ENSTBET00000015026(-)
GO:0022858	alanine transmembrane transporter activity	4	5	0.288973	0.876594	ENSTBET00000000908(SLC36A1);ENSTBET00000001055(SLC38A7);ENSTBET00000005093(SLC36A4);ENSTBET00000009477(SLC36A2)
GO:0030215	semaphorin receptor binding	4	5	0.288973	0.876594	ENSTBET00000003643(SEMA3A);ENSTBET00000005493(SEMA6D);ENSTBET00000010635(SEMA6A);ENSTBET00000014618(SEMA3E)
GO:0031005	filamin binding	4	5	0.288973	0.876594	ENSTBET00000003540(TMEM67);ENSTBET00000007175(NEBL);ENSTBET00000010848(FBLIM1);ENSTBET00000012634(FAM101B)
GO:0032027	myosin light chain binding	4	5	0.288973	0.876594	ENSTBET00000003899(MYO19);ENSTBET00000007597(CXCR4);ENSTBET00000010574(MYOC);ENSTBET00000017247(IQGAP3)
GO:0032183	SUMO binding	4	5	0.288973	0.876594	ENSTBET00000001622(RNF111);ENSTBET00000004895(HERC2);ENSTBET00000011118(USP25);ENSTBET00000012820(PML)
GO:0032794	GTPase activating protein binding	4	5	0.288973	0.876594	ENSTBET00000001402(CDH1);ENSTBET00000001414(GAPVD1);ENSTBET00000009058(FMNL3);ENSTBET00000014052(PLCD1)
GO:0036310	annealing helicase activity	4	5	0.288973	0.876594	ENSTBET00000004655(RECQL);ENSTBET00000006256(SMARCAL1);ENSTBET00000006722(BLM);ENSTBET00000009919(RAD54L)
GO:0042285	xylosyltransferase activity	4	5	0.288973	0.876594	ENSTBET00000005425(GXYLT1);ENSTBET00000012957(POGLUT1);ENSTBET00000015145(GYLTL1B);ENSTBET00000017444(GXYLT2)
GO:0048406	nerve growth factor binding	4	5	0.288973	0.876594	ENSTBET00000002502(SORT1);ENSTBET00000005725(FURIN);ENSTBET00000010754(NGFR);ENSTBET00000014191(PCSK6)
GO:0070742	C2H2 zinc finger domain binding	4	5	0.288973	0.876594	ENSTBET00000000248(EHMT1);ENSTBET00000006355(SRRM2);ENSTBET00000011346(LEF1);ENSTBET00000015291(MBD2)
GO:0097617	annealing activity	4	5	0.288973	0.876594	ENSTBET00000004655(RECQL);ENSTBET00000006256(SMARCAL1);ENSTBET00000006722(BLM);ENSTBET00000009919(RAD54L)
GO:0098632	cell-cell adhesion mediator activity	4	5	0.288973	0.876594	ENSTBET00000008124(NFASC);ENSTBET00000012615(CTNNA3);ENSTBET00000014365(IGSF9);ENSTBET00000015422(NRCAM)
GO:0098634	cell-matrix adhesion mediator activity	4	5	0.288973	0.876594	ENSTBET00000005328(ITGA1);ENSTBET00000007430(ITGA2);ENSTBET00000015136(ITGA10);ENSTBET00000016086(ITGA11)
GO:0098639	collagen binding involved in cell-matrix adhesion	4	5	0.288973	0.876594	ENSTBET00000005328(ITGA1);ENSTBET00000007430(ITGA2);ENSTBET00000015136(ITGA10);ENSTBET00000016086(ITGA11)
GO:0019955	cytokine binding	31	50	0.291062	0.876594	ENSTBET00000000053(ENG);ENSTBET00000000281(TGFBR3);ENSTBET00000000768(CXCR1);ENSTBET00000000924(KLHL20);ENSTBET00000001070(GDF5);ENSTBET00000001257(HYAL2);ENSTBET00000001683(IL17F);ENSTBET00000002497(IL12A);ENSTBET00000004082(IL31RA);ENSTBET00000004728(CD109);ENSTBET00000004863(LTBP4);ENSTBET00000005620(VASN);ENSTBET00000005634(IL20RA);ENSTBET00000006232(LTBP3);ENSTBET00000006776(ACVRL1);ENSTBET0…
GO:0036459	thiol-dependent ubiquitinyl hydrolase activity	38	62	0.297405	0.876594	ENSTBET00000000244(USP47);ENSTBET00000001160(USP2);ENSTBET00000001440(USP44);ENSTBET00000002114(USP5);ENSTBET00000002245(-);ENSTBET00000002333(USP36);ENSTBET00000002553(USP3);ENSTBET00000002790(USP42);ENSTBET00000003655(USP39);ENSTBET00000004223(OTUB1);ENSTBET00000004859(USP10);ENSTBET00000004867(MYSM1);ENSTBET00000005016(USP40);ENSTBET00000005612(CYLD);ENSTBET00000005717(OTUD4);ENSTBET0000000574…
GO:0101005	ubiquitinyl hydrolase activity	38	62	0.297405	0.876594	ENSTBET00000000244(USP47);ENSTBET00000001160(USP2);ENSTBET00000001440(USP44);ENSTBET00000002114(USP5);ENSTBET00000002245(-);ENSTBET00000002333(USP36);ENSTBET00000002553(USP3);ENSTBET00000002790(USP42);ENSTBET00000003655(USP39);ENSTBET00000004223(OTUB1);ENSTBET00000004859(USP10);ENSTBET00000004867(MYSM1);ENSTBET00000005016(USP40);ENSTBET00000005612(CYLD);ENSTBET00000005717(OTUD4);ENSTBET0000000574…
GO:0003684	damaged DNA binding	22	35	0.305401	0.876594	ENSTBET00000000275(DDB2);ENSTBET00000000518(RAD23A);ENSTBET00000001178(REV1);ENSTBET00000001885(CREBBP);ENSTBET00000001963(NEIL2);ENSTBET00000003099(EP300);ENSTBET00000004005(XRCC5);ENSTBET00000004224(TP63);ENSTBET00000004585(MSH2);ENSTBET00000006156(XRCC1);ENSTBET00000007001(POLD1);ENSTBET00000007027(MSH3);ENSTBET00000007371(RBBP8);ENSTBET00000008502(APTX);ENSTBET00000009130(XPC);ENSTBET00000010…
GO:0030295	protein kinase activator activity	22	35	0.305401	0.876594	ENSTBET00000000155(ERBB3);ENSTBET00000001874(PAK2);ENSTBET00000002041(TGFB1);ENSTBET00000002336(CCL5);ENSTBET00000003732(IQGAP1);ENSTBET00000008897(ERCC6);ENSTBET00000009647(LTF);ENSTBET00000009830(MAPK8IP2);ENSTBET00000009893(STRADA);ENSTBET00000010088(PARP16);ENSTBET00000010218(ALS2);ENSTBET00000010488(ANGPT4);ENSTBET00000011194(FGF13);ENSTBET00000011823(ABI1);ENSTBET00000011840(CAB39);ENSTBET0…
GO:0005112	Notch binding	7	10	0.312807	0.876594	ENSTBET00000003909(DNER);ENSTBET00000004943(NOV);ENSTBET00000008908(AAK1);ENSTBET00000010850(DLL4);ENSTBET00000014071(SNW1);ENSTBET00000016101(C8orf4);ENSTBET00000016445(NOTCH4)
GO:0015020	glucuronosyltransferase activity	7	10	0.312807	0.876594	ENSTBET00000001247(UGT2A3);ENSTBET00000005189(B4GAT1);ENSTBET00000012523(EXT1);ENSTBET00000013705(B3GAT3);ENSTBET00000015145(GYLTL1B);ENSTBET00000016756(EXT2);ENSTBET00000016784(CSGALNACT1)
GO:0015095	magnesium ion transmembrane transporter activity	7	10	0.312807	0.876594	ENSTBET00000001340(CNNM4);ENSTBET00000006967(NIPAL4);ENSTBET00000011458(TUSC3);ENSTBET00000011597(ZDHHC13);ENSTBET00000014577(NIPAL2);ENSTBET00000015180(NIPAL3);ENSTBET00000016033(NIPA2)
GO:0016289	CoA hydrolase activity	7	10	0.312807	0.876594	ENSTBET00000001004(ACSBG2);ENSTBET00000001488(ACOT7);ENSTBET00000003304(ACOT8);ENSTBET00000003911(ACOT12);ENSTBET00000004136(BAAT);ENSTBET00000007678(GNPAT);ENSTBET00000015385(NUDT7)
GO:0016891	endoribonuclease activity, producing 5'-phosphomonoesters	7	10	0.312807	0.876594	ENSTBET00000000548(DROSHA);ENSTBET00000002103(SCN1A);ENSTBET00000003796(MRPL44);ENSTBET00000007200(DGCR8);ENSTBET00000012405(DICER1);ENSTBET00000013723(FEN1);ENSTBET00000014228(POP1)
GO:0030676	Rac guanyl-nucleotide exchange factor activity	7	10	0.312807	0.876594	ENSTBET00000001669(ARHGEF2);ENSTBET00000002908(EPS8L1);ENSTBET00000004507(FARP2);ENSTBET00000010218(ALS2);ENSTBET00000013774(VAV3);ENSTBET00000014799(TIAM1);ENSTBET00000016963(ARHGEF4)
GO:0044390	ubiquitin-like protein conjugating enzyme binding	7	10	0.312807	0.876594	ENSTBET00000001310(TRIM72);ENSTBET00000001993(RNF185);ENSTBET00000002554(MARCH6);ENSTBET00000007720(PARK2);ENSTBET00000008287(TRAF6);ENSTBET00000008662(ZMYM2);ENSTBET00000017298(PPARA)
GO:0050750	low-density lipoprotein particle receptor binding	7	10	0.312807	0.876594	ENSTBET00000000591(DNAJA1);ENSTBET00000000960(CRP);ENSTBET00000005286(LANCL1);ENSTBET00000011207(SYT1);ENSTBET00000013330(SNX17);ENSTBET00000014301(HSP90B1);ENSTBET00000014608(PCSK9)
GO:0008080	N-acetyltransferase activity	29	47	0.314754	0.876594	ENSTBET00000000554(TAF5);ENSTBET00000001777(KAT6A);ENSTBET00000001885(CREBBP);ENSTBET00000002394(NAA60);ENSTBET00000002475(KANSL1);ENSTBET00000002619(SAT2);ENSTBET00000003099(EP300);ENSTBET00000003448(SAP130);ENSTBET00000003651(OGT);ENSTBET00000004309(ING3);ENSTBET00000005003(NAA16);ENSTBET00000006314(KAT2A);ENSTBET00000006530(NAGS);ENSTBET00000008112(KANSL3);ENSTBET00000008181(HCFC1);ENSTBET0000…
GO:0030674	protein binding, bridging	29	47	0.314754	0.876594	ENSTBET00000000624(PICALM);ENSTBET00000001983(DDX20);ENSTBET00000002035(CRK);ENSTBET00000002565(FCRL2);ENSTBET00000003121(CNKSR1);ENSTBET00000003449(SH2B2);ENSTBET00000004558(BLNK);ENSTBET00000004951(TRIM17);ENSTBET00000005191(BICD1);ENSTBET00000006006(GRB10);ENSTBET00000006907(SLA2);ENSTBET00000007024(FRS2);ENSTBET00000007762(GAS2L2);ENSTBET00000007914(RAD50);ENSTBET00000008085(CBX5);ENSTBET0000…
GO:0003714	transcription corepressor activity	46	76	0.315167	0.876594	ENSTBET00000000112(ERF);ENSTBET00000000644(SIN3B);ENSTBET00000000671(ZFPM2);ENSTBET00000000739(SMARCA4);ENSTBET00000001038(CTBP2);ENSTBET00000001081(ASXL1);ENSTBET00000001119(HEYL);ENSTBET00000002141(HIF3A);ENSTBET00000003295(RBFOX2);ENSTBET00000003369(WWTR1);ENSTBET00000003665(SPEN);ENSTBET00000003772(RYBP);ENSTBET00000005330(YAF2);ENSTBET00000005424(E2F7);ENSTBET00000005798(AEBP1);ENSTBET000000…
GO:0001103	RNA polymerase II repressing transcription factor binding	13	20	0.316856	0.876594	ENSTBET00000002693(RBPJ);ENSTBET00000004693(TBP);ENSTBET00000005536(STAT3);ENSTBET00000007371(RBBP8);ENSTBET00000010466(TCERG1);ENSTBET00000011452(CHD4);ENSTBET00000012165(SIN3A);ENSTBET00000013528(BBS7);ENSTBET00000015020(GSC);ENSTBET00000015808(BBS4);ENSTBET00000016589(MKKS);ENSTBET00000017298(PPARA);ENSTBET00000017599(HDAC1)
GO:0043548	phosphatidylinositol 3-kinase binding	10	15	0.317602	0.876594	ENSTBET00000000321(XBP1);ENSTBET00000004615(PTPN13);ENSTBET00000004957(FAM83A);ENSTBET00000008169(TYRO3);ENSTBET00000011440(FAM83B);ENSTBET00000013602(PIK3IP1);ENSTBET00000013870(PIK3R1);ENSTBET00000015277(FLT3);ENSTBET00000017272(LCK);ENSTBET00000017638(BECN1)
GO:0046966	thyroid hormone receptor binding	10	15	0.317602	0.876594	ENSTBET00000000039(NCOA6);ENSTBET00000001388(GTF2B);ENSTBET00000007711(MED1);ENSTBET00000008279(PRMT2);ENSTBET00000009366(MED17);ENSTBET00000009892(MED13);ENSTBET00000014606(NCOR1);ENSTBET00000016455(TRIP12);ENSTBET00000016707(MED12);ENSTBET00000016925(TAF11)
GO:0005244	voltage-gated ion channel activity	43	71	0.321664	0.876594	ENSTBET00000000449(KCNQ4);ENSTBET00000000544(KCNJ8);ENSTBET00000000902(TMC1);ENSTBET00000001133(KCNK2);ENSTBET00000001419(CACNA1C);ENSTBET00000002246(KCNQ1);ENSTBET00000002391(CACNA1A);ENSTBET00000002465(CACNA1D);ENSTBET00000003072(GRIN2B);ENSTBET00000003632(CATSPER4);ENSTBET00000003966(CATSPER1);ENSTBET00000003971(CLCN2);ENSTBET00000004359(CACNA1S);ENSTBET00000004966(GRIN2C);ENSTBET00000005036(C…
GO:0022832	voltage-gated channel activity	43	71	0.321664	0.876594	ENSTBET00000000449(KCNQ4);ENSTBET00000000544(KCNJ8);ENSTBET00000000902(TMC1);ENSTBET00000001133(KCNK2);ENSTBET00000001419(CACNA1C);ENSTBET00000002246(KCNQ1);ENSTBET00000002391(CACNA1A);ENSTBET00000002465(CACNA1D);ENSTBET00000003072(GRIN2B);ENSTBET00000003632(CATSPER4);ENSTBET00000003966(CATSPER1);ENSTBET00000003971(CLCN2);ENSTBET00000004359(CACNA1S);ENSTBET00000004966(GRIN2C);ENSTBET00000005036(C…
GO:0001030	RNA polymerase III type 1 promoter DNA binding	2	2	0.326237	0.876594	ENSTBET00000013994(MAF1);ENSTBET00000017685(MTOR)
GO:0001031	RNA polymerase III type 2 promoter DNA binding	2	2	0.326237	0.876594	ENSTBET00000013994(MAF1);ENSTBET00000017685(MTOR)
GO:0001032	RNA polymerase III type 3 promoter DNA binding	2	2	0.326237	0.876594	ENSTBET00000013994(MAF1);ENSTBET00000017685(MTOR)
GO:0001091	RNA polymerase II basal transcription factor binding	2	2	0.326237	0.876594	ENSTBET00000014059(ERCC4);ENSTBET00000015514(TCF4)
GO:0001147	transcription termination site sequence-specific DNA binding	2	2	0.326237	0.876594	ENSTBET00000000102(SETX);ENSTBET00000004158(XRN2)
GO:0001160	transcription termination site DNA binding	2	2	0.326237	0.876594	ENSTBET00000000102(SETX);ENSTBET00000004158(XRN2)
GO:0001602	pancreatic polypeptide receptor activity	2	2	0.326237	0.876594	ENSTBET00000012530(NPY4R);ENSTBET00000017127(NPY1R)
GO:0001641	group II metabotropic glutamate receptor activity	2	2	0.326237	0.876594	ENSTBET00000002909(GRM2);ENSTBET00000013744(GRM3)
GO:0001642	group III metabotropic glutamate receptor activity	2	2	0.326237	0.876594	ENSTBET00000005315(GRM8);ENSTBET00000013308(GRM7)
GO:0001730	2'-5'-oligoadenylate synthetase activity	2	2	0.326237	0.876594	ENSTBET00000000578(OAS2);ENSTBET00000017580(OAS1)
GO:0003688	DNA replication origin binding	2	2	0.326237	0.876594	ENSTBET00000000784(ORC2);ENSTBET00000002053(ORC4)
GO:0003720	telomerase activity	2	2	0.326237	0.876594	ENSTBET00000002690(TEP1);ENSTBET00000011261(DKC1)
GO:0003831	beta-N-acetylglucosaminylglycopeptide beta-1,4-galactosyltransferase activity	2	2	0.326237	0.876594	ENSTBET00000002039(B4GALT1);ENSTBET00000016124(WDFY3)
GO:0003847	1-alkyl-2-acetylglycerophosphocholine esterase activity	2	2	0.326237	0.876594	ENSTBET00000000871(PLA2G7);ENSTBET00000012251(PAFAH2)
GO:0003955	NAD(P)H dehydrogenase (quinone) activity	2	2	0.326237	0.876594	ENSTBET00000013833(CBR4);ENSTBET00000014512(NQO1)
GO:0003964	RNA-directed DNA polymerase activity	2	2	0.326237	0.876594	ENSTBET00000002690(TEP1);ENSTBET00000011261(DKC1)
GO:0003980	UDP-glucose:glycoprotein glucosyltransferase activity	2	2	0.326237	0.876594	ENSTBET00000001037(UGGT2);ENSTBET00000005695(UGGT1)
GO:0003986	acetyl-CoA hydrolase activity	2	2	0.326237	0.876594	ENSTBET00000003911(ACOT12);ENSTBET00000015385(NUDT7)
GO:0003988	acetyl-CoA C-acyltransferase activity	2	2	0.326237	0.876594	ENSTBET00000007239(ACAT1);ENSTBET00000017277(HADHB)
GO:0003989	acetyl-CoA carboxylase activity	2	2	0.326237	0.876594	ENSTBET00000001457(ACACB);ENSTBET00000008589(ACACA)
GO:0003990	acetylcholinesterase activity	2	2	0.326237	0.876594	ENSTBET00000006489(ACHE);ENSTBET00000016392(BCHE)
GO:0004008	copper-exporting ATPase activity	2	2	0.326237	0.876594	ENSTBET00000003743(ATP7B);ENSTBET00000007624(ATP7A)
GO:0004024	alcohol dehydrogenase activity, zinc-dependent	2	2	0.326237	0.876594	ENSTBET00000013224(ADH7);ENSTBET00000015769(ADH4)
GO:0004031	aldehyde oxidase activity	2	2	0.326237	0.876594	ENSTBET00000001852(AOX1);ENSTBET00000013224(ADH7)
GO:0004032	alditol:NADP+ 1-oxidoreductase activity	2	2	0.326237	0.876594	ENSTBET00000013323(AKR1B1);ENSTBET00000015769(ADH4)
GO:0004065	arylsulfatase activity	2	2	0.326237	0.876594	ENSTBET00000010315(SULF1);ENSTBET00000014591(SULF2)
GO:0004311	farnesyltranstransferase activity	2	2	0.326237	0.876594	ENSTBET00000004274(GGPS1);ENSTBET00000012378(FNTB)
GO:0004329	formate-tetrahydrofolate ligase activity	2	2	0.326237	0.876594	ENSTBET00000010075(MTHFD1L);ENSTBET00000013502(MTHFD1)
GO:0004356	glutamate-ammonia ligase activity	2	2	0.326237	0.876594	ENSTBET00000003510(GLUL);ENSTBET00000009930(LGSN)
GO:0004357	glutamate-cysteine ligase activity	2	2	0.326237	0.876594	ENSTBET00000006629(GCLM);ENSTBET00000015361(GCLC)
GO:0004373	glycogen (starch) synthase activity	2	2	0.326237	0.876594	ENSTBET00000006222(GYS1);ENSTBET00000006751(GYS2)
GO:0004379	glycylpeptide N-tetradecanoyltransferase activity	2	2	0.326237	0.876594	ENSTBET00000005557(NMT2);ENSTBET00000012290(NMT1)
GO:0004478	methionine adenosyltransferase activity	2	2	0.326237	0.876594	ENSTBET00000008913(MAT2A);ENSTBET00000015562(MAT1A)
GO:0004517	nitric-oxide synthase activity	2	2	0.326237	0.876594	ENSTBET00000001123(-);ENSTBET00000002803(NOS1)
GO:0004526	ribonuclease P activity	2	2	0.326237	0.876594	ENSTBET00000002103(SCN1A);ENSTBET00000014228(POP1)
GO:0004549	tRNA-specific ribonuclease activity	2	2	0.326237	0.876594	ENSTBET00000002103(SCN1A);ENSTBET00000014228(POP1)
GO:0004596	peptide alpha-N-acetyltransferase activity	2	2	0.326237	0.876594	ENSTBET00000002394(NAA60);ENSTBET00000005003(NAA16)
GO:0004614	phosphoglucomutase activity	2	2	0.326237	0.876594	ENSTBET00000010566(PGM3);ENSTBET00000014441(PGM2)
GO:0004618	phosphoglycerate kinase activity	2	2	0.326237	0.876594	ENSTBET00000010318(PGK1);ENSTBET00000013867(PGK2)
GO:0004622	lysophospholipase activity	2	2	0.326237	0.876594	ENSTBET00000005857(ENPP2);ENSTBET00000014766(PLA2G4F)
GO:0004677	DNA-dependent protein kinase activity	2	2	0.326237	0.876594	ENSTBET00000002946(PRKDC);ENSTBET00000008821(ATM)
GO:0004694	eukaryotic translation initiation factor 2alpha kinase activity	2	2	0.326237	0.876594	ENSTBET00000002747(EIF2AK1);ENSTBET00000006177(EIF2AK3)
GO:0004726	non-membrane spanning protein tyrosine phosphatase activity	2	2	0.326237	0.876594	ENSTBET00000007887(PTPN4);ENSTBET00000017144(PTPN18)
GO:0004731	purine-nucleoside phosphorylase activity	2	2	0.326237	0.876594	ENSTBET00000001500(-);ENSTBET00000016370(PNP)
GO:0004767	sphingomyelin phosphodiesterase activity	2	2	0.326237	0.876594	ENSTBET00000009342(SMPD2);ENSTBET00000015750(SMPD3)
GO:0004818	glutamate-tRNA ligase activity	2	2	0.326237	0.876594	ENSTBET00000006193(EARS2);ENSTBET00000008411(EPRS)
GO:0004830	tryptophan-tRNA ligase activity	2	2	0.326237	0.876594	ENSTBET00000010596(WARS);ENSTBET00000014631(WARS2)
GO:0004886	9-cis retinoic acid receptor activity	2	2	0.326237	0.876594	ENSTBET00000002796(RXRG);ENSTBET00000015318(RXRB)
GO:0004908	interleukin-1 receptor activity	2	2	0.326237	0.876594	ENSTBET00000005128(IL1RAP);ENSTBET00000011510(IL1R1)
GO:0004915	interleukin-6 receptor activity	2	2	0.326237	0.876594	ENSTBET00000012097(IL6R);ENSTBET00000016213(IL6ST)
GO:0004923	leukemia inhibitory factor receptor activity	2	2	0.326237	0.876594	ENSTBET00000003339(LIFR);ENSTBET00000016213(IL6ST)
GO:0005005	transmembrane-ephrin receptor activity	2	2	0.326237	0.876594	ENSTBET00000002674(EPHA4);ENSTBET00000011485(EPHB1)
GO:0005087	Ran guanyl-nucleotide exchange factor activity	2	2	0.326237	0.876594	ENSTBET00000001241(RANGRF);ENSTBET00000006790(RCC1)
GO:0005119	smoothened binding	2	2	0.326237	0.876594	ENSTBET00000000579(PTCH2);ENSTBET00000013321(PTCH1)
GO:0005133	interferon-gamma receptor binding	2	2	0.326237	0.876594	ENSTBET00000000416(IFNG);ENSTBET00000002031(DNAJA3)
GO:0005136	interleukin-4 receptor binding	2	2	0.326237	0.876594	ENSTBET00000001875(IL4);ENSTBET00000008134(PIBF1)
GO:0005415	nucleoside:sodium symporter activity	2	2	0.326237	0.876594	ENSTBET00000008225(SLC28A2);ENSTBET00000009821(SLC28A3)
GO:0005427	proton-dependent oligopeptide secondary active transmembrane transporter activity	2	2	0.326237	0.876594	ENSTBET00000009655(CDH17);ENSTBET00000009689(SLC15A1)
GO:0005436	sodium:phosphate symporter activity	2	2	0.326237	0.876594	ENSTBET00000008136(SLC34A3);ENSTBET00000013274(SLC34A2)
GO:0005502	11-cis retinal binding	2	2	0.326237	0.876594	ENSTBET00000001758(OPN5);ENSTBET00000011906(RLBP1)
GO:0008073	ornithine decarboxylase inhibitor activity	2	2	0.326237	0.876594	ENSTBET00000008084(OAZ2);ENSTBET00000011071(OAZ3)
GO:0008093	cytoskeletal adaptor activity	2	2	0.326237	0.876594	ENSTBET00000005191(BICD1);ENSTBET00000007762(GAS2L2)
GO:0008106	alcohol dehydrogenase (NADP+) activity	2	2	0.326237	0.876594	ENSTBET00000013323(AKR1B1);ENSTBET00000015769(ADH4)
GO:0008192	RNA guanylyltransferase activity	2	2	0.326237	0.876594	ENSTBET00000000783(THG1L);ENSTBET00000000868(RNGTT)
GO:0008241	peptidyl-dipeptidase activity	2	2	0.326237	0.876594	ENSTBET00000000287(ACE2);ENSTBET00000009336(-)
GO:0008410	CoA-transferase activity	2	2	0.326237	0.876594	ENSTBET00000012867(OXCT1);ENSTBET00000014543(SUGCT)
GO:0008449	N-acetylglucosamine-6-sulfatase activity	2	2	0.326237	0.876594	ENSTBET00000010315(SULF1);ENSTBET00000014591(SULF2)
GO:0008466	glycogenin glucosyltransferase activity	2	2	0.326237	0.876594	ENSTBET00000003575(GYG2);ENSTBET00000008901(GYG1)
GO:0008504	monoamine transmembrane transporter activity	2	2	0.326237	0.876594	ENSTBET00000004372(SLC6A4);ENSTBET00000014165(SLC6A2)
GO:0008520	L-ascorbate:sodium symporter activity	2	2	0.326237	0.876594	ENSTBET00000004472(SLC23A1);ENSTBET00000015412(SLC23A2)
GO:0008821	crossover junction endodeoxyribonuclease activity	2	2	0.326237	0.876594	ENSTBET00000003621(SLX4);ENSTBET00000015449(RAD51C)
GO:0008823	cupric reductase activity	2	2	0.326237	0.876594	ENSTBET00000004777(STEAP4);ENSTBET00000008264(STEAP2)
GO:0009378	four-way junction helicase activity	2	2	0.326237	0.876594	ENSTBET00000006722(BLM);ENSTBET00000012769(WRN)
GO:0010857	calcium-dependent protein kinase activity	2	2	0.326237	0.876594	ENSTBET00000002543(PRKCA);ENSTBET00000006264(PINK1)
GO:0015111	iodide transmembrane transporter activity	2	2	0.326237	0.876594	ENSTBET00000013314(SLC5A5);ENSTBET00000014811(ANO1)
GO:0015173	aromatic amino acid transmembrane transporter activity	2	2	0.326237	0.876594	ENSTBET00000001055(SLC38A7);ENSTBET00000005093(SLC36A4)
GO:0015186	L-glutamine transmembrane transporter activity	2	2	0.326237	0.876594	ENSTBET00000001055(SLC38A7);ENSTBET00000015330(SLC38A1)
GO:0015229	L-ascorbic acid transmembrane transporter activity	2	2	0.326237	0.876594	ENSTBET00000004472(SLC23A1);ENSTBET00000015412(SLC23A2)
GO:0015280	ligand-gated sodium channel activity	2	2	0.326237	0.876594	ENSTBET00000005285(SCNN1B);ENSTBET00000008727(SCNN1G)
GO:0015321	sodium-dependent phosphate transmembrane transporter activity	2	2	0.326237	0.876594	ENSTBET00000008136(SLC34A3);ENSTBET00000013274(SLC34A2)
GO:0015322	secondary active oligopeptide transmembrane transporter activity	2	2	0.326237	0.876594	ENSTBET00000009655(CDH17);ENSTBET00000009689(SLC15A1)
GO:0015378	sodium:chloride symporter activity	2	2	0.326237	0.876594	ENSTBET00000002737(SLC12A1);ENSTBET00000004372(SLC6A4)
GO:0016211	ammonia ligase activity	2	2	0.326237	0.876594	ENSTBET00000003510(GLUL);ENSTBET00000009930(LGSN)
GO:0016413	O-acetyltransferase activity	2	2	0.326237	0.876594	ENSTBET00000007849(LPCAT2);ENSTBET00000011572(CRAT)
GO:0016509	long-chain-3-hydroxyacyl-CoA dehydrogenase activity	2	2	0.326237	0.876594	ENSTBET00000017148(HADHA);ENSTBET00000017277(HADHB)
GO:0016623	oxidoreductase activity, acting on the aldehyde or oxo group of donors, oxygen as acceptor	2	2	0.326237	0.876594	ENSTBET00000001852(AOX1);ENSTBET00000013224(ADH7)
GO:0016744	transferase activity, transferring aldehyde or ketonic groups	2	2	0.326237	0.876594	ENSTBET00000004120(TALDO1);ENSTBET00000012127(TKT)
GO:0016880	acid-ammonia (or amide) ligase activity	2	2	0.326237	0.876594	ENSTBET00000003510(GLUL);ENSTBET00000009930(LGSN)
GO:0016972	thiol oxidase activity	2	2	0.326237	0.876594	ENSTBET00000000318(QSOX1);ENSTBET00000014947(TMX3)
GO:0017070	U6 snRNA binding	2	2	0.326237	0.876594	ENSTBET00000003726(DDX39B);ENSTBET00000008906(SART3)
GO:0017077	oxidative phosphorylation uncoupler activity	2	2	0.326237	0.876594	ENSTBET00000000042(UCP1);ENSTBET00000010809(UCP3)
GO:0017108	5'-flap endonuclease activity	2	2	0.326237	0.876594	ENSTBET00000010105(FAN1);ENSTBET00000010190(DNA2)
GO:0017116	single-stranded DNA-dependent ATP-dependent DNA helicase activity	2	2	0.326237	0.876594	ENSTBET00000002057(PIF1);ENSTBET00000008695(HELB)
GO:0017176	phosphatidylinositol N-acetylglucosaminyltransferase activity	2	2	0.326237	0.876594	ENSTBET00000003476(PIGQ);ENSTBET00000013883(PIGC)
GO:0019107	myristoyltransferase activity	2	2	0.326237	0.876594	ENSTBET00000005557(NMT2);ENSTBET00000012290(NMT1)
GO:0019784	NEDD8-specific protease activity	2	2	0.326237	0.876594	ENSTBET00000004223(OTUB1);ENSTBET00000016469(USP21)
GO:0019972	interleukin-12 binding	2	2	0.326237	0.876594	ENSTBET00000002497(IL12A);ENSTBET00000009324(IL12B)
GO:0019981	interleukin-6 binding	2	2	0.326237	0.876594	ENSTBET00000012097(IL6R);ENSTBET00000016213(IL6ST)
GO:0030292	protein tyrosine kinase inhibitor activity	2	2	0.326237	0.876594	ENSTBET00000001257(HYAL2);ENSTBET00000011612(IBTK)
GO:0030898	actin-dependent ATPase activity	2	2	0.326237	0.876594	ENSTBET00000010169(MYO3A);ENSTBET00000012030(MYH10)
GO:0031544	peptidyl-proline 3-dioxygenase activity	2	2	0.326237	0.876594	ENSTBET00000004999(P3H2);ENSTBET00000007999(OGFOD1)
GO:0031697	beta-1 adrenergic receptor binding	2	2	0.326237	0.876594	ENSTBET00000001351(RAPGEF2);ENSTBET00000010638(MAGI2)
GO:0031698	beta-2 adrenergic receptor binding	2	2	0.326237	0.876594	ENSTBET00000003375(SLC9A3R1);ENSTBET00000015028(NEDD4)
GO:0031701	angiotensin receptor binding	2	2	0.326237	0.876594	ENSTBET00000006218(ARRB1);ENSTBET00000010707(ARRB2)
GO:0032093	SAM domain binding	2	2	0.326237	0.876594	ENSTBET00000007331(SAMD11);ENSTBET00000014201(L3MBTL1)
GO:0032137	guanine/thymine mispair binding	2	2	0.326237	0.876594	ENSTBET00000004585(MSH2);ENSTBET00000017161(MSH6)
GO:0032143	single thymine insertion binding	2	2	0.326237	0.876594	ENSTBET00000004585(MSH2);ENSTBET00000017161(MSH6)
GO:0032181	dinucleotide repeat insertion binding	2	2	0.326237	0.876594	ENSTBET00000004585(MSH2);ENSTBET00000007027(MSH3)
GO:0032393	MHC class I receptor activity	2	2	0.326237	0.876594	ENSTBET00000004694(CTSH);ENSTBET00000006759(CD160)
GO:0032767	copper-dependent protein binding	2	2	0.326237	0.876594	ENSTBET00000004907(ATOX1);ENSTBET00000007624(ATP7A)
GO:0033040	sour taste receptor activity	2	2	0.326237	0.876594	ENSTBET00000009641(PKD2L1);ENSTBET00000011996(PKD1L3)
GO:0033549	MAP kinase phosphatase activity	2	2	0.326237	0.876594	ENSTBET00000011735(DUSP10);ENSTBET00000013644(DUSP3)
GO:0033677	DNA/RNA helicase activity	2	2	0.326237	0.876594	ENSTBET00000002057(PIF1);ENSTBET00000008479(DDX1)
GO:0034189	very-low-density lipoprotein particle binding	2	2	0.326237	0.876594	ENSTBET00000011714(VLDLR);ENSTBET00000014608(PCSK9)
GO:0034485	phosphatidylinositol-3,4,5-trisphosphate 5-phosphatase activity	2	2	0.326237	0.876594	ENSTBET00000001637(INPP5J);ENSTBET00000004941(INPP5K)
GO:0035276	ethanol binding	2	2	0.326237	0.876594	ENSTBET00000004023(PRKCE);ENSTBET00000013224(ADH7)
GO:0035403	histone kinase activity (H3-T6 specific)	2	2	0.326237	0.876594	ENSTBET00000002158(PRKCB);ENSTBET00000002543(PRKCA)
GO:0035514	DNA demethylase activity	2	2	0.326237	0.876594	ENSTBET00000009717(FTO);ENSTBET00000016690(ALKBH3)
GO:0035575	histone demethylase activity (H4-K20 specific)	2	2	0.326237	0.876594	ENSTBET00000008606(KDM7A);ENSTBET00000012389(PHF8)
GO:0035615	clathrin adaptor activity	2	2	0.326237	0.876594	ENSTBET00000000624(PICALM);ENSTBET00000012481(DAB2)
GO:0036313	phosphatidylinositol 3-kinase catalytic subunit binding	2	2	0.326237	0.876594	ENSTBET00000011440(FAM83B);ENSTBET00000013602(PIK3IP1)
GO:0036505	prosaposin receptor activity	2	2	0.326237	0.876594	ENSTBET00000002926(GPR37);ENSTBET00000013935(GPR37L1)
GO:0042577	lipid phosphatase activity	2	2	0.326237	0.876594	ENSTBET00000009759(PLPP3);ENSTBET00000011921(EPHX2)
GO:0043008	ATP-dependent protein binding	2	2	0.326237	0.876594	ENSTBET00000003726(DDX39B);ENSTBET00000007965(SAE1)
GO:0043682	copper-transporting ATPase activity	2	2	0.326237	0.876594	ENSTBET00000003743(ATP7B);ENSTBET00000007624(ATP7A)
GO:0044020	histone methyltransferase activity (H4-R3 specific)	2	2	0.326237	0.876594	ENSTBET00000006295(PRMT6);ENSTBET00000015374(PRMT7)
GO:0045505	dynein intermediate chain binding	2	2	0.326237	0.876594	ENSTBET00000002742(HTT);ENSTBET00000007438(DNAAF5)
GO:0045519	interleukin-23 receptor binding	2	2	0.326237	0.876594	ENSTBET00000003885(IL23A);ENSTBET00000009324(IL12B)
GO:0046403	polynucleotide 3'-phosphatase activity	2	2	0.326237	0.876594	ENSTBET00000008502(APTX);ENSTBET00000017329(PNKP)
GO:0046404	ATP-dependent polydeoxyribonucleotide 5'-hydroxyl-kinase activity	2	2	0.326237	0.876594	ENSTBET00000012682(N4BP2);ENSTBET00000017329(PNKP)
GO:0046923	ER retention sequence binding	2	2	0.326237	0.876594	ENSTBET00000000766(CEMIP);ENSTBET00000009835(KDELR2)
GO:0047134	protein-disulfide reductase activity	2	2	0.326237	0.876594	ENSTBET00000000530(TXNDC17);ENSTBET00000002613(DGKD)
GO:0047710	bis(5'-adenosyl)-triphosphatase activity	2	2	0.326237	0.876594	ENSTBET00000007600(ENPP4);ENSTBET00000010443(FHIT)
GO:0048257	3'-flap endonuclease activity	2	2	0.326237	0.876594	ENSTBET00000003621(SLX4);ENSTBET00000011323(MUS81)
GO:0048273	mitogen-activated protein kinase p38 binding	2	2	0.326237	0.876594	ENSTBET00000012712(SPAG9);ENSTBET00000014102(RPS6KA4)
GO:0050062	long-chain-fatty-acyl-CoA reductase activity	2	2	0.326237	0.876594	ENSTBET00000006612(FAR1);ENSTBET00000010901(FAR2)
GO:0050321	tau-protein kinase activity	2	2	0.326237	0.876594	ENSTBET00000000145(MARK4);ENSTBET00000001244(GSK3B)
GO:0050436	microfibril binding	2	2	0.326237	0.876594	ENSTBET00000011179(LTBP1);ENSTBET00000013443(ADAMTSL2)
GO:0051011	microtubule minus-end binding	2	2	0.326237	0.876594	ENSTBET00000002302(CAMSAP3);ENSTBET00000009431(CAMSAP2)
GO:0052815	medium-chain acyl-CoA hydrolase activity	2	2	0.326237	0.876594	ENSTBET00000003304(ACOT8);ENSTBET00000004136(BAAT)
GO:0052851	ferric-chelate reductase (NADPH) activity	2	2	0.326237	0.876594	ENSTBET00000004777(STEAP4);ENSTBET00000008264(STEAP2)
GO:0055131	C3HC4-type RING finger domain binding	2	2	0.326237	0.876594	ENSTBET00000000591(DNAJA1);ENSTBET00000006264(PINK1)
GO:0060002	plus-end directed microfilament motor activity	2	2	0.326237	0.876594	ENSTBET00000003899(MYO19);ENSTBET00000010169(MYO3A)
GO:0070051	fibrinogen binding	2	2	0.326237	0.876594	ENSTBET00000011897(THBS1);ENSTBET00000014099(FBLN1)
GO:0070097	delta-catenin binding	2	2	0.326237	0.876594	ENSTBET00000004522(PLEKHA7);ENSTBET00000008655(PTPRJ)
GO:0070259	tyrosyl-DNA phosphodiesterase activity	2	2	0.326237	0.876594	ENSTBET00000002580(TDP1);ENSTBET00000007277(TDP2)
GO:0070568	guanylyltransferase activity	2	2	0.326237	0.876594	ENSTBET00000000783(THG1L);ENSTBET00000000868(RNGTT)
GO:0070853	myosin VI binding	2	2	0.326237	0.876594	ENSTBET00000016389(LMTK2);ENSTBET00000017247(IQGAP3)
GO:0070890	sodium-dependent L-ascorbate transmembrane transporter activity	2	2	0.326237	0.876594	ENSTBET00000004472(SLC23A1);ENSTBET00000015412(SLC23A2)
GO:0072345	NAADP-sensitive calcium-release channel activity	2	2	0.326237	0.876594	ENSTBET00000009504(TPCN1);ENSTBET00000012186(TPCN2)
GO:0080019	fatty-acyl-CoA reductase (alcohol-forming) activity	2	2	0.326237	0.876594	ENSTBET00000006612(FAR1);ENSTBET00000010901(FAR2)
GO:0080084	5S rDNA binding	2	2	0.326237	0.876594	ENSTBET00000013994(MAF1);ENSTBET00000017685(MTOR)
GO:0090541	MIT domain binding	2	2	0.326237	0.876594	ENSTBET00000004489(CAPN7);ENSTBET00000011702(IST1)
GO:0097108	hedgehog family protein binding	2	2	0.326237	0.876594	ENSTBET00000001478(HHIP);ENSTBET00000013321(PTCH1)
GO:0098505	G-rich strand telomeric DNA binding	2	2	0.326237	0.876594	ENSTBET00000003405(POT1);ENSTBET00000007841(CTC1)
GO:0098748	endocytic adaptor activity	2	2	0.326237	0.876594	ENSTBET00000000624(PICALM);ENSTBET00000012481(DAB2)
GO:0140135	mechanosensitive cation channel activity	2	2	0.326237	0.876594	ENSTBET00000004295(KCNK4);ENSTBET00000014296(TRPV4)
GO:1990226	histone methyltransferase binding	2	2	0.326237	0.876594	ENSTBET00000001742(PRDM4);ENSTBET00000014922(CBX1)
GO:1990380	Lys48-specific deubiquitinase activity	2	2	0.326237	0.876594	ENSTBET00000007411(USP19);ENSTBET00000012517(OTUD7B)
GO:0008324	cation transmembrane transporter activity	197	337	0.327957	0.876594	ENSTBET00000000009(SLC1A6);ENSTBET00000000313(SLC9A2);ENSTBET00000000382(MTMR6);ENSTBET00000000429(CNGB1);ENSTBET00000000449(KCNQ4);ENSTBET00000000544(KCNJ8);ENSTBET00000000802(ATP1A3);ENSTBET00000000834(ATP2A3);ENSTBET00000000873(ITPR2);ENSTBET00000000902(TMC1);ENSTBET00000000908(SLC36A1);ENSTBET00000001023(CHRNA7);ENSTBET00000001055(SLC38A7);ENSTBET00000001133(KCNK2);ENSTBET00000001251(P2RX4);E…
GO:0004190	aspartic-type endopeptidase activity	17	27	0.340638	0.876594	ENSTBET00000000501(PIP);ENSTBET00000000851(BACE1);ENSTBET00000001322(CTSE);ENSTBET00000004583(SRBD1);ENSTBET00000005347(KIDINS220);ENSTBET00000005661(PGC);ENSTBET00000006387(BACE2);ENSTBET00000006511(NAPSA);ENSTBET00000007959(CCT8);ENSTBET00000008668(NRIP2);ENSTBET00000008841(-);ENSTBET00000014429(ATP6AP2);ENSTBET00000014436(SPPL2A);ENSTBET00000014985(REN);ENSTBET00000016318(FLNB);ENSTBET00000016…
GO:0008146	sulfotransferase activity	17	27	0.340638	0.876594	ENSTBET00000000458(-);ENSTBET00000000846(SULT1C2);ENSTBET00000002744(HS6ST1);ENSTBET00000003216(TPST1);ENSTBET00000004208(HS6ST3);ENSTBET00000006293(NDST2);ENSTBET00000007686(CHST4);ENSTBET00000008224(CHST9);ENSTBET00000009457(CHST3);ENSTBET00000010454(CHST8);ENSTBET00000011090(SULT1C4);ENSTBET00000012692(CHST12);ENSTBET00000013656(HS3ST3B1);ENSTBET00000015164(CHST10);ENSTBET00000015814(HS6ST2);E…
GO:0048365	Rac GTPase binding	17	27	0.340638	0.876594	ENSTBET00000000133(DOCK4);ENSTBET00000001669(ARHGEF2);ENSTBET00000001818(RCC2);ENSTBET00000002624(CORO1C);ENSTBET00000002908(EPS8L1);ENSTBET00000003732(IQGAP1);ENSTBET00000004507(FARP2);ENSTBET00000005369(HACE1);ENSTBET00000006215(OCRL);ENSTBET00000008204(WASF1);ENSTBET00000010218(ALS2);ENSTBET00000011058(IQGAP2);ENSTBET00000011418(FLNA);ENSTBET00000013774(VAV3);ENSTBET00000014603(RALBP1);ENSTBET…
GO:0070001	aspartic-type peptidase activity	17	27	0.340638	0.876594	ENSTBET00000000501(PIP);ENSTBET00000000851(BACE1);ENSTBET00000001322(CTSE);ENSTBET00000004583(SRBD1);ENSTBET00000005347(KIDINS220);ENSTBET00000005661(PGC);ENSTBET00000006387(BACE2);ENSTBET00000006511(NAPSA);ENSTBET00000007959(CCT8);ENSTBET00000008668(NRIP2);ENSTBET00000008841(-);ENSTBET00000014429(ATP6AP2);ENSTBET00000014436(SPPL2A);ENSTBET00000014985(REN);ENSTBET00000016318(FLNB);ENSTBET00000016…
GO:0051213	dioxygenase activity	27	44	0.340654	0.876594	ENSTBET00000001406(P4HTM);ENSTBET00000002093(KDM5A);ENSTBET00000002152(-);ENSTBET00000003336(ALOXE3);ENSTBET00000003347(-);ENSTBET00000004306(ALOX12);ENSTBET00000004999(P3H2);ENSTBET00000005102(HGD);ENSTBET00000006554(KDM5B);ENSTBET00000007034(ALOX5);ENSTBET00000007999(OGFOD1);ENSTBET00000008606(KDM7A);ENSTBET00000009717(FTO);ENSTBET00000010615(TDO2);ENSTBET00000012349(TET1);ENSTBET00000012389(PH…
GO:0004930	G protein-coupled receptor activity	395	682	0.347203	0.876594	ENSTBET00000000003(OR6S1);ENSTBET00000000014(-);ENSTBET00000000030(OR4D11);ENSTBET00000000061(-);ENSTBET00000000079(CX3CR1);ENSTBET00000000081(-);ENSTBET00000000117(-);ENSTBET00000000137(LGR5);ENSTBET00000000242(ADGRG1);ENSTBET00000000251(ADGRG3);ENSTBET00000000279(GLP2R);ENSTBET00000000379(GRM6);ENSTBET00000000498(-);ENSTBET00000000608(-);ENSTBET00000000690(-);ENSTBET00000000706(-);ENSTBET000000…
GO:0004520	endodeoxyribonuclease activity	14	22	0.34735	0.876594	ENSTBET00000002488(APLF);ENSTBET00000003308(EXO1);ENSTBET00000003621(SLX4);ENSTBET00000006637(-);ENSTBET00000006877(DCLRE1C);ENSTBET00000007914(RAD50);ENSTBET00000010105(FAN1);ENSTBET00000010190(DNA2);ENSTBET00000011323(MUS81);ENSTBET00000013525(DNASE2B);ENSTBET00000013723(FEN1);ENSTBET00000013724(TATDN3);ENSTBET00000014059(ERCC4);ENSTBET00000015449(RAD51C)
GO:0004722	protein serine/threonine phosphatase activity	14	22	0.34735	0.876594	ENSTBET00000001999(PPM1J);ENSTBET00000003936(PPP3CB);ENSTBET00000004731(PPM1B);ENSTBET00000007212(PPP2R1A);ENSTBET00000008491(MTMR3);ENSTBET00000009053(PTEN);ENSTBET00000009648(PDP1);ENSTBET00000010134(SSU72);ENSTBET00000010206(CDKN3);ENSTBET00000012358(PPM1E);ENSTBET00000012419(CTDSP2);ENSTBET00000013089(PPP1R15B);ENSTBET00000015519(PPM1D);ENSTBET00000016824(PPM1A)
GO:0015662	ATPase activity, coupled to transmembrane movement of ions, phosphorylative mechanism	14	22	0.34735	0.876594	ENSTBET00000000802(ATP1A3);ENSTBET00000000834(ATP2A3);ENSTBET00000003469(ATP1A4);ENSTBET00000003743(ATP7B);ENSTBET00000007035(ATP12A);ENSTBET00000007309(ATP2C1);ENSTBET00000007624(ATP7A);ENSTBET00000008643(ATP6V1C1);ENSTBET00000010612(ATP1A1);ENSTBET00000013193(ATP1A2);ENSTBET00000014275(ATP6V1C2);ENSTBET00000014585(ATP2B1);ENSTBET00000016016(ATP2A2);ENSTBET00000016420(ATP2B3)
GO:0030594	neurotransmitter receptor activity	24	39	0.348542	0.876594	ENSTBET00000000764(HTR1B);ENSTBET00000001021(HRH4);ENSTBET00000001023(CHRNA7);ENSTBET00000001116(GABBR2);ENSTBET00000001180(GABRA2);ENSTBET00000001270(GRID2);ENSTBET00000001700(ANXA9);ENSTBET00000002323(GRIK1);ENSTBET00000002450(GRIK4);ENSTBET00000003072(GRIN2B);ENSTBET00000003946(GRIA1);ENSTBET00000004572(HTR2A);ENSTBET00000004966(GRIN2C);ENSTBET00000006768(GRIA3);ENSTBET00000008405(GRIN2D);ENST…
GO:0005310	dicarboxylic acid transmembrane transporter activity	11	17	0.353714	0.876594	ENSTBET00000000009(SLC1A6);ENSTBET00000001055(SLC38A7);ENSTBET00000007316(SLC25A13);ENSTBET00000007663(SLC25A12);ENSTBET00000008001(SLC13A5);ENSTBET00000009482(SLC46A1);ENSTBET00000009627(SLC1A1);ENSTBET00000013470(SLC1A5);ENSTBET00000016315(SLC13A3);ENSTBET00000016531(SLC17A8);ENSTBET00000017431(SLC26A7)
GO:0005544	calcium-dependent phospholipid binding	11	17	0.353714	0.876594	ENSTBET00000000124(ANXA11);ENSTBET00000001276(ANXA2);ENSTBET00000001700(ANXA9);ENSTBET00000002198(ANXA7);ENSTBET00000005929(DYSF);ENSTBET00000006374(PLA2G4A);ENSTBET00000008480(ESYT2);ENSTBET00000009781(SYTL3);ENSTBET00000011262(ANXA3);ENSTBET00000011990(ANXA4);ENSTBET00000015327(ANXA6)
GO:0015932	nucleobase-containing compound transmembrane transporter activity	11	17	0.353714	0.876594	ENSTBET00000003280(SLC35D1);ENSTBET00000004123(SLC35A3);ENSTBET00000005271(SLC29A2);ENSTBET00000008225(SLC28A2);ENSTBET00000008798(SLC35A2);ENSTBET00000009613(ABCC11);ENSTBET00000009821(SLC28A3);ENSTBET00000010154(SLC29A1);ENSTBET00000012812(SLC35B4);ENSTBET00000016183(SLC25A33);ENSTBET00000017188(SLC29A3)
GO:0016893	endonuclease activity, active with either ribo- or deoxyribonucleic acids and producing 5'-phosphomonoesters	11	17	0.353714	0.876594	ENSTBET00000000548(DROSHA);ENSTBET00000002103(SCN1A);ENSTBET00000003796(MRPL44);ENSTBET00000006637(-);ENSTBET00000007200(DGCR8);ENSTBET00000010105(FAN1);ENSTBET00000010190(DNA2);ENSTBET00000012405(DICER1);ENSTBET00000013723(FEN1);ENSTBET00000013724(TATDN3);ENSTBET00000014228(POP1)
GO:0016782	transferase activity, transferring sulfur-containing groups	21	34	0.356946	0.876594	ENSTBET00000000458(-);ENSTBET00000000846(SULT1C2);ENSTBET00000002744(HS6ST1);ENSTBET00000003216(TPST1);ENSTBET00000004208(HS6ST3);ENSTBET00000006293(NDST2);ENSTBET00000006409(LIAS);ENSTBET00000006548(MPST);ENSTBET00000007686(CHST4);ENSTBET00000008224(CHST9);ENSTBET00000009457(CHST3);ENSTBET00000010454(CHST8);ENSTBET00000011090(SULT1C4);ENSTBET00000012692(CHST12);ENSTBET00000012867(OXCT1);ENSTBET0…
GO:0033613	activating transcription factor binding	21	34	0.356946	0.876594	ENSTBET00000001573(NFE2L2);ENSTBET00000002264(ISL1);ENSTBET00000003099(EP300);ENSTBET00000004764(RELA);ENSTBET00000006423(MEF2A);ENSTBET00000006923(LDB1);ENSTBET00000007989(ATOH8);ENSTBET00000008408(HIPK2);ENSTBET00000008537(DHX33);ENSTBET00000008847(HEY2);ENSTBET00000010920(TP53BP1);ENSTBET00000011274(PPARG);ENSTBET00000011922(ATF2);ENSTBET00000012165(SIN3A);ENSTBET00000013459(ZNF516);ENSTBET000…
GO:0050840	extracellular matrix binding	21	34	0.356946	0.876594	ENSTBET00000000242(ADGRG1);ENSTBET00000000295(SLIT2);ENSTBET00000001067(DMP1);ENSTBET00000004254(ECM1);ENSTBET00000004614(SPARC);ENSTBET00000004853(CD248);ENSTBET00000006489(ACHE);ENSTBET00000008150(LRRC15);ENSTBET00000008523(VTN);ENSTBET00000008626(ITGA2B);ENSTBET00000008902(BGN);ENSTBET00000010152(NID1);ENSTBET00000011897(THBS1);ENSTBET00000012012(GPC1);ENSTBET00000012281(VEGFA);ENSTBET00000014…
GO:0008353	RNA polymerase II CTD heptapeptide repeat kinase activity	8	12	0.358747	0.876594	ENSTBET00000000936(ERCC2);ENSTBET00000005535(MNAT1);ENSTBET00000006308(CCNH);ENSTBET00000008969(MAPK1);ENSTBET00000011506(GTF2H1);ENSTBET00000012088(CDK12);ENSTBET00000017037(CCNK);ENSTBET00000017547(CDK1)
GO:0008536	Ran GTPase binding	8	12	0.358747	0.876594	ENSTBET00000001241(RANGRF);ENSTBET00000001560(IPO5);ENSTBET00000002182(IPO13);ENSTBET00000006790(RCC1);ENSTBET00000007941(RANBP17);ENSTBET00000009825(IPO4);ENSTBET00000009977(XPO6);ENSTBET00000010289(IPO9)
GO:0000030	mannosyltransferase activity	5	7	0.358804	0.876594	ENSTBET00000003586(POMT1);ENSTBET00000010855(PIGB);ENSTBET00000011170(ALG8);ENSTBET00000013709(PIGV);ENSTBET00000015286(PIGZ)
GO:0001848	complement binding	5	7	0.358804	0.876594	ENSTBET00000000345(MASP2);ENSTBET00000000960(CRP);ENSTBET00000002143(PTX3);ENSTBET00000007466(CR2);ENSTBET00000014362(CD93)
GO:0003756	protein disulfide isomerase activity	5	7	0.358804	0.876594	ENSTBET00000000318(QSOX1);ENSTBET00000004491(ERO1B);ENSTBET00000007131(PDILT);ENSTBET00000009391(TXNDC2);ENSTBET00000017538(ERO1A)
GO:0004016	adenylate cyclase activity	5	7	0.358804	0.876594	ENSTBET00000000551(ADCY8);ENSTBET00000012984(ADCY7);ENSTBET00000014176(ADCY5);ENSTBET00000015644(ADCY9);ENSTBET00000017162(ADCY6)
GO:0005149	interleukin-1 receptor binding	5	7	0.358804	0.876594	ENSTBET00000000365(IRAK1);ENSTBET00000004972(TRIP6);ENSTBET00000008004(TLR5);ENSTBET00000008132(IL1RN);ENSTBET00000014952(IRAK4)
GO:0005247	voltage-gated chloride channel activity	5	7	0.358804	0.876594	ENSTBET00000003971(CLCN2);ENSTBET00000006645(CLCN4);ENSTBET00000009084(CLCN6);ENSTBET00000016187(CLCN5);ENSTBET00000016578(CLCN3)
GO:0005416	amino acid:cation symporter activity	5	7	0.358804	0.876594	ENSTBET00000000908(SLC36A1);ENSTBET00000004750(SLC6A15);ENSTBET00000009477(SLC36A2);ENSTBET00000009627(SLC1A1);ENSTBET00000010237(SLC32A1)
GO:0005521	lamin binding	5	7	0.358804	0.876594	ENSTBET00000002889(PLCB1);ENSTBET00000006600(SYNE1);ENSTBET00000007732(PKP1);ENSTBET00000008289(SUN1);ENSTBET00000016439(SUN2)
GO:0015295	solute:proton symporter activity	5	7	0.358804	0.876594	ENSTBET00000000908(SLC36A1);ENSTBET00000004123(SLC35A3);ENSTBET00000008798(SLC35A2);ENSTBET00000009477(SLC36A2);ENSTBET00000010237(SLC32A1)
GO:0015926	glucosidase activity	5	7	0.358804	0.876594	ENSTBET00000010458(GANC);ENSTBET00000012045(ZSCAN20);ENSTBET00000014305(AGL);ENSTBET00000016763(SI);ENSTBET00000017676(MOGS)
GO:0016307	phosphatidylinositol phosphate kinase activity	5	7	0.358804	0.876594	ENSTBET00000000098(PIP5KL1);ENSTBET00000001377(PIKFYVE);ENSTBET00000002694(PIP4K2C);ENSTBET00000004210(PIP4K2A);ENSTBET00000013052(PIP4K2B)
GO:0016864	intramolecular oxidoreductase activity, transposing S-S bonds	5	7	0.358804	0.876594	ENSTBET00000000318(QSOX1);ENSTBET00000004491(ERO1B);ENSTBET00000007131(PDILT);ENSTBET00000009391(TXNDC2);ENSTBET00000017538(ERO1A)
GO:0043422	protein kinase B binding	5	7	0.358804	0.876594	ENSTBET00000005015(CCDC88A);ENSTBET00000006264(PINK1);ENSTBET00000008287(TRAF6);ENSTBET00000010707(ARRB2);ENSTBET00000015712(BCL10)
GO:0047617	acyl-CoA hydrolase activity	5	7	0.358804	0.876594	ENSTBET00000001004(ACSBG2);ENSTBET00000001488(ACOT7);ENSTBET00000003304(ACOT8);ENSTBET00000004136(BAAT);ENSTBET00000007678(GNPAT)
GO:0048038	quinone binding	5	7	0.358804	0.876594	ENSTBET00000006018(ETFDH);ENSTBET00000009978(AOC2);ENSTBET00000010198(-);ENSTBET00000014600(AOC1);ENSTBET00000017077(NDUFS2)
GO:0050664	oxidoreductase activity, acting on NAD(P)H, oxygen as acceptor	5	7	0.358804	0.876594	ENSTBET00000004494(NOX4);ENSTBET00000007038(DUOX2);ENSTBET00000010292(CYB5R4);ENSTBET00000011976(NOX3);ENSTBET00000014552(CYBB)
GO:0051184	cofactor transmembrane transporter activity	5	7	0.358804	0.876594	ENSTBET00000004472(SLC23A1);ENSTBET00000009482(SLC46A1);ENSTBET00000014740(FLVCR2);ENSTBET00000014746(ABCB6);ENSTBET00000015412(SLC23A2)
GO:0070410	co-SMAD binding	5	7	0.358804	0.876594	ENSTBET00000001957(TRIM33);ENSTBET00000002932(CITED1);ENSTBET00000004747(PAX6);ENSTBET00000009572(USP9X);ENSTBET00000016448(SMAD1)
GO:0071889	14-3-3 protein binding	5	7	0.358804	0.876594	ENSTBET00000002844(PPP1R12A);ENSTBET00000004023(PRKCE);ENSTBET00000009078(TSC2);ENSTBET00000016509(KIF13B);ENSTBET00000017028(HDAC7)
GO:0106019	phosphatidylinositol-4,5-bisphosphate phosphatase activity	5	7	0.358804	0.876594	ENSTBET00000006215(OCRL);ENSTBET00000006873(TMEM55B);ENSTBET00000014258(INPP5E);ENSTBET00000015867(SYNJ2);ENSTBET00000016337(SYNJ1)
GO:0022843	voltage-gated cation channel activity	35	58	0.359911	0.876594	ENSTBET00000000449(KCNQ4);ENSTBET00000000544(KCNJ8);ENSTBET00000000902(TMC1);ENSTBET00000001133(KCNK2);ENSTBET00000001419(CACNA1C);ENSTBET00000002246(KCNQ1);ENSTBET00000002391(CACNA1A);ENSTBET00000002465(CACNA1D);ENSTBET00000003072(GRIN2B);ENSTBET00000003632(CATSPER4);ENSTBET00000003966(CATSPER1);ENSTBET00000004359(CACNA1S);ENSTBET00000004966(GRIN2C);ENSTBET00000005036(CACNA2D4);ENSTBET0000000611…
GO:0004519	endonuclease activity	25	41	0.369013	0.876594	ENSTBET00000000548(DROSHA);ENSTBET00000002103(SCN1A);ENSTBET00000002488(APLF);ENSTBET00000003010(RAG1);ENSTBET00000003308(EXO1);ENSTBET00000003621(SLX4);ENSTBET00000003796(MRPL44);ENSTBET00000006620(KIF23);ENSTBET00000006637(-);ENSTBET00000006877(DCLRE1C);ENSTBET00000007200(DGCR8);ENSTBET00000007914(RAD50);ENSTBET00000008326(MYOM1);ENSTBET00000010105(FAN1);ENSTBET00000010190(DNA2);ENSTBET00000011…
GO:0097110	scaffold protein binding	15	24	0.375717	0.876594	ENSTBET00000001270(GRID2);ENSTBET00000002246(KCNQ1);ENSTBET00000003342(SRC);ENSTBET00000003800(NLGN1);ENSTBET00000003978(KRT5);ENSTBET00000004811(IKBKB);ENSTBET00000005711(KRT15);ENSTBET00000006897(KRT18);ENSTBET00000011196(PHF6);ENSTBET00000011275(MAP3K7);ENSTBET00000013754(MDM2);ENSTBET00000014432(CIT);ENSTBET00000015075(DSP);ENSTBET00000016823(PDE4D);ENSTBET00000017162(ADCY6)
GO:0005518	collagen binding	22	36	0.378995	0.876594	ENSTBET00000000242(ADGRG1);ENSTBET00000000640(PCOLCE);ENSTBET00000004614(SPARC);ENSTBET00000005328(ITGA1);ENSTBET00000006489(ACHE);ENSTBET00000007430(ITGA2);ENSTBET00000007758(RELL2);ENSTBET00000007979(ABI3BP);ENSTBET00000008150(LRRC15);ENSTBET00000008620(CTSB);ENSTBET00000008688(COMP);ENSTBET00000008912(USH2A);ENSTBET00000010152(NID1);ENSTBET00000010837(TLL1);ENSTBET00000011447(VWF);ENSTBET00000…
GO:0016747	transferase activity, transferring acyl groups other than amino-acyl groups	73	124	0.381697	0.876594	ENSTBET00000000554(TAF5);ENSTBET00000000819(-);ENSTBET00000000953(AWAT1);ENSTBET00000001242(CERS2);ENSTBET00000001546(ZDHHC5);ENSTBET00000001777(KAT6A);ENSTBET00000001885(CREBBP);ENSTBET00000001916(ZDHHC18);ENSTBET00000002100(ACAA2);ENSTBET00000002394(NAA60);ENSTBET00000002475(KANSL1);ENSTBET00000002547(KAT7);ENSTBET00000002598(GPAT4);ENSTBET00000002619(SAT2);ENSTBET00000002763(CROT);ENSTBET00000…
GO:0005230	extracellular ligand-gated ion channel activity	33	55	0.385968	0.876594	ENSTBET00000001023(CHRNA7);ENSTBET00000001180(GABRA2);ENSTBET00000001251(P2RX4);ENSTBET00000001270(GRID2);ENSTBET00000001280(GLRB);ENSTBET00000002323(GRIK1);ENSTBET00000002450(GRIK4);ENSTBET00000003072(GRIN2B);ENSTBET00000003307(GABRA3);ENSTBET00000003766(GABRA1);ENSTBET00000003946(GRIA1);ENSTBET00000003989(GABRA6);ENSTBET00000004744(GLRA4);ENSTBET00000004966(GRIN2C);ENSTBET00000005214(GABRQ);ENS…
GO:0035591	signaling adaptor activity	12	19	0.386382	0.876594	ENSTBET00000002035(CRK);ENSTBET00000002565(FCRL2);ENSTBET00000003449(SH2B2);ENSTBET00000004558(BLNK);ENSTBET00000006006(GRB10);ENSTBET00000006907(SLA2);ENSTBET00000007024(FRS2);ENSTBET00000011162(GRB14);ENSTBET00000013496(DOK2);ENSTBET00000014711(MAPK8IP1);ENSTBET00000015689(GRB2);ENSTBET00000016421(KSR2)
GO:0019902	phosphatase binding	55	93	0.387676	0.876594	ENSTBET00000000392(CNST);ENSTBET00000001165(JAK1);ENSTBET00000001343(PPP6R1);ENSTBET00000002246(KCNQ1);ENSTBET00000002785(VCAN);ENSTBET00000002826(SH3RF2);ENSTBET00000003198(PPP1R26);ENSTBET00000003249(SMG7);ENSTBET00000003375(SLC9A3R1);ENSTBET00000003689(SPRED1);ENSTBET00000003732(IQGAP1);ENSTBET00000003936(PPP3CB);ENSTBET00000004663(VCP);ENSTBET00000004929(CEP192);ENSTBET00000005328(ITGA1);ENST…
GO:0016706	oxidoreductase activity, acting on paired donors, with incorporation or reduction of molecular oxygen, 2-oxoglutarate as one donor, and incorporation of one atom each of oxygen into both donors	19	31	0.38995	0.876594	ENSTBET00000001406(P4HTM);ENSTBET00000002093(KDM5A);ENSTBET00000004999(P3H2);ENSTBET00000006554(KDM5B);ENSTBET00000007999(OGFOD1);ENSTBET00000008606(KDM7A);ENSTBET00000009717(FTO);ENSTBET00000012349(TET1);ENSTBET00000012389(PHF8);ENSTBET00000012767(KDM4A);ENSTBET00000012785(TET3);ENSTBET00000013539(EGLN2);ENSTBET00000013944(JMJD6);ENSTBET00000014633(PLOD3);ENSTBET00000015810(PLOD2);ENSTBET0000001…
GO:0042562	hormone binding	19	31	0.38995	0.876594	ENSTBET00000000208(INSR);ENSTBET00000000211(ADIPOR2);ENSTBET00000001023(CHRNA7);ENSTBET00000001736(EDNRB);ENSTBET00000004694(CTSH);ENSTBET00000005436(SLC40A1);ENSTBET00000006505(CRHBP);ENSTBET00000007538(IDE);ENSTBET00000007954(SEC61B);ENSTBET00000010612(ATP1A1);ENSTBET00000011288(GALR1);ENSTBET00000012551(CHRNA1);ENSTBET00000012558(NPR2);ENSTBET00000013193(ATP1A2);ENSTBET00000013199(-);ENSTBET00…
GO:0015079	potassium ion transmembrane transporter activity	37	62	0.392234	0.876594	ENSTBET00000000382(MTMR6);ENSTBET00000000449(KCNQ4);ENSTBET00000000544(KCNJ8);ENSTBET00000000802(ATP1A3);ENSTBET00000001133(KCNK2);ENSTBET00000001462(SLC24A2);ENSTBET00000001542(KCNN2);ENSTBET00000001790(SLC9A8);ENSTBET00000001816(SLC24A5);ENSTBET00000001927(TRPM5);ENSTBET00000002234(SLC12A6);ENSTBET00000002246(KCNQ1);ENSTBET00000002323(GRIK1);ENSTBET00000002737(SLC12A1);ENSTBET00000003469(ATP1A4…
GO:0001540	amyloid-beta binding	9	14	0.398201	0.876594	ENSTBET00000000851(BACE1);ENSTBET00000001023(CHRNA7);ENSTBET00000002094(TM2D1);ENSTBET00000005213(DLGAP3);ENSTBET00000007039(CLSTN1);ENSTBET00000007299(GPRASP2);ENSTBET00000014817(COL25A1);ENSTBET00000015035(TGFB2);ENSTBET00000016873(SORL1)
GO:0005080	protein kinase C binding	9	14	0.398201	0.876594	ENSTBET00000002158(PRKCB);ENSTBET00000005380(TOP2A);ENSTBET00000008429(PARD3);ENSTBET00000011418(FLNA);ENSTBET00000014570(HSPB1);ENSTBET00000015075(DSP);ENSTBET00000016524(HDAC9);ENSTBET00000017028(HDAC7);ENSTBET00000017471(ADAM9)
GO:0005160	transforming growth factor beta receptor binding	9	14	0.398201	0.876594	ENSTBET00000000281(TGFBR3);ENSTBET00000001433(SNX6);ENSTBET00000002041(TGFB1);ENSTBET00000007187(RASL11B);ENSTBET00000007195(TGFBR1);ENSTBET00000014415(TGFBR2);ENSTBET00000015035(TGFB2);ENSTBET00000015974(TGFB3);ENSTBET00000016797(USP15)
GO:0010485	H4 histone acetyltransferase activity	9	14	0.398201	0.876594	ENSTBET00000002394(NAA60);ENSTBET00000002475(KANSL1);ENSTBET00000003651(OGT);ENSTBET00000006314(KAT2A);ENSTBET00000008112(KANSL3);ENSTBET00000008181(HCFC1);ENSTBET00000011805(MCRS1);ENSTBET00000015955(BRCA2);ENSTBET00000017399(KAT8)
GO:0032182	ubiquitin-like protein binding	23	38	0.40011	0.876594	ENSTBET00000001571(RNF168);ENSTBET00000001622(RNF111);ENSTBET00000002114(USP5);ENSTBET00000004223(OTUB1);ENSTBET00000004895(HERC2);ENSTBET00000005380(TOP2A);ENSTBET00000006073(USP16);ENSTBET00000007538(IDE);ENSTBET00000007597(CXCR4);ENSTBET00000007720(PARK2);ENSTBET00000007974(UBXN1);ENSTBET00000010105(FAN1);ENSTBET00000010915(KIF18A);ENSTBET00000011118(USP25);ENSTBET00000011893(UBXN7);ENSTBET000…
GO:0003705	transcription factor activity, RNA polymerase II distal enhancer sequence-specific binding	27	45	0.407823	0.876594	ENSTBET00000000175(SOX9);ENSTBET00000000257(TARDBP);ENSTBET00000001573(NFE2L2);ENSTBET00000003154(USF1);ENSTBET00000003208(-);ENSTBET00000003551(NFKB1);ENSTBET00000004764(RELA);ENSTBET00000004979(ARNT);ENSTBET00000005988(MEIS1);ENSTBET00000006423(MEF2A);ENSTBET00000007102(FOXC2);ENSTBET00000007209(AHR);ENSTBET00000007573(ARID3B);ENSTBET00000008181(HCFC1);ENSTBET00000008430(BACH2);ENSTBET000000094…
GO:0000062	fatty-acyl-CoA binding	6	9	0.411479	0.876594	ENSTBET00000001488(ACOT7);ENSTBET00000004688(ACBD6);ENSTBET00000006030(SOAT2);ENSTBET00000006678(ACBD4);ENSTBET00000009413(SCP2);ENSTBET00000015874(ECI2)
GO:0005523	tropomyosin binding	6	9	0.411479	0.876594	ENSTBET00000001831(LMOD3);ENSTBET00000002961(TMOD1);ENSTBET00000007175(NEBL);ENSTBET00000010629(TMOD2);ENSTBET00000010738(TMOD3);ENSTBET00000016526(TMOD4)
GO:0010181	FMN binding	6	9	0.411479	0.876594	ENSTBET00000001123(-);ENSTBET00000001274(-);ENSTBET00000002803(NOS1);ENSTBET00000008714(NDUFV1);ENSTBET00000009414(POR);ENSTBET00000013247(MTRR)
GO:0015929	hexosaminidase activity	6	9	0.411479	0.876594	ENSTBET00000000766(CEMIP);ENSTBET00000001192(CD44);ENSTBET00000001257(HYAL2);ENSTBET00000003788(HYAL1);ENSTBET00000011229(SPAM1);ENSTBET00000011341(HYAL4)
GO:0016813	hydrolase activity, acting on carbon-nitrogen (but not peptide) bonds, in linear amidines	6	9	0.411479	0.876594	ENSTBET00000001245(PADI3);ENSTBET00000001360(DDAH1);ENSTBET00000005383(PADI2);ENSTBET00000008096(ARG1);ENSTBET00000009242(PADI4);ENSTBET00000009386(PADI1)
GO:0016884	carbon-nitrogen ligase activity, with glutamine as amido-N-donor	6	9	0.411479	0.876594	ENSTBET00000000637(GMPS);ENSTBET00000004634(CPS1);ENSTBET00000008883(PFAS);ENSTBET00000012810(ASNSD1);ENSTBET00000013136(NADSYN1);ENSTBET00000014399(FAAH)
GO:0017069	snRNA binding	6	9	0.411479	0.876594	ENSTBET00000002334(DDX21);ENSTBET00000003726(DDX39B);ENSTBET00000004933(GEMIN5);ENSTBET00000008906(SART3);ENSTBET00000010748(SNU13);ENSTBET00000016774(CCNT1)
GO:0030553	cGMP binding	6	9	0.411479	0.876594	ENSTBET00000000429(CNGB1);ENSTBET00000006684(PDE5A);ENSTBET00000009864(CNGA3);ENSTBET00000014085(PRKG1);ENSTBET00000016393(CNGB3);ENSTBET00000017090(PDE6H)
GO:0043995	histone acetyltransferase activity (H4-K5 specific)	6	9	0.411479	0.876594	ENSTBET00000002475(KANSL1);ENSTBET00000003651(OGT);ENSTBET00000008112(KANSL3);ENSTBET00000008181(HCFC1);ENSTBET00000011805(MCRS1);ENSTBET00000017399(KAT8)
GO:0043996	histone acetyltransferase activity (H4-K8 specific)	6	9	0.411479	0.876594	ENSTBET00000002475(KANSL1);ENSTBET00000003651(OGT);ENSTBET00000008112(KANSL3);ENSTBET00000008181(HCFC1);ENSTBET00000011805(MCRS1);ENSTBET00000017399(KAT8)
GO:0046972	histone acetyltransferase activity (H4-K16 specific)	6	9	0.411479	0.876594	ENSTBET00000002475(KANSL1);ENSTBET00000003651(OGT);ENSTBET00000008112(KANSL3);ENSTBET00000008181(HCFC1);ENSTBET00000011805(MCRS1);ENSTBET00000017399(KAT8)
GO:0060090	molecular adaptor activity	31	52	0.413931	0.876594	ENSTBET00000000624(PICALM);ENSTBET00000001983(DDX20);ENSTBET00000002035(CRK);ENSTBET00000002565(FCRL2);ENSTBET00000003121(CNKSR1);ENSTBET00000003449(SH2B2);ENSTBET00000004558(BLNK);ENSTBET00000004951(TRIM17);ENSTBET00000005191(BICD1);ENSTBET00000006006(GRB10);ENSTBET00000006907(SLA2);ENSTBET00000007024(FRS2);ENSTBET00000007762(GAS2L2);ENSTBET00000007914(RAD50);ENSTBET00000008085(CBX5);ENSTBET0000…
GO:0016620	oxidoreductase activity, acting on the aldehyde or oxo group of donors, NAD or NADP as acceptor	13	21	0.416129	0.876594	ENSTBET00000001458(ALDH1A1);ENSTBET00000003945(ALDH7A1);ENSTBET00000005348(ALDH6A1);ENSTBET00000006612(FAR1);ENSTBET00000007986(OGDH);ENSTBET00000008609(GAPDHS);ENSTBET00000010175(ALDH18A1);ENSTBET00000010901(FAR2);ENSTBET00000014314(PDHA1);ENSTBET00000015606(ADH5);ENSTBET00000015632(ALDH3A2);ENSTBET00000015769(ADH4);ENSTBET00000016150(PDHB)
GO:0016860	intramolecular oxidoreductase activity	13	21	0.416129	0.876594	ENSTBET00000000318(QSOX1);ENSTBET00000002446(TPI1);ENSTBET00000002968(RPIA);ENSTBET00000003763(GPI);ENSTBET00000004491(ERO1B);ENSTBET00000007131(PDILT);ENSTBET00000009232(TBXAS1);ENSTBET00000009391(TXNDC2);ENSTBET00000009537(IDI2);ENSTBET00000012372(-);ENSTBET00000014463(MPI);ENSTBET00000015138(EBP);ENSTBET00000017538(ERO1A)
GO:0019210	kinase inhibitor activity	13	21	0.416129	0.876594	ENSTBET00000001257(HYAL2);ENSTBET00000002283(PRKAR1B);ENSTBET00000003689(SPRED1);ENSTBET00000005670(TRIB1);ENSTBET00000006453(DUS2);ENSTBET00000006497(PRKAR2B);ENSTBET00000008058(PRKAR1A);ENSTBET00000009245(KAT2B);ENSTBET00000010253(PRKRIP1);ENSTBET00000010541(LRP6);ENSTBET00000011612(IBTK);ENSTBET00000014570(HSPB1);ENSTBET00000017450(PRKAR2A)
GO:0048487	beta-tubulin binding	13	21	0.416129	0.876594	ENSTBET00000001194(CCT5);ENSTBET00000002039(B4GALT1);ENSTBET00000002742(HTT);ENSTBET00000003271(IFT74);ENSTBET00000003446(CAPZB);ENSTBET00000009415(VAPB);ENSTBET00000011140(LRPPRC);ENSTBET00000011194(FGF13);ENSTBET00000011798(NDEL1);ENSTBET00000015017(SPAST);ENSTBET00000015660(BCAS3);ENSTBET00000015808(BBS4);ENSTBET00000016603(TTLL7)
GO:0042626	ATPase activity, coupled to transmembrane movement of substances	35	59	0.41892	0.876594	ENSTBET00000000802(ATP1A3);ENSTBET00000000834(ATP2A3);ENSTBET00000002482(ATP5B);ENSTBET00000002738(-);ENSTBET00000003469(ATP1A4);ENSTBET00000003477(ABCA8);ENSTBET00000003743(ATP7B);ENSTBET00000003972(ABCB4);ENSTBET00000005250(ABCB5);ENSTBET00000005769(-);ENSTBET00000006118(ABCB1);ENSTBET00000006406(-);ENSTBET00000006443(ABCC6);ENSTBET00000007035(ATP12A);ENSTBET00000007309(ATP2C1);ENSTBET000000076…
GO:0008235	metalloexopeptidase activity	24	40	0.420331	0.876594	ENSTBET00000001827(AGBL1);ENSTBET00000001886(SPATA20);ENSTBET00000003411(TBC1D30);ENSTBET00000004342(-);ENSTBET00000005728(CPA5);ENSTBET00000005798(AEBP1);ENSTBET00000006702(CPE);ENSTBET00000006741(ERAP1);ENSTBET00000008525(CPXM2);ENSTBET00000008753(-);ENSTBET00000009199(METAP1D);ENSTBET00000009483(METAP2);ENSTBET00000009798(AGTPBP1);ENSTBET00000010975(AGBL2);ENSTBET00000011927(CPN1);ENSTBET00000…
GO:0019209	kinase activator activity	24	40	0.420331	0.876594	ENSTBET00000000155(ERBB3);ENSTBET00000001874(PAK2);ENSTBET00000002041(TGFB1);ENSTBET00000002336(CCL5);ENSTBET00000003732(IQGAP1);ENSTBET00000006662(ITSN1);ENSTBET00000008897(ERCC6);ENSTBET00000009647(LTF);ENSTBET00000009830(MAPK8IP2);ENSTBET00000009893(STRADA);ENSTBET00000010088(PARP16);ENSTBET00000010218(ALS2);ENSTBET00000010488(ANGPT4);ENSTBET00000011194(FGF13);ENSTBET00000011823(ABI1);ENSTBET0…
GO:0004518	nuclease activity	54	92	0.422273	0.876594	ENSTBET00000000420(ERN2);ENSTBET00000000548(DROSHA);ENSTBET00000000779(DIS3L);ENSTBET00000000794(CNOT1);ENSTBET00000001918(EXD2);ENSTBET00000002103(SCN1A);ENSTBET00000002300(PAN2);ENSTBET00000002488(APLF);ENSTBET00000002591(DNASE1L1);ENSTBET00000003010(RAG1);ENSTBET00000003042(-);ENSTBET00000003078(EXD1);ENSTBET00000003308(EXO1);ENSTBET00000003314(XRN1);ENSTBET00000003621(SLX4);ENSTBET00000003796…
GO:0000099	sulfur amino acid transmembrane transporter activity	3	4	0.426067	0.876594	ENSTBET00000001055(SLC38A7);ENSTBET00000008910(SLC7A9);ENSTBET00000009627(SLC1A1)
GO:0001618	virus receptor activity	3	4	0.426067	0.876594	ENSTBET00000000287(ACE2);ENSTBET00000001257(HYAL2);ENSTBET00000010825(CLEC5A)
GO:0001849	complement component C1q binding	3	4	0.426067	0.876594	ENSTBET00000000960(CRP);ENSTBET00000002143(PTX3);ENSTBET00000014362(CD93)
GO:0003828	alpha-N-acetylneuraminate alpha-2,8-sialyltransferase activity	3	4	0.426067	0.876594	ENSTBET00000002641(ST8SIA2);ENSTBET00000008749(ST8SIA4);ENSTBET00000014560(ST8SIA5)
GO:0003854	3-beta-hydroxy-delta5-steroid dehydrogenase activity	3	4	0.426067	0.876594	ENSTBET00000003069(SDR42E2);ENSTBET00000004510(NSDHL);ENSTBET00000012907(SDR42E1)
GO:0003896	DNA primase activity	3	4	0.426067	0.876594	ENSTBET00000008382(POLA1);ENSTBET00000011662(PRIM2);ENSTBET00000013593(PRIMPOL)
GO:0003997	acyl-CoA oxidase activity	3	4	0.426067	0.876594	ENSTBET00000001656(ACOXL);ENSTBET00000005869(ACOX3);ENSTBET00000012162(ACOX2)
GO:0004022	alcohol dehydrogenase (NAD) activity	3	4	0.426067	0.876594	ENSTBET00000013224(ADH7);ENSTBET00000015606(ADH5);ENSTBET00000015769(ADH4)
GO:0004897	ciliary neurotrophic factor receptor activity	3	4	0.426067	0.876594	ENSTBET00000003339(LIFR);ENSTBET00000012097(IL6R);ENSTBET00000016213(IL6ST)
GO:0004954	prostanoid receptor activity	3	4	0.426067	0.876594	ENSTBET00000007009(PTGER4);ENSTBET00000007737(PTGDR);ENSTBET00000014878(PTGFR)
GO:0004955	prostaglandin receptor activity	3	4	0.426067	0.876594	ENSTBET00000007009(PTGER4);ENSTBET00000007737(PTGDR);ENSTBET00000014878(PTGFR)
GO:0005004	GPI-linked ephrin receptor activity	3	4	0.426067	0.876594	ENSTBET00000002674(EPHA4);ENSTBET00000011326(EPHA3);ENSTBET00000017447(EPHA7)
GO:0005030	neurotrophin receptor activity	3	4	0.426067	0.876594	ENSTBET00000002502(SORT1);ENSTBET00000007715(NTRK2);ENSTBET00000008303(NTRK3)
GO:0005031	tumor necrosis factor-activated receptor activity	3	4	0.426067	0.876594	ENSTBET00000006139(TNFRSF1A);ENSTBET00000008370(TNFRSF4);ENSTBET00000016929(TNFRSF1B)
GO:0005068	transmembrane receptor protein tyrosine kinase adaptor activity	3	4	0.426067	0.876594	ENSTBET00000003449(SH2B2);ENSTBET00000007024(FRS2);ENSTBET00000013496(DOK2)
GO:0005127	ciliary neurotrophic factor receptor binding	3	4	0.426067	0.876594	ENSTBET00000003339(LIFR);ENSTBET00000004300(CLCF1);ENSTBET00000016213(IL6ST)
GO:0008140	cAMP response element binding protein binding	3	4	0.426067	0.876594	ENSTBET00000001949(ICMT);ENSTBET00000011843(CREB3);ENSTBET00000011922(ATF2)
GO:0008271	secondary active sulfate transmembrane transporter activity	3	4	0.426067	0.876594	ENSTBET00000003179(SLC26A4);ENSTBET00000014208(SLC26A5);ENSTBET00000017514(SLC13A1)
GO:0015187	glycine transmembrane transporter activity	3	4	0.426067	0.876594	ENSTBET00000000908(SLC36A1);ENSTBET00000009477(SLC36A2);ENSTBET00000010237(SLC32A1)
GO:0015193	L-proline transmembrane transporter activity	3	4	0.426067	0.876594	ENSTBET00000000908(SLC36A1);ENSTBET00000005093(SLC36A4);ENSTBET00000009477(SLC36A2)
GO:0015232	heme transporter activity	3	4	0.426067	0.876594	ENSTBET00000009482(SLC46A1);ENSTBET00000014740(FLVCR2);ENSTBET00000014746(ABCB6)
GO:0015245	fatty acid transmembrane transporter activity	3	4	0.426067	0.876594	ENSTBET00000003964(SLC27A5);ENSTBET00000004762(SLC27A2);ENSTBET00000014108(SLCO2A1)
GO:0015279	store-operated calcium channel activity	3	4	0.426067	0.876594	ENSTBET00000003160(TRPC4);ENSTBET00000009883(TRPC6);ENSTBET00000011776(ZP3)
GO:0016175	superoxide-generating NADPH oxidase activity	3	4	0.426067	0.876594	ENSTBET00000004494(NOX4);ENSTBET00000011976(NOX3);ENSTBET00000014552(CYBB)
GO:0016290	palmitoyl-CoA hydrolase activity	3	4	0.426067	0.876594	ENSTBET00000001488(ACOT7);ENSTBET00000003304(ACOT8);ENSTBET00000007678(GNPAT)
GO:0016308	1-phosphatidylinositol-4-phosphate 5-kinase activity	3	4	0.426067	0.876594	ENSTBET00000000098(PIP5KL1);ENSTBET00000001377(PIKFYVE);ENSTBET00000013052(PIP4K2B)
GO:0016634	oxidoreductase activity, acting on the CH-CH group of donors, oxygen as acceptor	3	4	0.426067	0.876594	ENSTBET00000001656(ACOXL);ENSTBET00000005869(ACOX3);ENSTBET00000012162(ACOX2)
GO:0030306	ADP-ribosylation factor binding	3	4	0.426067	0.876594	ENSTBET00000003475(RAB11FIP4);ENSTBET00000005977(GGA2);ENSTBET00000016873(SORL1)
GO:0030957	Tat protein binding	3	4	0.426067	0.876594	ENSTBET00000000739(SMARCA4);ENSTBET00000011517(GABARAPL1);ENSTBET00000017240(SMARCB1)
GO:0032135	DNA insertion or deletion binding	3	4	0.426067	0.876594	ENSTBET00000004585(MSH2);ENSTBET00000007027(MSH3);ENSTBET00000017161(MSH6)
GO:0032405	MutLalpha complex binding	3	4	0.426067	0.876594	ENSTBET00000004585(MSH2);ENSTBET00000013917(ATR);ENSTBET00000017161(MSH6)
GO:0032453	histone demethylase activity (H3-K4 specific)	3	4	0.426067	0.876594	ENSTBET00000006554(KDM5B);ENSTBET00000008184(KDM1B);ENSTBET00000017331(KDM5C)
GO:0032454	histone demethylase activity (H3-K9 specific)	3	4	0.426067	0.876594	ENSTBET00000008606(KDM7A);ENSTBET00000012389(PHF8);ENSTBET00000014531(KDM4D)
GO:0033300	dehydroascorbic acid transmembrane transporter activity	3	4	0.426067	0.876594	ENSTBET00000001043(-);ENSTBET00000004472(SLC23A1);ENSTBET00000005389(SLC2A2)
GO:0033691	sialic acid binding	3	4	0.426067	0.876594	ENSTBET00000001696(L1CAM);ENSTBET00000003526(SELE);ENSTBET00000007803(ADIPOQ)
GO:0034056	estrogen response element binding	3	4	0.426067	0.876594	ENSTBET00000005897(TRIM24);ENSTBET00000005966(ESR1);ENSTBET00000010731(TOX3)
GO:0035033	histone deacetylase regulator activity	3	4	0.426067	0.876594	ENSTBET00000011330(SKI);ENSTBET00000011781(TP53);ENSTBET00000014606(NCOR1)
GO:0035197	siRNA binding	3	4	0.426067	0.876594	ENSTBET00000012405(DICER1);ENSTBET00000012751(TARBP2);ENSTBET00000015291(MBD2)
GO:0035259	glucocorticoid receptor binding	3	4	0.426067	0.876594	ENSTBET00000002078(GRIP1);ENSTBET00000009610(STAT5B);ENSTBET00000017055(NR4A2)
GO:0035497	cAMP response element binding	3	4	0.426067	0.876594	ENSTBET00000004884(CREB3L2);ENSTBET00000011922(ATF2);ENSTBET00000015172(CREB1)
GO:0036122	BMP binding	3	4	0.426067	0.876594	ENSTBET00000000053(ENG);ENSTBET00000001070(GDF5);ENSTBET00000017571(BMPR2)
GO:0042731	PH domain binding	3	4	0.426067	0.876594	ENSTBET00000002674(EPHA4);ENSTBET00000007331(SAMD11);ENSTBET00000013468(EPB41L2)
GO:0042809	vitamin D receptor binding	3	4	0.426067	0.876594	ENSTBET00000010827(TOB2);ENSTBET00000014071(SNW1);ENSTBET00000016925(TAF11)
GO:0043237	laminin-1 binding	3	4	0.426067	0.876594	ENSTBET00000000295(SLIT2);ENSTBET00000010152(NID1);ENSTBET00000014832(NTN4)
GO:0043546	molybdopterin cofactor binding	3	4	0.426067	0.876594	ENSTBET00000001852(AOX1);ENSTBET00000007098(MARC2);ENSTBET00000011574(XDH)
GO:0043559	insulin binding	3	4	0.426067	0.876594	ENSTBET00000000208(INSR);ENSTBET00000007538(IDE);ENSTBET00000013870(PIK3R1)
GO:0047499	calcium-independent phospholipase A2 activity	3	4	0.426067	0.876594	ENSTBET00000000871(PLA2G7);ENSTBET00000002981(PLA2G4C);ENSTBET00000011534(PLA2G15)
GO:0048027	mRNA 5'-UTR binding	3	4	0.426067	0.876594	ENSTBET00000001177(IGF2BP3);ENSTBET00000003399(LARP1);ENSTBET00000004287(IGF2BP1)
GO:0051371	muscle alpha-actinin binding	3	4	0.426067	0.876594	ENSTBET00000009641(PKD2L1);ENSTBET00000009975(NRAP);ENSTBET00000017594(MYPN)
GO:0051864	histone demethylase activity (H3-K36 specific)	3	4	0.426067	0.876594	ENSTBET00000008606(KDM7A);ENSTBET00000012389(PHF8);ENSTBET00000012767(KDM4A)
GO:0070815	peptidyl-lysine 5-dioxygenase activity	3	4	0.426067	0.876594	ENSTBET00000013944(JMJD6);ENSTBET00000014633(PLOD3);ENSTBET00000015810(PLOD2)
GO:0070883	pre-miRNA binding	3	4	0.426067	0.876594	ENSTBET00000002855(XPO5);ENSTBET00000012405(DICER1);ENSTBET00000012751(TARBP2)
GO:0071933	Arp2/3 complex binding	3	4	0.426067	0.876594	ENSTBET00000002286(WHAMM);ENSTBET00000011058(IQGAP2);ENSTBET00000017192(SNX9)
GO:0086080	protein binding involved in heterotypic cell-cell adhesion	3	4	0.426067	0.876594	ENSTBET00000008124(NFASC);ENSTBET00000012615(CTNNA3);ENSTBET00000015422(NRCAM)
GO:0090599	alpha-glucosidase activity	3	4	0.426067	0.876594	ENSTBET00000010458(GANC);ENSTBET00000014305(AGL);ENSTBET00000016763(SI)
GO:0097157	pre-mRNA intronic binding	3	4	0.426067	0.876594	ENSTBET00000000175(SOX9);ENSTBET00000003099(EP300);ENSTBET00000003219(HNRNPA2B1)
GO:0104005	hijacked molecular function	3	4	0.426067	0.876594	ENSTBET00000000287(ACE2);ENSTBET00000001257(HYAL2);ENSTBET00000010825(CLEC5A)
GO:0035257	nuclear hormone receptor binding	47	80	0.429721	0.876594	ENSTBET00000000039(NCOA6);ENSTBET00000000739(SMARCA4);ENSTBET00000000794(CNOT1);ENSTBET00000001038(CTBP2);ENSTBET00000001081(ASXL1);ENSTBET00000001388(GTF2B);ENSTBET00000002078(GRIP1);ENSTBET00000002158(PRKCB);ENSTBET00000002807(RNF14);ENSTBET00000003056(ACTN4);ENSTBET00000003099(EP300);ENSTBET00000004705(NSD1);ENSTBET00000005156(PPARGC1A);ENSTBET00000005383(PADI2);ENSTBET00000005384(PRPF6);ENSTB…
GO:0001205	distal enhancer DNA-binding transcription activator activity, RNA polymerase II-specific	10	16	0.432688	0.876594	ENSTBET00000000257(TARDBP);ENSTBET00000001573(NFE2L2);ENSTBET00000003551(NFKB1);ENSTBET00000004764(RELA);ENSTBET00000007573(ARID3B);ENSTBET00000008181(HCFC1);ENSTBET00000009448(NFE2L1);ENSTBET00000011755(PROP1);ENSTBET00000016701(CUX1);ENSTBET00000017187(SIX6)
GO:0004177	aminopeptidase activity	10	16	0.432688	0.876594	ENSTBET00000004694(CTSH);ENSTBET00000006741(ERAP1);ENSTBET00000006989(ERAP2);ENSTBET00000008583(XPNPEP3);ENSTBET00000009199(METAP1D);ENSTBET00000009483(METAP2);ENSTBET00000011831(ENPEP);ENSTBET00000012331(XPNPEP1);ENSTBET00000015423(LTA4H);ENSTBET00000016974(PEPD)
GO:0030331	estrogen receptor binding	10	16	0.432688	0.876594	ENSTBET00000000794(CNOT1);ENSTBET00000005383(PADI2);ENSTBET00000006780(WIPI1);ENSTBET00000007711(MED1);ENSTBET00000008279(PRMT2);ENSTBET00000009490(DDX5);ENSTBET00000011346(LEF1);ENSTBET00000011886(PPARGC1B);ENSTBET00000015889(TRIP4);ENSTBET00000016708(ZNF366)
GO:0045296	cadherin binding	10	16	0.432688	0.876594	ENSTBET00000001251(P2RX4);ENSTBET00000001692(PTPRM);ENSTBET00000003160(TRPC4);ENSTBET00000005308(NDRG1);ENSTBET00000006924(NUMB);ENSTBET00000007075(JUP);ENSTBET00000007739(MMP24);ENSTBET00000008886(TBC1D2);ENSTBET00000009172(PROM1);ENSTBET00000015802(CTNNA1)
GO:0050681	androgen receptor binding	10	16	0.432688	0.876594	ENSTBET00000000739(SMARCA4);ENSTBET00000002158(PRKCB);ENSTBET00000002807(RNF14);ENSTBET00000003099(EP300);ENSTBET00000004705(NSD1);ENSTBET00000005384(PRPF6);ENSTBET00000006780(WIPI1);ENSTBET00000008279(PRMT2);ENSTBET00000009490(DDX5);ENSTBET00000012987(TRIM68)
GO:0050699	WW domain binding	10	16	0.432688	0.876594	ENSTBET00000000206(FAM189B);ENSTBET00000001351(RAPGEF2);ENSTBET00000003413(WBP11);ENSTBET00000004224(TP63);ENSTBET00000005285(SCNN1B);ENSTBET00000006208(KIF20B);ENSTBET00000006743(PMEPA1);ENSTBET00000008727(SCNN1G);ENSTBET00000013168(CDC25C);ENSTBET00000014934(SCNN1A)
GO:0015399	primary active transmembrane transporter activity	36	61	0.434736	0.876594	ENSTBET00000000802(ATP1A3);ENSTBET00000000834(ATP2A3);ENSTBET00000002482(ATP5B);ENSTBET00000002738(-);ENSTBET00000003469(ATP1A4);ENSTBET00000003477(ABCA8);ENSTBET00000003743(ATP7B);ENSTBET00000003822(TOMM20);ENSTBET00000003972(ABCB4);ENSTBET00000005250(ABCB5);ENSTBET00000005769(-);ENSTBET00000006118(ABCB1);ENSTBET00000006406(-);ENSTBET00000006443(ABCC6);ENSTBET00000007035(ATP12A);ENSTBET000000073…
GO:0015405	P-P-bond-hydrolysis-driven transmembrane transporter activity	36	61	0.434736	0.876594	ENSTBET00000000802(ATP1A3);ENSTBET00000000834(ATP2A3);ENSTBET00000002482(ATP5B);ENSTBET00000002738(-);ENSTBET00000003469(ATP1A4);ENSTBET00000003477(ABCA8);ENSTBET00000003743(ATP7B);ENSTBET00000003822(TOMM20);ENSTBET00000003972(ABCB4);ENSTBET00000005250(ABCB5);ENSTBET00000005769(-);ENSTBET00000006118(ABCB1);ENSTBET00000006406(-);ENSTBET00000006443(ABCC6);ENSTBET00000007035(ATP12A);ENSTBET000000073…
GO:0019783	ubiquitin-like protein-specific protease activity	40	68	0.437971	0.876594	ENSTBET00000000244(USP47);ENSTBET00000000246(SENP6);ENSTBET00000001160(USP2);ENSTBET00000001440(USP44);ENSTBET00000002114(USP5);ENSTBET00000002245(-);ENSTBET00000002333(USP36);ENSTBET00000002553(USP3);ENSTBET00000002790(USP42);ENSTBET00000003655(USP39);ENSTBET00000004223(OTUB1);ENSTBET00000004225(SENP1);ENSTBET00000004859(USP10);ENSTBET00000004867(MYSM1);ENSTBET00000005016(USP40);ENSTBET000000056…
GO:0004197	cysteine-type endopeptidase activity	25	42	0.439701	0.876594	ENSTBET00000001353(PARP2);ENSTBET00000002941(-);ENSTBET00000004489(CAPN7);ENSTBET00000004859(USP10);ENSTBET00000005398(BLMH);ENSTBET00000006073(USP16);ENSTBET00000008272(CASP2);ENSTBET00000008620(CTSB);ENSTBET00000009720(CAPN9);ENSTBET00000010299(USP37);ENSTBET00000010569(USP34);ENSTBET00000011102(CASP12);ENSTBET00000011120(-);ENSTBET00000011877(CAPN6);ENSTBET00000014507(CAPN11);ENSTBET0000001496…
GO:0031072	heat shock protein binding	25	42	0.439701	0.876594	ENSTBET00000000338(UNC45A);ENSTBET00000000591(DNAJA1);ENSTBET00000000941(NOD2);ENSTBET00000001543(RNF207);ENSTBET00000002031(DNAJA3);ENSTBET00000002403(PPEF2);ENSTBET00000002926(GPR37);ENSTBET00000006631(LMAN2);ENSTBET00000007209(AHR);ENSTBET00000007411(USP19);ENSTBET00000007720(PARK2);ENSTBET00000008192(BCOR);ENSTBET00000009250(LIMK1);ENSTBET00000009881(MVD);ENSTBET00000010664(TPR);ENSTBET000000…
GO:0008565	protein transporter activity	18	30	0.450072	0.876594	ENSTBET00000001241(RANGRF);ENSTBET00000001560(IPO5);ENSTBET00000002855(XPO5);ENSTBET00000003310(ZFYVE16);ENSTBET00000003822(TOMM20);ENSTBET00000003933(CHMP7);ENSTBET00000007346(KPNA6);ENSTBET00000009004(KPNA7);ENSTBET00000009381(USO1);ENSTBET00000009656(SEC62);ENSTBET00000009977(XPO6);ENSTBET00000010289(IPO9);ENSTBET00000010570(KPNB1);ENSTBET00000013358(IPO11);ENSTBET00000013995(COG3);ENSTBET0000…
GO:0003995	acyl-CoA dehydrogenase activity	7	11	0.453702	0.876594	ENSTBET00000000668(ACADVL);ENSTBET00000001656(ACOXL);ENSTBET00000005869(ACOX3);ENSTBET00000007576(ANKRD24);ENSTBET00000009844(ACADM);ENSTBET00000010018(ACAD8);ENSTBET00000014765(ACAD10)
GO:0005070	SH3/SH2 adaptor activity	7	11	0.453702	0.876594	ENSTBET00000002035(CRK);ENSTBET00000002565(FCRL2);ENSTBET00000004558(BLNK);ENSTBET00000006006(GRB10);ENSTBET00000006907(SLA2);ENSTBET00000011162(GRB14);ENSTBET00000015689(GRB2)
GO:0005343	organic acid:sodium symporter activity	7	11	0.453702	0.876594	ENSTBET00000000009(SLC1A6);ENSTBET00000004472(SLC23A1);ENSTBET00000004750(SLC6A15);ENSTBET00000009627(SLC1A1);ENSTBET00000013470(SLC1A5);ENSTBET00000015412(SLC23A2);ENSTBET00000016315(SLC13A3)
GO:0008028	monocarboxylic acid transmembrane transporter activity	7	11	0.453702	0.876594	ENSTBET00000001055(SLC38A7);ENSTBET00000001788(SLC22A13);ENSTBET00000003964(SLC27A5);ENSTBET00000004762(SLC27A2);ENSTBET00000010237(SLC32A1);ENSTBET00000014108(SLCO2A1);ENSTBET00000014444(SLC16A7)
GO:0008308	voltage-gated anion channel activity	7	11	0.453702	0.876594	ENSTBET00000003971(CLCN2);ENSTBET00000006645(CLCN4);ENSTBET00000007409(VDAC3);ENSTBET00000009084(CLCN6);ENSTBET00000009208(-);ENSTBET00000016187(CLCN5);ENSTBET00000016578(CLCN3)
GO:0017046	peptide hormone binding	7	11	0.453702	0.876594	ENSTBET00000000208(INSR);ENSTBET00000001736(EDNRB);ENSTBET00000005436(SLC40A1);ENSTBET00000006505(CRHBP);ENSTBET00000007538(IDE);ENSTBET00000011288(GALR1);ENSTBET00000013870(PIK3R1)
GO:0030506	ankyrin binding	7	11	0.453702	0.876594	ENSTBET00000001402(CDH1);ENSTBET00000002236(FLNC);ENSTBET00000002465(CACNA1D);ENSTBET00000011016(SPTB);ENSTBET00000014262(RHBG);ENSTBET00000014786(PLEC);ENSTBET00000015422(NRCAM)
GO:0070530	K63-linked polyubiquitin modification-dependent protein binding	7	11	0.453702	0.876594	ENSTBET00000000931(UIMC1);ENSTBET00000001571(RNF168);ENSTBET00000003669(RNF169);ENSTBET00000006509(PRPF8);ENSTBET00000010250(TAB2);ENSTBET00000012517(OTUD7B);ENSTBET00000014043(IKBKG)
GO:0051427	hormone receptor binding	49	84	0.456277	0.876594	ENSTBET00000000039(NCOA6);ENSTBET00000000739(SMARCA4);ENSTBET00000000794(CNOT1);ENSTBET00000001038(CTBP2);ENSTBET00000001081(ASXL1);ENSTBET00000001388(GTF2B);ENSTBET00000002078(GRIP1);ENSTBET00000002158(PRKCB);ENSTBET00000002807(RNF14);ENSTBET00000003056(ACTN4);ENSTBET00000003099(EP300);ENSTBET00000004705(NSD1);ENSTBET00000005156(PPARGC1A);ENSTBET00000005383(PADI2);ENSTBET00000005384(PRPF6);ENSTB…
GO:0030544	Hsp70 protein binding	11	18	0.46326	0.876594	ENSTBET00000000591(DNAJA1);ENSTBET00000000941(NOD2);ENSTBET00000001543(RNF207);ENSTBET00000002403(PPEF2);ENSTBET00000002926(GPR37);ENSTBET00000007720(PARK2);ENSTBET00000009881(MVD);ENSTBET00000012036(BAG6);ENSTBET00000016732(SACS);ENSTBET00000017365(DNAJC10);ENSTBET00000017547(CDK1)
GO:0017171	serine hydrolase activity	73	126	0.46347	0.876594	ENSTBET00000000188(PCSK5);ENSTBET00000000415(CORIN);ENSTBET00000000609(DPP8);ENSTBET00000000991(F10);ENSTBET00000001052(SCMH1);ENSTBET00000001568(PREPL);ENSTBET00000001599(GZMK);ENSTBET00000001905(PRSS50);ENSTBET00000002116(IMMP1L);ENSTBET00000002585(WDR11);ENSTBET00000002691(GZMA);ENSTBET00000002736(CTRL);ENSTBET00000003191(HGF);ENSTBET00000003498(PLAT);ENSTBET00000004060(MASP1);ENSTBET000000040…
GO:0008238	exopeptidase activity	42	72	0.466639	0.876594	ENSTBET00000000287(ACE2);ENSTBET00000001568(PREPL);ENSTBET00000001827(AGBL1);ENSTBET00000001886(SPATA20);ENSTBET00000003324(MME);ENSTBET00000003411(TBC1D30);ENSTBET00000004342(-);ENSTBET00000004694(CTSH);ENSTBET00000005037(DPEP3);ENSTBET00000005186(GGH);ENSTBET00000005200(CTSA);ENSTBET00000005728(CPA5);ENSTBET00000005798(AEBP1);ENSTBET00000006702(CPE);ENSTBET00000006741(ERAP1);ENSTBET00000006781(…
GO:0035064	methylated histone binding	19	32	0.471836	0.876594	ENSTBET00000000975(MPHOSPH8);ENSTBET00000004309(ING3);ENSTBET00000004841(LRWD1);ENSTBET00000006478(SUZ12);ENSTBET00000006594(PHF1);ENSTBET00000007492(CHD5);ENSTBET00000008085(CBX5);ENSTBET00000008606(KDM7A);ENSTBET00000010920(TP53BP1);ENSTBET00000012389(PHF8);ENSTBET00000012668(CHD8);ENSTBET00000012767(KDM4A);ENSTBET00000013689(MSL3);ENSTBET00000014201(L3MBTL1);ENSTBET00000014883(CHD1);ENSTBET000…
GO:0043130	ubiquitin binding	19	32	0.471836	0.876594	ENSTBET00000001571(RNF168);ENSTBET00000002114(USP5);ENSTBET00000004223(OTUB1);ENSTBET00000005380(TOP2A);ENSTBET00000006073(USP16);ENSTBET00000007538(IDE);ENSTBET00000007597(CXCR4);ENSTBET00000007720(PARK2);ENSTBET00000007974(UBXN1);ENSTBET00000010105(FAN1);ENSTBET00000010915(KIF18A);ENSTBET00000011893(UBXN7);ENSTBET00000012234(FAF1);ENSTBET00000013805(MVB12A);ENSTBET00000014043(IKBKG);ENSTBET0000…
GO:0140034	methylation-dependent protein binding	19	32	0.471836	0.876594	ENSTBET00000000975(MPHOSPH8);ENSTBET00000004309(ING3);ENSTBET00000004841(LRWD1);ENSTBET00000006478(SUZ12);ENSTBET00000006594(PHF1);ENSTBET00000007492(CHD5);ENSTBET00000008085(CBX5);ENSTBET00000008606(KDM7A);ENSTBET00000010920(TP53BP1);ENSTBET00000012389(PHF8);ENSTBET00000012668(CHD8);ENSTBET00000012767(KDM4A);ENSTBET00000013689(MSL3);ENSTBET00000014201(L3MBTL1);ENSTBET00000014883(CHD1);ENSTBET000…
GO:0030165	PDZ domain binding	23	39	0.474239	0.876594	ENSTBET00000000133(DOCK4);ENSTBET00000001270(GRID2);ENSTBET00000001351(RAPGEF2);ENSTBET00000002018(EXOC4);ENSTBET00000002816(LLGL2);ENSTBET00000003278(CRIM1);ENSTBET00000003375(SLC9A3R1);ENSTBET00000003503(SDC2);ENSTBET00000003800(NLGN1);ENSTBET00000005609(SLC22A5);ENSTBET00000005767(KIF14);ENSTBET00000006150(CCDC88C);ENSTBET00000007720(PARK2);ENSTBET00000009259(ARHGAP29);ENSTBET00000009484(ACVR2…
GO:0016705	oxidoreductase activity, acting on paired donors, with incorporation or reduction of molecular oxygen	67	116	0.483567	0.876594	ENSTBET00000000353(HMOX2);ENSTBET00000000567(-);ENSTBET00000000769(-);ENSTBET00000000778(CYP51A1);ENSTBET00000001123(-);ENSTBET00000001406(P4HTM);ENSTBET00000001549(CYP2E1);ENSTBET00000001843(CYP1B1);ENSTBET00000002037(FMO3);ENSTBET00000002075(-);ENSTBET00000002093(KDM5A);ENSTBET00000002803(NOS1);ENSTBET00000003063(SQLE);ENSTBET00000003712(TYR);ENSTBET00000004605(CYP26A1);ENSTBET00000004642(CYP2R…
GO:0042802	identical protein binding	398	695	0.484173	0.876594	ENSTBET00000000053(ENG);ENSTBET00000000102(SETX);ENSTBET00000000155(ERBB3);ENSTBET00000000190(RUNX1);ENSTBET00000000211(ADIPOR2);ENSTBET00000000238(CUBN);ENSTBET00000000257(TARDBP);ENSTBET00000000295(SLIT2);ENSTBET00000000300(RNF17);ENSTBET00000000376(ODC1);ENSTBET00000000379(GRM6);ENSTBET00000000431(AMBP);ENSTBET00000000528(WAS);ENSTBET00000000548(DROSHA);ENSTBET00000000611(IDH1);ENSTBET00000000…
GO:0000182	rDNA binding	4	6	0.484736	0.876594	ENSTBET00000003694(BEND3);ENSTBET00000008537(DHX33);ENSTBET00000013994(MAF1);ENSTBET00000017685(MTOR)
GO:0003916	DNA topoisomerase activity	4	6	0.484736	0.876594	ENSTBET00000002137(TOP3B);ENSTBET00000002512(TOP1);ENSTBET00000005380(TOP2A);ENSTBET00000017585(TOP3A)
GO:0004467	long-chain fatty acid-CoA ligase activity	4	6	0.484736	0.876594	ENSTBET00000001004(ACSBG2);ENSTBET00000002842(ACSL4);ENSTBET00000004762(SLC27A2);ENSTBET00000008761(ACSBG1)
GO:0004529	exodeoxyribonuclease activity	4	6	0.484736	0.876594	ENSTBET00000003308(EXO1);ENSTBET00000008502(APTX);ENSTBET00000013862(DCLRE1A);ENSTBET00000016422(MGME1)
GO:0004683	calmodulin-dependent protein kinase activity	4	6	0.484736	0.876594	ENSTBET00000006487(CAMK2G);ENSTBET00000012574(CAMK2D);ENSTBET00000015167(CAMK1G);ENSTBET00000015804(DAPK1)
GO:0005522	profilin binding	4	6	0.484736	0.876594	ENSTBET00000002742(HTT);ENSTBET00000006470(DIAPH1);ENSTBET00000010761(PCLO);ENSTBET00000015274(CTTN)
GO:0008131	primary amine oxidase activity	4	6	0.484736	0.876594	ENSTBET00000009978(AOC2);ENSTBET00000010198(-);ENSTBET00000011122(VCAM1);ENSTBET00000014600(AOC1)
GO:0010340	carboxyl-O-methyltransferase activity	4	6	0.484736	0.876594	ENSTBET00000000450(PCMT1);ENSTBET00000001949(ICMT);ENSTBET00000003142(PCMTD2);ENSTBET00000013161(PCMTD1)
GO:0015248	sterol transporter activity	4	6	0.484736	0.876594	ENSTBET00000010394(ABCA1);ENSTBET00000010849(ABCG8);ENSTBET00000013853(ABCG5);ENSTBET00000017343(APOA2)
GO:0016273	arginine N-methyltransferase activity	4	6	0.484736	0.876594	ENSTBET00000002260(PRMT3);ENSTBET00000006295(PRMT6);ENSTBET00000015374(PRMT7);ENSTBET00000017373(FBXO11)
GO:0016274	protein-arginine N-methyltransferase activity	4	6	0.484736	0.876594	ENSTBET00000002260(PRMT3);ENSTBET00000006295(PRMT6);ENSTBET00000015374(PRMT7);ENSTBET00000017373(FBXO11)
GO:0016500	protein-hormone receptor activity	4	6	0.484736	0.876594	ENSTBET00000000208(INSR);ENSTBET00000000211(ADIPOR2);ENSTBET00000003687(TSHR);ENSTBET00000013199(-)
GO:0016886	ligase activity, forming phosphoric ester bonds	4	6	0.484736	0.876594	ENSTBET00000002526(LIG3);ENSTBET00000016510(COL6A3);ENSTBET00000016873(SORL1);ENSTBET00000017741(LIG4)
GO:0016895	exodeoxyribonuclease activity, producing 5'-phosphomonoesters	4	6	0.484736	0.876594	ENSTBET00000003308(EXO1);ENSTBET00000008502(APTX);ENSTBET00000013862(DCLRE1A);ENSTBET00000016422(MGME1)
GO:0017025	TBP-class protein binding	4	6	0.484736	0.876594	ENSTBET00000001388(GTF2B);ENSTBET00000015094(DR1);ENSTBET00000016689(YEATS2);ENSTBET00000017361(THRA)
GO:0030546	receptor activator activity	4	6	0.484736	0.876594	ENSTBET00000001276(ANXA2);ENSTBET00000004023(PRKCE);ENSTBET00000010488(ANGPT4);ENSTBET00000011886(PPARGC1B)
GO:0030547	receptor inhibitor activity	4	6	0.484736	0.876594	ENSTBET00000002336(CCL5);ENSTBET00000008132(IL1RN);ENSTBET00000013224(ADH7);ENSTBET00000014608(PCSK9)
GO:0031681	G-protein beta-subunit binding	4	6	0.484736	0.876594	ENSTBET00000001194(CCT5);ENSTBET00000004927(RASD2);ENSTBET00000009820(RGS7);ENSTBET00000011739(F2RL1)
GO:0032404	mismatch repair complex binding	4	6	0.484736	0.876594	ENSTBET00000004585(MSH2);ENSTBET00000007757(MLH1);ENSTBET00000013917(ATR);ENSTBET00000017161(MSH6)
GO:0042288	MHC class I protein binding	4	6	0.484736	0.876594	ENSTBET00000002482(ATP5B);ENSTBET00000004663(VCP);ENSTBET00000012028(TAP1);ENSTBET00000017629(DERL1)
GO:0046974	histone methyltransferase activity (H3-K9 specific)	4	6	0.484736	0.876594	ENSTBET00000000248(EHMT1);ENSTBET00000006176(PRDM8);ENSTBET00000008034(SETDB2);ENSTBET00000009744(EHMT2)
GO:0051998	protein carboxyl O-methyltransferase activity	4	6	0.484736	0.876594	ENSTBET00000000450(PCMT1);ENSTBET00000001949(ICMT);ENSTBET00000003142(PCMTD2);ENSTBET00000013161(PCMTD1)
GO:0060229	lipase activator activity	4	6	0.484736	0.876594	ENSTBET00000001495(PLAA);ENSTBET00000002336(CCL5);ENSTBET00000010106(STX4);ENSTBET00000016197(PDPK1)
GO:0070008	serine-type exopeptidase activity	4	6	0.484736	0.876594	ENSTBET00000001568(PREPL);ENSTBET00000005200(CTSA);ENSTBET00000012235(CPVL);ENSTBET00000013678(HPN)
GO:0072349	modified amino acid transmembrane transporter activity	4	6	0.484736	0.876594	ENSTBET00000005609(SLC22A5);ENSTBET00000008910(SLC7A9);ENSTBET00000009482(SLC46A1);ENSTBET00000016161(SLC22A16)
GO:0140103	catalytic activity, acting on a glycoprotein	4	6	0.484736	0.876594	ENSTBET00000003623(GCNT3);ENSTBET00000004856(MGAT2);ENSTBET00000009128(POMGNT1);ENSTBET00000014758(MGAT5)
GO:1904680	peptide transmembrane transporter activity	4	6	0.484736	0.876594	ENSTBET00000003822(TOMM20);ENSTBET00000009655(CDH17);ENSTBET00000009689(SLC15A1);ENSTBET00000009701(SLC15A2)
GO:0004521	endoribonuclease activity	8	13	0.488914	0.876594	ENSTBET00000000548(DROSHA);ENSTBET00000002103(SCN1A);ENSTBET00000003796(MRPL44);ENSTBET00000007200(DGCR8);ENSTBET00000011468(SMG6);ENSTBET00000012405(DICER1);ENSTBET00000013723(FEN1);ENSTBET00000014228(POP1)
GO:0004712	protein serine/threonine/tyrosine kinase activity	8	13	0.488914	0.876594	ENSTBET00000003009(LRRK2);ENSTBET00000005974(RPS6KA1);ENSTBET00000006561(RPS6KB1);ENSTBET00000010816(PAK3);ENSTBET00000011275(MAP3K7);ENSTBET00000011732(TNK2);ENSTBET00000014260(MAP2K1);ENSTBET00000016020(RPS6KA2)
GO:0016405	CoA-ligase activity	8	13	0.488914	0.876594	ENSTBET00000001004(ACSBG2);ENSTBET00000002842(ACSL4);ENSTBET00000003964(SLC27A5);ENSTBET00000004762(SLC27A2);ENSTBET00000008761(ACSBG1);ENSTBET00000010093(ACSS2);ENSTBET00000014875(AACS);ENSTBET00000017696(ACSM1)
GO:0004860	protein kinase inhibitor activity	12	20	0.490671	0.876594	ENSTBET00000001257(HYAL2);ENSTBET00000002283(PRKAR1B);ENSTBET00000003689(SPRED1);ENSTBET00000005670(TRIB1);ENSTBET00000006453(DUS2);ENSTBET00000006497(PRKAR2B);ENSTBET00000008058(PRKAR1A);ENSTBET00000009245(KAT2B);ENSTBET00000010253(PRKRIP1);ENSTBET00000011612(IBTK);ENSTBET00000014570(HSPB1);ENSTBET00000017450(PRKAR2A)
GO:0016409	palmitoyltransferase activity	12	20	0.490671	0.876594	ENSTBET00000001546(ZDHHC5);ENSTBET00000001916(ZDHHC18);ENSTBET00000005111(ZDHHC2);ENSTBET00000005637(SPTLC3);ENSTBET00000006098(ZDHHC16);ENSTBET00000009848(ZDHHC21);ENSTBET00000011597(ZDHHC13);ENSTBET00000013684(ZDHHC6);ENSTBET00000016224(CPT1A);ENSTBET00000016634(HHAT);ENSTBET00000016818(ZDHHC15);ENSTBET00000017006(ZDHHC14)
GO:0098531	transcription factor activity, direct ligand regulated sequence-specific DNA binding	12	20	0.490671	0.876594	ENSTBET00000002796(RXRG);ENSTBET00000003007(GLMP);ENSTBET00000003071(RORA);ENSTBET00000005536(STAT3);ENSTBET00000005966(ESR1);ENSTBET00000007209(AHR);ENSTBET00000009620(PGR);ENSTBET00000011274(PPARG);ENSTBET00000015309(AR);ENSTBET00000015318(RXRB);ENSTBET00000017298(PPARA);ENSTBET00000017361(THRA)
GO:0000149	SNARE binding	20	34	0.492322	0.876594	ENSTBET00000002391(CACNA1A);ENSTBET00000002570(STXBP2);ENSTBET00000003009(LRRK2);ENSTBET00000004857(ABL1);ENSTBET00000004952(-);ENSTBET00000005033(NBAS);ENSTBET00000005749(STXBP4);ENSTBET00000005895(UVRAG);ENSTBET00000007502(STXBP5);ENSTBET00000008532(STXBP3);ENSTBET00000008977(STXBP5L);ENSTBET00000010106(STX4);ENSTBET00000010111(ANKRD27);ENSTBET00000010305(SNAP23);ENSTBET00000010394(ABCA1);ENSTB…
GO:0031593	polyubiquitin modification-dependent protein binding	20	34	0.492322	0.876594	ENSTBET00000000518(RAD23A);ENSTBET00000000931(UIMC1);ENSTBET00000001132(BRE);ENSTBET00000001571(RNF168);ENSTBET00000002061(IKBKE);ENSTBET00000003070(UBQLN4);ENSTBET00000003202(RAD18);ENSTBET00000003669(RNF169);ENSTBET00000004663(VCP);ENSTBET00000006509(PRPF8);ENSTBET00000007974(UBXN1);ENSTBET00000010250(TAB2);ENSTBET00000011285(EPS15);ENSTBET00000012036(BAG6);ENSTBET00000012517(OTUD7B);ENSTBET000…
GO:0035258	steroid hormone receptor binding	20	34	0.492322	0.876594	ENSTBET00000000739(SMARCA4);ENSTBET00000000794(CNOT1);ENSTBET00000002078(GRIP1);ENSTBET00000002158(PRKCB);ENSTBET00000002807(RNF14);ENSTBET00000003099(EP300);ENSTBET00000004705(NSD1);ENSTBET00000005383(PADI2);ENSTBET00000005384(PRPF6);ENSTBET00000006780(WIPI1);ENSTBET00000007711(MED1);ENSTBET00000008279(PRMT2);ENSTBET00000009490(DDX5);ENSTBET00000009610(STAT5B);ENSTBET00000011346(LEF1);ENSTBET000…
GO:0004623	phospholipase A2 activity	17	29	0.513225	0.876594	ENSTBET00000000871(PLA2G7);ENSTBET00000001622(RNF111);ENSTBET00000001878(PLA2G3);ENSTBET00000002981(PLA2G4C);ENSTBET00000004485(PLA2G16);ENSTBET00000006374(PLA2G4A);ENSTBET00000006452(PLA2G1B);ENSTBET00000009825(IPO4);ENSTBET00000010850(DLL4);ENSTBET00000011447(VWF);ENSTBET00000011534(PLA2G15);ENSTBET00000012311(TUBGCP6);ENSTBET00000013481(-);ENSTBET00000013776(-);ENSTBET00000013863(FLRT3);ENSTBE…
GO:0008408	3'-5' exonuclease activity	17	29	0.513225	0.876594	ENSTBET00000000779(DIS3L);ENSTBET00000000794(CNOT1);ENSTBET00000001918(EXD2);ENSTBET00000002300(PAN2);ENSTBET00000002488(APLF);ENSTBET00000003078(EXD1);ENSTBET00000005626(REV3L);ENSTBET00000007001(POLD1);ENSTBET00000007914(RAD50);ENSTBET00000008382(POLA1);ENSTBET00000009087(NOCT);ENSTBET00000010434(PARN);ENSTBET00000012769(WRN);ENSTBET00000013936(POLE);ENSTBET00000017375(PAN3);ENSTBET00000017488(…
GO:0016709	oxidoreductase activity, acting on paired donors, with incorporation or reduction of molecular oxygen, NAD(P)H as one donor, and incorporation of one atom of oxygen	9	15	0.519101	0.876594	ENSTBET00000000567(-);ENSTBET00000000769(-);ENSTBET00000001123(-);ENSTBET00000002037(FMO3);ENSTBET00000002803(NOS1);ENSTBET00000003063(SQLE);ENSTBET00000008327(COQ6);ENSTBET00000014857(FMO2);ENSTBET00000015114(-)
GO:0070888	E-box binding	9	15	0.519101	0.876594	ENSTBET00000000874(CIART);ENSTBET00000002206(TCF12);ENSTBET00000004235(PER1);ENSTBET00000007989(ATOH8);ENSTBET00000008734(ZEB1);ENSTBET00000012133(GATA3);ENSTBET00000015514(TCF4);ENSTBET00000016557(SREBF2);ENSTBET00000017403(ARNTL)
GO:0008236	serine-type peptidase activity	71	124	0.525487	0.876594	ENSTBET00000000188(PCSK5);ENSTBET00000000415(CORIN);ENSTBET00000000609(DPP8);ENSTBET00000000991(F10);ENSTBET00000001052(SCMH1);ENSTBET00000001568(PREPL);ENSTBET00000001599(GZMK);ENSTBET00000001905(PRSS50);ENSTBET00000002116(IMMP1L);ENSTBET00000002585(WDR11);ENSTBET00000002691(GZMA);ENSTBET00000002736(CTRL);ENSTBET00000003191(HGF);ENSTBET00000003498(PLAT);ENSTBET00000004060(MASP1);ENSTBET000000040…
GO:0004535	poly(A)-specific ribonuclease activity	5	8	0.526643	0.876594	ENSTBET00000000794(CNOT1);ENSTBET00000009087(NOCT);ENSTBET00000010434(PARN);ENSTBET00000017375(PAN3);ENSTBET00000017627(TOE1)
GO:0004653	polypeptide N-acetylgalactosaminyltransferase activity	5	8	0.526643	0.876594	ENSTBET00000000865(GALNT13);ENSTBET00000007572(GALNT1);ENSTBET00000011056(GALNT6);ENSTBET00000013450(GALNT5);ENSTBET00000013588(GALNT10)
GO:0005229	intracellular calcium activated chloride channel activity	5	8	0.526643	0.876594	ENSTBET00000003054(ANO5);ENSTBET00000008932(ANO8);ENSTBET00000009675(NMUR2);ENSTBET00000010905(ANO2);ENSTBET00000015758(ANO4)
GO:0005391	sodium:potassium-exchanging ATPase activity	5	8	0.526643	0.876594	ENSTBET00000000802(ATP1A3);ENSTBET00000003469(ATP1A4);ENSTBET00000007035(ATP12A);ENSTBET00000010612(ATP1A1);ENSTBET00000013193(ATP1A2)
GO:0008556	potassium-transporting ATPase activity	5	8	0.526643	0.876594	ENSTBET00000000802(ATP1A3);ENSTBET00000003469(ATP1A4);ENSTBET00000007035(ATP12A);ENSTBET00000010612(ATP1A1);ENSTBET00000013193(ATP1A2)
GO:0031435	mitogen-activated protein kinase kinase kinase binding	5	8	0.526643	0.876594	ENSTBET00000002403(PPEF2);ENSTBET00000004830(STK38);ENSTBET00000008287(TRAF6);ENSTBET00000014482(MARVELD3);ENSTBET00000016481(SASH1)
GO:0061778	intracellular chloride channel activity	5	8	0.526643	0.876594	ENSTBET00000003054(ANO5);ENSTBET00000008932(ANO8);ENSTBET00000009675(NMUR2);ENSTBET00000010905(ANO2);ENSTBET00000015758(ANO4)
GO:0071837	HMG box domain binding	5	8	0.526643	0.876594	ENSTBET00000004747(PAX6);ENSTBET00000010205(SP1);ENSTBET00000010475(HOXA3);ENSTBET00000012133(GATA3);ENSTBET00000013293(MEOX1)
GO:0000287	magnesium ion binding	63	110	0.527302	0.876594	ENSTBET00000000469(CDC42BPG);ENSTBET00000000611(IDH1);ENSTBET00000000773(ENOSF1);ENSTBET00000000783(THG1L);ENSTBET00000000827(ATP8B1);ENSTBET00000000990(SRPK2);ENSTBET00000001178(REV1);ENSTBET00000001528(THTPA);ENSTBET00000002057(PIF1);ENSTBET00000002341(ENO3);ENSTBET00000002879(CLYBL);ENSTBET00000002956(-);ENSTBET00000003145(FARSB);ENSTBET00000003235(NLK);ENSTBET00000003709(ATP10A);ENSTBET000000…
GO:0004252	serine-type endopeptidase activity	59	103	0.528338	0.876594	ENSTBET00000000188(PCSK5);ENSTBET00000000415(CORIN);ENSTBET00000000991(F10);ENSTBET00000001568(PREPL);ENSTBET00000001599(GZMK);ENSTBET00000001905(PRSS50);ENSTBET00000002585(WDR11);ENSTBET00000002691(GZMA);ENSTBET00000002736(CTRL);ENSTBET00000003191(HGF);ENSTBET00000003498(PLAT);ENSTBET00000004060(MASP1);ENSTBET00000004095(MBTPS1);ENSTBET00000004694(CTSH);ENSTBET00000005073(F2);ENSTBET00000005202(…
GO:0003727	single-stranded RNA binding	18	31	0.533317	0.876594	ENSTBET00000000343(DDX60);ENSTBET00000002827(HNRNPDL);ENSTBET00000004912(IKZF1);ENSTBET00000005430(DHX58);ENSTBET00000005632(IFIH1);ENSTBET00000007183(MSI1);ENSTBET00000008479(DDX1);ENSTBET00000009049(PABPC4);ENSTBET00000009326(PABPC3);ENSTBET00000009595(DLX2);ENSTBET00000010842(PNPT1);ENSTBET00000011082(TLR8);ENSTBET00000013669(NXF1);ENSTBET00000013944(JMJD6);ENSTBET00000015871(CBX7);ENSTBET0000…
GO:0017022	myosin binding	18	31	0.533317	0.876594	ENSTBET00000000653(RAB11B);ENSTBET00000001000(MYBPC3);ENSTBET00000001808(NPHS1);ENSTBET00000003899(MYO19);ENSTBET00000004152(RAB25);ENSTBET00000007597(CXCR4);ENSTBET00000008062(RAB39B);ENSTBET00000008912(USH2A);ENSTBET00000009873(RAB14);ENSTBET00000010036(NPC1L1);ENSTBET00000010574(MYOC);ENSTBET00000012724(TRPM7);ENSTBET00000013875(ACTC1);ENSTBET00000014057(KIRREL);ENSTBET00000016389(LMTK2);ENSTB…
GO:0019887	protein kinase regulator activity	39	68	0.535626	0.876594	ENSTBET00000000155(ERBB3);ENSTBET00000001257(HYAL2);ENSTBET00000001874(PAK2);ENSTBET00000002041(TGFB1);ENSTBET00000002283(PRKAR1B);ENSTBET00000002336(CCL5);ENSTBET00000002656(ANKRD54);ENSTBET00000003689(SPRED1);ENSTBET00000003732(IQGAP1);ENSTBET00000004174(IKBKAP);ENSTBET00000005670(TRIB1);ENSTBET00000006308(CCNH);ENSTBET00000006453(DUS2);ENSTBET00000006497(PRKAR2B);ENSTBET00000008058(PRKAR1A);EN…
GO:0017134	fibroblast growth factor binding	10	17	0.545508	0.876594	ENSTBET00000002992(FGFR4);ENSTBET00000004784(FGFR3);ENSTBET00000005041(KLB);ENSTBET00000005739(FGFR1);ENSTBET00000007057(FGFBP1);ENSTBET00000011897(THBS1);ENSTBET00000012012(GPC1);ENSTBET00000014406(FGFR2);ENSTBET00000014465(KL);ENSTBET00000015987(FGFBP3)
GO:0051087	chaperone binding	23	40	0.547173	0.876594	ENSTBET00000000591(DNAJA1);ENSTBET00000000802(ATP1A3);ENSTBET00000000897(GNB5);ENSTBET00000001543(RNF207);ENSTBET00000003090(BAG1);ENSTBET00000003188(DNAJB4);ENSTBET00000005420(CP);ENSTBET00000007216(DNAJB8);ENSTBET00000007720(PARK2);ENSTBET00000008182(SYVN1);ENSTBET00000008939(DNAJC1);ENSTBET00000010089(GRPEL2);ENSTBET00000010612(ATP1A1);ENSTBET00000011447(VWF);ENSTBET00000011781(TP53);ENSTBET00…
GO:0030145	manganese ion binding	15	26	0.558865	0.876594	ENSTBET00000002039(B4GALT1);ENSTBET00000003627(DCP2);ENSTBET00000004731(PPM1B);ENSTBET00000004857(ABL1);ENSTBET00000007277(TDP2);ENSTBET00000007309(ATP2C1);ENSTBET00000007572(GALNT1);ENSTBET00000008583(XPNPEP3);ENSTBET00000010724(ME1);ENSTBET00000012331(XPNPEP1);ENSTBET00000012769(WRN);ENSTBET00000013723(FEN1);ENSTBET00000016824(PPM1A);ENSTBET00000016974(PEPD);ENSTBET00000017207(ABL2)
GO:0008307	structural constituent of muscle	6	10	0.559487	0.876594	ENSTBET00000001000(MYBPC3);ENSTBET00000001237(JPH1);ENSTBET00000001502(DAG1);ENSTBET00000005946(MYH11);ENSTBET00000011644(CSRP3);ENSTBET00000016223(SYNM)
GO:0042287	MHC protein binding	6	10	0.559487	0.876594	ENSTBET00000000406(LAG3);ENSTBET00000002482(ATP5B);ENSTBET00000004663(VCP);ENSTBET00000012028(TAP1);ENSTBET00000017280(MARCH1);ENSTBET00000017629(DERL1)
GO:0042887	amide transmembrane transporter activity	6	10	0.559487	0.876594	ENSTBET00000001055(SLC38A7);ENSTBET00000003822(TOMM20);ENSTBET00000009482(SLC46A1);ENSTBET00000009655(CDH17);ENSTBET00000009689(SLC15A1);ENSTBET00000009701(SLC15A2)
GO:0070411	I-SMAD binding	6	10	0.559487	0.876594	ENSTBET00000001748(AXIN2);ENSTBET00000007195(TGFBR1);ENSTBET00000008269(SMURF1);ENSTBET00000008918(AXIN1);ENSTBET00000014139(TGFB1I1);ENSTBET00000016448(SMAD1)
GO:1901567	fatty acid derivative binding	6	10	0.559487	0.876594	ENSTBET00000001488(ACOT7);ENSTBET00000004688(ACBD6);ENSTBET00000006030(SOAT2);ENSTBET00000006678(ACBD4);ENSTBET00000009413(SCP2);ENSTBET00000015874(ECI2)
GO:0004879	nuclear receptor activity	11	19	0.568968	0.876594	ENSTBET00000002796(RXRG);ENSTBET00000003007(GLMP);ENSTBET00000005536(STAT3);ENSTBET00000005966(ESR1);ENSTBET00000007209(AHR);ENSTBET00000009620(PGR);ENSTBET00000011274(PPARG);ENSTBET00000015309(AR);ENSTBET00000015318(RXRB);ENSTBET00000017298(PPARA);ENSTBET00000017361(THRA)
GO:0005158	insulin receptor binding	11	19	0.568968	0.876594	ENSTBET00000001455(DOK4);ENSTBET00000002579(ENPP1);ENSTBET00000002886(SNX1);ENSTBET00000006006(GRB10);ENSTBET00000006105(FRS3);ENSTBET00000006558(SORBS1);ENSTBET00000007024(FRS2);ENSTBET00000008039(DOK6);ENSTBET00000009556(SHC1);ENSTBET00000013496(DOK2);ENSTBET00000013870(PIK3R1)
GO:0016796	exonuclease activity, active with either ribo- or deoxyribonucleic acids and producing 5'-phosphomonoesters	11	19	0.568968	0.876594	ENSTBET00000000779(DIS3L);ENSTBET00000000794(CNOT1);ENSTBET00000002300(PAN2);ENSTBET00000003308(EXO1);ENSTBET00000008502(APTX);ENSTBET00000009087(NOCT);ENSTBET00000010434(PARN);ENSTBET00000013862(DCLRE1A);ENSTBET00000016422(MGME1);ENSTBET00000017375(PAN3);ENSTBET00000017627(TOE1)
GO:0000026	alpha-1,2-mannosyltransferase activity	1	1	0.571189	0.876594	ENSTBET00000015286(PIGZ)
GO:0000033	alpha-1,3-mannosyltransferase activity	1	1	0.571189	0.876594	ENSTBET00000011170(ALG8)
GO:0000104	succinate dehydrogenase activity	1	1	0.571189	0.876594	ENSTBET00000005832(SDHA)
GO:0000171	ribonuclease MRP activity	1	1	0.571189	0.876594	ENSTBET00000014228(POP1)
GO:0000247	C-8 sterol isomerase activity	1	1	0.571189	0.876594	ENSTBET00000015138(EBP)
GO:0000253	3-keto sterol reductase activity	1	1	0.571189	0.876594	ENSTBET00000012295(HSD17B7)
GO:0000386	second spliceosomal transesterification activity	1	1	0.571189	0.876594	ENSTBET00000015621(SLU7)
GO:0000827	inositol-1,3,4,5,6-pentakisphosphate kinase activity	1	1	0.571189	0.876594	ENSTBET00000011820(PPIP5K1)
GO:0000828	inositol hexakisphosphate kinase activity	1	1	0.571189	0.876594	ENSTBET00000011820(PPIP5K1)
GO:0000832	inositol hexakisphosphate 5-kinase activity	1	1	0.571189	0.876594	ENSTBET00000011820(PPIP5K1)
GO:0001011	transcription factor activity, sequence-specific DNA binding, RNA polymerase recruiting	1	1	0.571189	0.876594	ENSTBET00000015514(TCF4)
GO:0001013	RNA polymerase I regulatory region DNA binding	1	1	0.571189	0.876594	ENSTBET00000006446(TAF1B)
GO:0001025	RNA polymerase III transcription factor binding	1	1	0.571189	0.876594	ENSTBET00000017685(MTOR)
GO:0001042	RNA polymerase I core binding	1	1	0.571189	0.876594	ENSTBET00000009778(ERBB2)
GO:0001075	transcription factor activity, RNA polymerase II core promoter sequence-specific binding involved in preinitiation complex assembly	1	1	0.571189	0.876594	ENSTBET00000006638(DACH1)
GO:0001093	TFIIB-class transcription factor binding	1	1	0.571189	0.876594	ENSTBET00000015514(TCF4)
GO:0001094	TFIID-class transcription factor complex binding	1	1	0.571189	0.876594	ENSTBET00000014059(ERCC4)
GO:0001134	transcription regulator recruiting activity	1	1	0.571189	0.876594	ENSTBET00000014066(NCOA3)
GO:0001135	RNA polymerase II transcription regulator recruiting activity	1	1	0.571189	0.876594	ENSTBET00000014066(NCOA3)
GO:0001156	TFIIIC-class transcription factor complex binding	1	1	0.571189	0.876594	ENSTBET00000017685(MTOR)
GO:0001163	RNA polymerase I regulatory region sequence-specific DNA binding	1	1	0.571189	0.876594	ENSTBET00000006446(TAF1B)
GO:0001164	RNA polymerase I CORE element sequence-specific DNA binding	1	1	0.571189	0.876594	ENSTBET00000006446(TAF1B)
GO:0001179	RNA polymerase I transcription factor binding	1	1	0.571189	0.876594	ENSTBET00000013808(POLR1E)
GO:0001515	opioid peptide activity	1	1	0.571189	0.876594	ENSTBET00000010053(ZNF106)
GO:0001517	N-acetylglucosamine 6-O-sulfotransferase activity	1	1	0.571189	0.876594	ENSTBET00000007686(CHST4)
GO:0001607	neuromedin U receptor activity	1	1	0.571189	0.876594	ENSTBET00000009675(NMUR2)
GO:0001616	growth hormone secretagogue receptor activity	1	1	0.571189	0.876594	ENSTBET00000011287(GHSR)
GO:0001733	galactosylceramide sulfotransferase activity	1	1	0.571189	0.876594	ENSTBET00000017355(GAL3ST1)
GO:0001785	prostaglandin J receptor activity	1	1	0.571189	0.876594	ENSTBET00000007737(PTGDR)
GO:0001855	complement component C4b binding	1	1	0.571189	0.876594	ENSTBET00000000345(MASP2)
GO:0001872	(1->3)-beta-D-glucan binding	1	1	0.571189	0.876594	ENSTBET00000002143(PTX3)
GO:0001888	glucuronyl-galactosyl-proteoglycan 4-alpha-N-acetylglucosaminyltransferase activity	1	1	0.571189	0.876594	ENSTBET00000013894(EXTL2)
GO:0002153	steroid receptor RNA activator RNA binding	1	1	0.571189	0.876594	ENSTBET00000017361(THRA)
GO:0003692	left-handed Z-DNA binding	1	1	0.571189	0.876594	ENSTBET00000006571(ZBP1)
GO:0003841	1-acylglycerol-3-phosphate O-acyltransferase activity	1	1	0.571189	0.876594	ENSTBET00000013082(AGPAT5)
GO:0003845	11-beta-hydroxysteroid dehydrogenase [NAD(P)] activity	1	1	0.571189	0.876594	ENSTBET00000003789(HSD11B1)
GO:0003865	3-oxo-5-alpha-steroid 4-dehydrogenase activity	1	1	0.571189	0.876594	ENSTBET00000001640(SRD5A3)
GO:0003875	ADP-ribosylarginine hydrolase activity	1	1	0.571189	0.876594	ENSTBET00000016242(ADPRH)
GO:0003886	DNA (cytosine-5-)-methyltransferase activity	1	1	0.571189	0.876594	ENSTBET00000004840(DNMT3A)
GO:0003919	FMN adenylyltransferase activity	1	1	0.571189	0.876594	ENSTBET00000001101(FLAD1)
GO:0003922	GMP synthase (glutamine-hydrolyzing) activity	1	1	0.571189	0.876594	ENSTBET00000000637(GMPS)
GO:0003937	IMP cyclohydrolase activity	1	1	0.571189	0.876594	ENSTBET00000011019(ATIC)
GO:0003940	L-iduronidase activity	1	1	0.571189	0.876594	ENSTBET00000014290(IDUA)
GO:0003945	N-acetyllactosamine synthase activity	1	1	0.571189	0.876594	ENSTBET00000002039(B4GALT1)
GO:0003948	N4-(beta-N-acetylglucosaminyl)-L-asparaginase activity	1	1	0.571189	0.876594	ENSTBET00000006472(AGA)
GO:0003951	NAD+ kinase activity	1	1	0.571189	0.876594	ENSTBET00000005032(NADK)
GO:0003952	NAD+ synthase (glutamine-hydrolyzing) activity	1	1	0.571189	0.876594	ENSTBET00000013136(NADSYN1)
GO:0003958	NADPH-hemoprotein reductase activity	1	1	0.571189	0.876594	ENSTBET00000013247(MTRR)
GO:0003975	UDP-N-acetylglucosamine-dolichyl-phosphate N-acetylglucosaminephosphotransferase activity	1	1	0.571189	0.876594	ENSTBET00000011036(DPAGT1)
GO:0003985	acetyl-CoA C-acetyltransferase activity	1	1	0.571189	0.876594	ENSTBET00000007239(ACAT1)
GO:0003987	acetate-CoA ligase activity	1	1	0.571189	0.876594	ENSTBET00000010093(ACSS2)
GO:0003996	acyl-CoA ligase activity	1	1	0.571189	0.876594	ENSTBET00000017696(ACSM1)
GO:0004001	adenosine kinase activity	1	1	0.571189	0.876594	ENSTBET00000000457(ADK)
GO:0004042	acetyl-CoA:L-glutamate N-acetyltransferase activity	1	1	0.571189	0.876594	ENSTBET00000006530(NAGS)
GO:0004043	L-aminoadipate-semialdehyde dehydrogenase activity	1	1	0.571189	0.876594	ENSTBET00000003945(ALDH7A1)
GO:0004044	amidophosphoribosyltransferase activity	1	1	0.571189	0.876594	ENSTBET00000005922(PPAT)
GO:0004047	aminomethyltransferase activity	1	1	0.571189	0.876594	ENSTBET00000004162(AMT)
GO:0004051	arachidonate 5-lipoxygenase activity	1	1	0.571189	0.876594	ENSTBET00000007034(ALOX5)
GO:0004052	arachidonate 12-lipoxygenase activity	1	1	0.571189	0.876594	ENSTBET00000015117(ALOX15)
GO:0004053	arginase activity	1	1	0.571189	0.876594	ENSTBET00000008096(ARG1)
GO:0004055	argininosuccinate synthase activity	1	1	0.571189	0.876594	ENSTBET00000004815(ASS1)
GO:0004056	argininosuccinate lyase activity	1	1	0.571189	0.876594	ENSTBET00000015347(-)
GO:0004058	aromatic-L-amino-acid decarboxylase activity	1	1	0.571189	0.876594	ENSTBET00000004242(DDC)
GO:0004060	arylamine N-acetyltransferase activity	1	1	0.571189	0.876594	ENSTBET00000011444(AANAT)
GO:0004084	branched-chain-amino-acid transaminase activity	1	1	0.571189	0.876594	ENSTBET00000017622(BCAT2)
GO:0004087	carbamoyl-phosphate synthase (ammonia) activity	1	1	0.571189	0.876594	ENSTBET00000004634(CPS1)
GO:0004088	carbamoyl-phosphate synthase (glutamine-hydrolyzing) activity	1	1	0.571189	0.876594	ENSTBET00000004634(CPS1)
GO:0004092	carnitine O-acetyltransferase activity	1	1	0.571189	0.876594	ENSTBET00000011572(CRAT)
GO:0004095	carnitine O-palmitoyltransferase activity	1	1	0.571189	0.876594	ENSTBET00000016224(CPT1A)
GO:0004133	glycogen debranching enzyme activity	1	1	0.571189	0.876594	ENSTBET00000014305(AGL)
GO:0004134	4-alpha-glucanotransferase activity	1	1	0.571189	0.876594	ENSTBET00000014305(AGL)
GO:0004135	amylo-alpha-1,6-glucosidase activity	1	1	0.571189	0.876594	ENSTBET00000014305(AGL)
GO:0004138	deoxyguanosine kinase activity	1	1	0.571189	0.876594	ENSTBET00000014888(DGUOK)
GO:0004145	diamine N-acetyltransferase activity	1	1	0.571189	0.876594	ENSTBET00000002619(SAT2)
GO:0004163	diphosphomevalonate decarboxylase activity	1	1	0.571189	0.876594	ENSTBET00000009881(MVD)
GO:0004164	diphthine synthase activity	1	1	0.571189	0.876594	ENSTBET00000014308(DPH5)
GO:0004307	ethanolaminephosphotransferase activity	1	1	0.571189	0.876594	ENSTBET00000010583(EPT1)
GO:0004325	ferrochelatase activity	1	1	0.571189	0.876594	ENSTBET00000015039(FECH)
GO:0004326	tetrahydrofolylpolyglutamate synthase activity	1	1	0.571189	0.876594	ENSTBET00000000046(FPGS)
GO:0004335	galactokinase activity	1	1	0.571189	0.876594	ENSTBET00000006358(GALK2)
GO:0004336	galactosylceramidase activity	1	1	0.571189	0.876594	ENSTBET00000003269(GALC)
GO:0004337	geranyltranstransferase activity	1	1	0.571189	0.876594	ENSTBET00000004274(GGPS1)
GO:0004339	glucan 1,4-alpha-glucosidase activity	1	1	0.571189	0.876594	ENSTBET00000012045(ZSCAN20)
GO:0004340	glucokinase activity	1	1	0.571189	0.876594	ENSTBET00000016369(HK1)
GO:0004347	glucose-6-phosphate isomerase activity	1	1	0.571189	0.876594	ENSTBET00000003763(GPI)
GO:0004349	glutamate 5-kinase activity	1	1	0.571189	0.876594	ENSTBET00000010175(ALDH18A1)
GO:0004350	glutamate-5-semialdehyde dehydrogenase activity	1	1	0.571189	0.876594	ENSTBET00000010175(ALDH18A1)
GO:0004365	glyceraldehyde-3-phosphate dehydrogenase (NAD+) (phosphorylating) activity	1	1	0.571189	0.876594	ENSTBET00000008609(GAPDHS)
GO:0004370	glycerol kinase activity	1	1	0.571189	0.876594	ENSTBET00000010225(GK2)
GO:0004375	glycine dehydrogenase (decarboxylating) activity	1	1	0.571189	0.876594	ENSTBET00000004122(GLDC)
GO:0004408	holocytochrome-c synthase activity	1	1	0.571189	0.876594	ENSTBET00000002658(HCCS)
GO:0004411	homogentisate 1,2-dioxygenase activity	1	1	0.571189	0.876594	ENSTBET00000005102(HGD)
GO:0004445	inositol-polyphosphate 5-phosphatase activity	1	1	0.571189	0.876594	ENSTBET00000000110(INPP5D)
GO:0004452	isopentenyl-diphosphate delta-isomerase activity	1	1	0.571189	0.876594	ENSTBET00000009537(IDI2)
GO:0004461	lactose synthase activity	1	1	0.571189	0.876594	ENSTBET00000002039(B4GALT1)
GO:0004463	leukotriene-A4 hydrolase activity	1	1	0.571189	0.876594	ENSTBET00000015423(LTA4H)
GO:0004468	lysine N-acetyltransferase activity, acting on acetyl phosphate as donor	1	1	0.571189	0.876594	ENSTBET00000003099(EP300)
GO:0004474	malate synthase activity	1	1	0.571189	0.876594	ENSTBET00000002879(CLYBL)
GO:0004476	mannose-6-phosphate isomerase activity	1	1	0.571189	0.876594	ENSTBET00000014463(MPI)
GO:0004483	mRNA (nucleoside-2'-O-)-methyltransferase activity	1	1	0.571189	0.876594	ENSTBET00000012483(CMTR1)
GO:0004484	mRNA guanylyltransferase activity	1	1	0.571189	0.876594	ENSTBET00000000868(RNGTT)
GO:0004487	methylenetetrahydrofolate dehydrogenase (NAD+) activity	1	1	0.571189	0.876594	ENSTBET00000013502(MTHFD1)
GO:0004491	methylmalonate-semialdehyde dehydrogenase (acylating) activity	1	1	0.571189	0.876594	ENSTBET00000005348(ALDH6A1)
GO:0004494	methylmalonyl-CoA mutase activity	1	1	0.571189	0.876594	ENSTBET00000002535(MUT)
GO:0004503	monophenol monooxygenase activity	1	1	0.571189	0.876594	ENSTBET00000003712(TYR)
GO:0004506	squalene monooxygenase activity	1	1	0.571189	0.876594	ENSTBET00000003063(SQLE)
GO:0004512	inositol-3-phosphate synthase activity	1	1	0.571189	0.876594	ENSTBET00000010246(ISYNA1)
GO:0004565	beta-galactosidase activity	1	1	0.571189	0.876594	ENSTBET00000015246(GLB1L)
GO:0004566	beta-glucuronidase activity	1	1	0.571189	0.876594	ENSTBET00000004410(GUSB)
GO:0004573	mannosyl-oligosaccharide glucosidase activity	1	1	0.571189	0.876594	ENSTBET00000017676(MOGS)
GO:0004583	dolichyl-phosphate-glucose-glycolipid alpha-glucosyltransferase activity	1	1	0.571189	0.876594	ENSTBET00000007527(-)
GO:0004585	ornithine carbamoyltransferase activity	1	1	0.571189	0.876594	ENSTBET00000009277(OTC)
GO:0004591	oxoglutarate dehydrogenase (succinyl-transferring) activity	1	1	0.571189	0.876594	ENSTBET00000007986(OGDH)
GO:0004595	pantetheine-phosphate adenylyltransferase activity	1	1	0.571189	0.876594	ENSTBET00000001202(COASY)
GO:0004630	phospholipase D activity	1	1	0.571189	0.876594	ENSTBET00000012993(GPLD1)
GO:0004637	phosphoribosylamine-glycine ligase activity	1	1	0.571189	0.876594	ENSTBET00000001760(GART)
GO:0004641	phosphoribosylformylglycinamidine cyclo-ligase activity	1	1	0.571189	0.876594	ENSTBET00000001760(GART)
GO:0004642	phosphoribosylformylglycinamidine synthase activity	1	1	0.571189	0.876594	ENSTBET00000008883(PFAS)
GO:0004643	phosphoribosylaminoimidazolecarboxamide formyltransferase activity	1	1	0.571189	0.876594	ENSTBET00000011019(ATIC)
GO:0004644	phosphoribosylglycinamide formyltransferase activity	1	1	0.571189	0.876594	ENSTBET00000001760(GART)
GO:0004651	polynucleotide 5'-phosphatase activity	1	1	0.571189	0.876594	ENSTBET00000014589(DUSP11)
GO:0004655	porphobilinogen synthase activity	1	1	0.571189	0.876594	ENSTBET00000004343(ALAD)
GO:0004658	propionyl-CoA carboxylase activity	1	1	0.571189	0.876594	ENSTBET00000000614(PCCA)
GO:0004671	protein C-terminal S-isoprenylcysteine carboxyl O-methyltransferase activity	1	1	0.571189	0.876594	ENSTBET00000001949(ICMT)
GO:0004676	3-phosphoinositide-dependent protein kinase activity	1	1	0.571189	0.876594	ENSTBET00000016197(PDPK1)
GO:0004690	cyclic nucleotide-dependent protein kinase activity	1	1	0.571189	0.876594	ENSTBET00000013269(PRKACB)
GO:0004691	cAMP-dependent protein kinase activity	1	1	0.571189	0.876594	ENSTBET00000013269(PRKACB)
GO:0004698	calcium-dependent protein kinase C activity	1	1	0.571189	0.876594	ENSTBET00000002543(PRKCA)
GO:0004706	JUN kinase kinase kinase activity	1	1	0.571189	0.876594	ENSTBET00000012982(MAP3K1)
GO:0004711	ribosomal protein S6 kinase activity	1	1	0.571189	0.876594	ENSTBET00000016020(RPS6KA2)
GO:0004744	retinal isomerase activity	1	1	0.571189	0.876594	ENSTBET00000003504(RPE65)
GO:0004747	ribokinase activity	1	1	0.571189	0.876594	ENSTBET00000009139(RBKS)
GO:0004751	ribose-5-phosphate isomerase activity	1	1	0.571189	0.876594	ENSTBET00000002968(RPIA)
GO:0004753	saccharopine dehydrogenase activity	1	1	0.571189	0.876594	ENSTBET00000004692(AASS)
GO:0004756	selenide, water dikinase activity	1	1	0.571189	0.876594	ENSTBET00000001491(SEPHS2)
GO:0004757	sepiapterin reductase activity	1	1	0.571189	0.876594	ENSTBET00000009195(SPR)
GO:0004788	thiamine diphosphokinase activity	1	1	0.571189	0.876594	ENSTBET00000014807(TPK1)
GO:0004796	thromboxane-A synthase activity	1	1	0.571189	0.876594	ENSTBET00000009232(TBXAS1)
GO:0004799	thymidylate synthase activity	1	1	0.571189	0.876594	ENSTBET00000000725(TYMS)
GO:0004800	thyroxine 5'-deiodinase activity	1	1	0.571189	0.876594	ENSTBET00000011632(DIO2)
GO:0004801	sedoheptulose-7-phosphate:D-glyceraldehyde-3-phosphate glyceronetransferase activity	1	1	0.571189	0.876594	ENSTBET00000004120(TALDO1)
GO:0004802	transketolase activity	1	1	0.571189	0.876594	ENSTBET00000012127(TKT)
GO:0004803	transposase activity	1	1	0.571189	0.876594	ENSTBET00000017382(THAP9)
GO:0004807	triose-phosphate isomerase activity	1	1	0.571189	0.876594	ENSTBET00000002446(TPI1)
GO:0004810	tRNA adenylyltransferase activity	1	1	0.571189	0.876594	ENSTBET00000006362(TRNT1)
GO:0004817	cysteine-tRNA ligase activity	1	1	0.571189	0.876594	ENSTBET00000013059(CARS)
GO:0004819	glutamine-tRNA ligase activity	1	1	0.571189	0.876594	ENSTBET00000006140(QARS)
GO:0004820	glycine-tRNA ligase activity	1	1	0.571189	0.876594	ENSTBET00000008991(GARS)
GO:0004827	proline-tRNA ligase activity	1	1	0.571189	0.876594	ENSTBET00000008411(EPRS)
GO:0004828	serine-tRNA ligase activity	1	1	0.571189	0.876594	ENSTBET00000007015(SARS)
GO:0004829	threonine-tRNA ligase activity	1	1	0.571189	0.876594	ENSTBET00000001155(TARSL2)
GO:0004838	L-tyrosine:2-oxoglutarate aminotransferase activity	1	1	0.571189	0.876594	ENSTBET00000007778(TAT)
GO:0004850	uridine phosphorylase activity	1	1	0.571189	0.876594	ENSTBET00000010137(UPP1)
GO:0004852	uroporphyrinogen-III synthase activity	1	1	0.571189	0.876594	ENSTBET00000002002(UROS)
GO:0004853	uroporphyrinogen decarboxylase activity	1	1	0.571189	0.876594	ENSTBET00000015929(UROD)
GO:0004874	aryl hydrocarbon receptor activity	1	1	0.571189	0.876594	ENSTBET00000004979(ARNT)
GO:0004875	complement receptor activity	1	1	0.571189	0.876594	ENSTBET00000007466(CR2)
GO:0004883	glucocorticoid receptor activity	1	1	0.571189	0.876594	ENSTBET00000016284(NR3C1)
GO:0004903	growth hormone receptor activity	1	1	0.571189	0.876594	ENSTBET00000015416(GHR)
GO:0004921	interleukin-11 receptor activity	1	1	0.571189	0.876594	ENSTBET00000016213(IL6ST)
GO:0004939	beta-adrenergic receptor activity	1	1	0.571189	0.876594	ENSTBET00000004044(ADRB2)
GO:0004941	beta2-adrenergic receptor activity	1	1	0.571189	0.876594	ENSTBET00000004044(ADRB2)
GO:0004949	cannabinoid receptor activity	1	1	0.571189	0.876594	ENSTBET00000013069(GPR55)
GO:0004956	prostaglandin D receptor activity	1	1	0.571189	0.876594	ENSTBET00000007737(PTGDR)
GO:0004958	prostaglandin F receptor activity	1	1	0.571189	0.876594	ENSTBET00000014878(PTGFR)
GO:0004969	histamine receptor activity	1	1	0.571189	0.876594	ENSTBET00000001021(HRH4)
GO:0004974	leukotriene receptor activity	1	1	0.571189	0.876594	ENSTBET00000012222(CYSLTR1)
GO:0004996	thyroid-stimulating hormone receptor activity	1	1	0.571189	0.876594	ENSTBET00000003687(TSHR)
GO:0005000	vasopressin receptor activity	1	1	0.571189	0.876594	ENSTBET00000004941(INPP5K)
GO:0005001	transmembrane receptor protein tyrosine phosphatase activity	1	1	0.571189	0.876594	ENSTBET00000001692(PTPRM)
GO:0005006	epidermal growth factor-activated receptor activity	1	1	0.571189	0.876594	ENSTBET00000013673(EFEMP1)
GO:0005008	hepatocyte growth factor-activated receptor activity	1	1	0.571189	0.876594	ENSTBET00000006573(MET)
GO:0005009	insulin-activated receptor activity	1	1	0.571189	0.876594	ENSTBET00000000208(INSR)
GO:0005020	stem cell factor receptor activity	1	1	0.571189	0.876594	ENSTBET00000002248(KIT)
GO:0005026	transforming growth factor beta receptor activity, type II	1	1	0.571189	0.876594	ENSTBET00000014415(TGFBR2)
GO:0005034	osmosensor activity	1	1	0.571189	0.876594	ENSTBET00000014296(TRPV4)
GO:0005042	netrin receptor activity	1	1	0.571189	0.876594	ENSTBET00000009168(UNC5C)
GO:0005047	signal recognition particle binding	1	1	0.571189	0.876594	ENSTBET00000007420(SRP72)
GO:0005052	peroxisome matrix targeting signal-1 binding	1	1	0.571189	0.876594	ENSTBET00000015825(PEX5L)
GO:0005055	laminin receptor activity	1	1	0.571189	0.876594	ENSTBET00000017239(BCAM)
GO:0005131	growth hormone receptor binding	1	1	0.571189	0.876594	ENSTBET00000017600(TYK2)
GO:0005137	interleukin-5 receptor binding	1	1	0.571189	0.876594	ENSTBET00000013958(SDCBP)
GO:0005139	interleukin-7 receptor binding	1	1	0.571189	0.876594	ENSTBET00000007176(IL7)
GO:0005150	interleukin-1, type I receptor binding	1	1	0.571189	0.876594	ENSTBET00000008132(IL1RN)
GO:0005151	interleukin-1, type II receptor binding	1	1	0.571189	0.876594	ENSTBET00000008132(IL1RN)
GO:0005152	interleukin-1 receptor antagonist activity	1	1	0.571189	0.876594	ENSTBET00000008132(IL1RN)
GO:0005169	neurotrophin TRKB receptor binding	1	1	0.571189	0.876594	ENSTBET00000001333(EFNA5)
GO:0005185	neurohypophyseal hormone activity	1	1	0.571189	0.876594	ENSTBET00000005396(OXT)
GO:0005220	inositol 1,4,5-trisphosphate-sensitive calcium-release channel activity	1	1	0.571189	0.876594	ENSTBET00000000873(ITPR2)
GO:0005222	intracellular cAMP-activated cation channel activity	1	1	0.571189	0.876594	ENSTBET00000011991(HCN1)
GO:0005225	volume-sensitive anion channel activity	1	1	0.571189	0.876594	ENSTBET00000016578(CLCN3)
GO:0005275	amine transmembrane transporter activity	1	1	0.571189	0.876594	ENSTBET00000016161(SLC22A16)
GO:0005290	L-histidine transmembrane transporter activity	1	1	0.571189	0.876594	ENSTBET00000001055(SLC38A7)
GO:0005298	proline:sodium symporter activity	1	1	0.571189	0.876594	ENSTBET00000004750(SLC6A15)
GO:0005335	serotonin:sodium symporter activity	1	1	0.571189	0.876594	ENSTBET00000004372(SLC6A4)
GO:0005459	UDP-galactose transmembrane transporter activity	1	1	0.571189	0.876594	ENSTBET00000008798(SLC35A2)
GO:0005462	UDP-N-acetylglucosamine transmembrane transporter activity	1	1	0.571189	0.876594	ENSTBET00000012812(SLC35B4)
GO:0005464	UDP-xylose transmembrane transporter activity	1	1	0.571189	0.876594	ENSTBET00000012812(SLC35B4)
GO:0005503	all-trans retinal binding	1	1	0.571189	0.876594	ENSTBET00000015769(ADH4)
GO:0005534	galactose binding	1	1	0.571189	0.876594	ENSTBET00000000053(ENG)
GO:0005542	folic acid binding	1	1	0.571189	0.876594	ENSTBET00000015977(FTCD)
GO:0008109	N-acetyllactosaminide beta-1,6-N-acetylglucosaminyltransferase activity	1	1	0.571189	0.876594	ENSTBET00000005666(GCNT2)
GO:0008115	sarcosine oxidase activity	1	1	0.571189	0.876594	ENSTBET00000004249(PIPOX)
GO:0008142	oxysterol binding	1	1	0.571189	0.876594	ENSTBET00000003071(RORA)
GO:0008193	tRNA guanylyltransferase activity	1	1	0.571189	0.876594	ENSTBET00000000783(THG1L)
GO:0008251	tRNA-specific adenosine deaminase activity	1	1	0.571189	0.876594	ENSTBET00000015815(ADAT1)
GO:0008254	3'-nucleotidase activity	1	1	0.571189	0.876594	ENSTBET00000010097(IMPAD1)
GO:0008294	calcium- and calmodulin-responsive adenylate cyclase activity	1	1	0.571189	0.876594	ENSTBET00000017162(ADCY6)
GO:0008309	double-stranded DNA exodeoxyribonuclease activity	1	1	0.571189	0.876594	ENSTBET00000003308(EXO1)
GO:0008384	IkappaB kinase activity	1	1	0.571189	0.876594	ENSTBET00000002061(IKBKE)
GO:0008426	protein kinase C inhibitor activity	1	1	0.571189	0.876594	ENSTBET00000014570(HSPB1)
GO:0008455	alpha-1,6-mannosylglycoprotein 2-beta-N-acetylglucosaminyltransferase activity	1	1	0.571189	0.876594	ENSTBET00000004856(MGAT2)
GO:0008457	beta-galactosyl-N-acetylglucosaminylgalactosylglucosyl-ceramide beta-1,3-acetylglucosaminyltransferase activity	1	1	0.571189	0.876594	ENSTBET00000004752(B3GNT5)
GO:0008458	carnitine O-octanoyltransferase activity	1	1	0.571189	0.876594	ENSTBET00000002763(CROT)
GO:0008459	chondroitin 6-sulfotransferase activity	1	1	0.571189	0.876594	ENSTBET00000009457(CHST3)
GO:0008467	[heparan sulfate]-glucosamine 3-sulfotransferase 1 activity	1	1	0.571189	0.876594	ENSTBET00000015852(HS3ST5)
GO:0008476	protein-tyrosine sulfotransferase activity	1	1	0.571189	0.876594	ENSTBET00000003216(TPST1)
GO:0008488	gamma-glutamyl carboxylase activity	1	1	0.571189	0.876594	ENSTBET00000009190(GGCX)
GO:0008503	benzodiazepine receptor activity	1	1	0.571189	0.876594	ENSTBET00000001180(GABRA2)
GO:0008507	sodium:iodide symporter activity	1	1	0.571189	0.876594	ENSTBET00000013314(SLC5A5)
GO:0008510	sodium:bicarbonate symporter activity	1	1	0.571189	0.876594	ENSTBET00000003118(SLC4A4)
GO:0008511	sodium:potassium:chloride symporter activity	1	1	0.571189	0.876594	ENSTBET00000002737(SLC12A1)
GO:0008517	folic acid transmembrane transporter activity	1	1	0.571189	0.876594	ENSTBET00000009482(SLC46A1)
GO:0008525	phosphatidylcholine transporter activity	1	1	0.571189	0.876594	ENSTBET00000003972(ABCB4)
GO:0008531	riboflavin kinase activity	1	1	0.571189	0.876594	ENSTBET00000000236(RFK)
GO:0008532	N-acetyllactosaminide beta-1,3-N-acetylglucosaminyltransferase activity	1	1	0.571189	0.876594	ENSTBET00000005189(B4GAT1)
GO:0008603	cAMP-dependent protein kinase regulator activity	1	1	0.571189	0.876594	ENSTBET00000006497(PRKAR2B)
GO:0008832	dGTPase activity	1	1	0.571189	0.876594	ENSTBET00000009125(SAMHD1)
GO:0008889	glycerophosphodiester phosphodiesterase activity	1	1	0.571189	0.876594	ENSTBET00000012369(ENPP6)
GO:0008924	malate dehydrogenase (quinone) activity	1	1	0.571189	0.876594	ENSTBET00000009378(KIAA0100)
GO:0008940	nitrate reductase activity	1	1	0.571189	0.876594	ENSTBET00000007098(MARC2)
GO:0008955	peptidoglycan glycosyltransferase activity	1	1	0.571189	0.876594	ENSTBET00000016784(CSGALNACT1)
GO:0008963	phospho-N-acetylmuramoyl-pentapeptide-transferase activity	1	1	0.571189	0.876594	ENSTBET00000011036(DPAGT1)
GO:0008967	phosphoglycolate phosphatase activity	1	1	0.571189	0.876594	ENSTBET00000008502(APTX)
GO:0008973	phosphopentomutase activity	1	1	0.571189	0.876594	ENSTBET00000014441(PGM2)
GO:0009008	DNA-methyltransferase activity	1	1	0.571189	0.876594	ENSTBET00000004840(DNMT3A)
GO:0009674	potassium:sodium symporter activity	1	1	0.571189	0.876594	ENSTBET00000002737(SLC12A1)
GO:0009931	calcium-dependent protein serine/threonine kinase activity	1	1	0.571189	0.876594	ENSTBET00000002543(PRKCA)
GO:0010698	acetyltransferase activator activity	1	1	0.571189	0.876594	ENSTBET00000015660(BCAS3)
GO:0010852	cyclase inhibitor activity	1	1	0.571189	0.876594	ENSTBET00000001665(PDZD3)
GO:0010854	adenylate cyclase regulator activity	1	1	0.571189	0.876594	ENSTBET00000013308(GRM7)
GO:0010855	adenylate cyclase inhibitor activity	1	1	0.571189	0.876594	ENSTBET00000013308(GRM7)
GO:0015132	prostaglandin transmembrane transporter activity	1	1	0.571189	0.876594	ENSTBET00000014108(SLCO2A1)
GO:0015136	sialic acid transmembrane transporter activity	1	1	0.571189	0.876594	ENSTBET00000004228(SLC17A5)
GO:0015137	citrate transmembrane transporter activity	1	1	0.571189	0.876594	ENSTBET00000008001(SLC13A5)
GO:0015141	succinate transmembrane transporter activity	1	1	0.571189	0.876594	ENSTBET00000008001(SLC13A5)
GO:0015142	tricarboxylic acid transmembrane transporter activity	1	1	0.571189	0.876594	ENSTBET00000008001(SLC13A5)
GO:0015182	L-asparagine transmembrane transporter activity	1	1	0.571189	0.876594	ENSTBET00000001055(SLC38A7)
GO:0015185	gamma-aminobutyric acid transmembrane transporter activity	1	1	0.571189	0.876594	ENSTBET00000010237(SLC32A1)
GO:0015190	L-leucine transmembrane transporter activity	1	1	0.571189	0.876594	ENSTBET00000001055(SLC38A7)
GO:0015191	L-methionine transmembrane transporter activity	1	1	0.571189	0.876594	ENSTBET00000001055(SLC38A7)
GO:0015196	L-tryptophan transmembrane transporter activity	1	1	0.571189	0.876594	ENSTBET00000005093(SLC36A4)
GO:0015227	acyl carnitine transmembrane transporter activity	1	1	0.571189	0.876594	ENSTBET00000007150(SLC25A29)
GO:0015275	stretch-activated, cation-selective, calcium channel activity	1	1	0.571189	0.876594	ENSTBET00000014296(TRPV4)
GO:0015334	high-affinity oligopeptide transmembrane transporter activity	1	1	0.571189	0.876594	ENSTBET00000009701(SLC15A2)
GO:0015347	sodium-independent organic anion transmembrane transporter activity	1	1	0.571189	0.876594	ENSTBET00000000523(SLC22A6)
GO:0015355	secondary active monocarboxylate transmembrane transporter activity	1	1	0.571189	0.876594	ENSTBET00000010237(SLC32A1)
GO:0015362	high-affinity sodium:dicarboxylate symporter activity	1	1	0.571189	0.876594	ENSTBET00000016315(SLC13A3)
GO:0015386	potassium:proton antiporter activity	1	1	0.571189	0.876594	ENSTBET00000001790(SLC9A8)
GO:0015389	pyrimidine- and adenine-specific:sodium symporter activity	1	1	0.571189	0.876594	ENSTBET00000009821(SLC28A3)
GO:0015390	purine-specific nucleoside:sodium symporter activity	1	1	0.571189	0.876594	ENSTBET00000009821(SLC28A3)
GO:0015391	nucleobase:cation symporter activity	1	1	0.571189	0.876594	ENSTBET00000009821(SLC28A3)
GO:0015410	manganese-transporting ATPase activity	1	1	0.571189	0.876594	ENSTBET00000007309(ATP2C1)
GO:0015439	heme-transporting ATPase activity	1	1	0.571189	0.876594	ENSTBET00000014746(ABCB6)
GO:0015495	gamma-aminobutyric acid:proton symporter activity	1	1	0.571189	0.876594	ENSTBET00000010237(SLC32A1)
GO:0015658	branched-chain amino acid transmembrane transporter activity	1	1	0.571189	0.876594	ENSTBET00000001055(SLC38A7)
GO:0015925	galactosidase activity	1	1	0.571189	0.876594	ENSTBET00000015246(GLB1L)
GO:0016005	phospholipase A2 activator activity	1	1	0.571189	0.876594	ENSTBET00000001495(PLAA)
GO:0016165	linoleate 13S-lipoxygenase activity	1	1	0.571189	0.876594	ENSTBET00000004306(ALOX12)
GO:0016230	sphingomyelin phosphodiesterase activator activity	1	1	0.571189	0.876594	ENSTBET00000010106(STX4)
GO:0016277	[myelin basic protein]-arginine N-methyltransferase activity	1	1	0.571189	0.876594	ENSTBET00000015374(PRMT7)
GO:0016300	tRNA (uracil) methyltransferase activity	1	1	0.571189	0.876594	ENSTBET00000002726(ALKBH8)
GO:0016312	inositol bisphosphate phosphatase activity	1	1	0.571189	0.876594	ENSTBET00000004941(INPP5K)
GO:0016403	dimethylargininase activity	1	1	0.571189	0.876594	ENSTBET00000001360(DDAH1)
GO:0016414	O-octanoyltransferase activity	1	1	0.571189	0.876594	ENSTBET00000002763(CROT)
GO:0016416	O-palmitoyltransferase activity	1	1	0.571189	0.876594	ENSTBET00000016224(CPT1A)
GO:0016427	tRNA (cytosine) methyltransferase activity	1	1	0.571189	0.876594	ENSTBET00000014725(NSUN2)
GO:0016428	tRNA (cytosine-5-)-methyltransferase activity	1	1	0.571189	0.876594	ENSTBET00000014725(NSUN2)
GO:0016453	C-acetyltransferase activity	1	1	0.571189	0.876594	ENSTBET00000007239(ACAT1)
GO:0016503	pheromone receptor activity	1	1	0.571189	0.876594	ENSTBET00000007594(VN1R4)
GO:0016520	growth hormone-releasing hormone receptor activity	1	1	0.571189	0.876594	ENSTBET00000011287(GHSR)
GO:0016608	growth hormone-releasing hormone activity	1	1	0.571189	0.876594	ENSTBET00000008380(GHRH)
GO:0016642	oxidoreductase activity, acting on the CH-NH2 group of donors, disulfide as acceptor	1	1	0.571189	0.876594	ENSTBET00000004122(GLDC)
GO:0016661	oxidoreductase activity, acting on other nitrogenous compounds as donors	1	1	0.571189	0.876594	ENSTBET00000007098(MARC2)
GO:0016781	phosphotransferase activity, paired acceptors	1	1	0.571189	0.876594	ENSTBET00000001491(SEPHS2)
GO:0016784	3-mercaptopyruvate sulfurtransferase activity	1	1	0.571189	0.876594	ENSTBET00000006548(MPST)
GO:0016793	triphosphoric monoester hydrolase activity	1	1	0.571189	0.876594	ENSTBET00000009125(SAMHD1)
GO:0016812	hydrolase activity, acting on carbon-nitrogen (but not peptide) bonds, in cyclic amides	1	1	0.571189	0.876594	ENSTBET00000014719(AMDHD1)
GO:0016872	intramolecular lyase activity	1	1	0.571189	0.876594	ENSTBET00000010246(ISYNA1)
GO:0016882	cyclo-ligase activity	1	1	0.571189	0.876594	ENSTBET00000001760(GART)
GO:0016913	follicle-stimulating hormone activity	1	1	0.571189	0.876594	ENSTBET00000006188(FSHB)
GO:0016920	pyroglutamyl-peptidase activity	1	1	0.571189	0.876594	ENSTBET00000011200(PGPEP1)
GO:0016971	flavin-linked sulfhydryl oxidase activity	1	1	0.571189	0.876594	ENSTBET00000000318(QSOX1)
GO:0016990	arginine deiminase activity	1	1	0.571189	0.876594	ENSTBET00000009242(PADI4)
GO:0016992	lipoate synthase activity	1	1	0.571189	0.876594	ENSTBET00000006409(LIAS)
GO:0017005	3'-tyrosyl-DNA phosphodiesterase activity	1	1	0.571189	0.876594	ENSTBET00000002580(TDP1)
GO:0017061	S-methyl-5-thioadenosine phosphorylase activity	1	1	0.571189	0.876594	ENSTBET00000001500(-)
GO:0017064	fatty acid amide hydrolase activity	1	1	0.571189	0.876594	ENSTBET00000014399(FAAH)
GO:0017065	single-strand selective uracil DNA N-glycosylase activity	1	1	0.571189	0.876594	ENSTBET00000007908(SMUG1)
GO:0017089	glycolipid transporter activity	1	1	0.571189	0.876594	ENSTBET00000009429(PLEKHA8)
GO:0017125	deoxycytidyl transferase activity	1	1	0.571189	0.876594	ENSTBET00000001178(REV1)
GO:0017129	triglyceride binding	1	1	0.571189	0.876594	ENSTBET00000001752(CETP)
GO:0017151	DEAD/H-box RNA helicase binding	1	1	0.571189	0.876594	ENSTBET00000003405(POT1)
GO:0017169	CDP-alcohol phosphatidyltransferase activity	1	1	0.571189	0.876594	ENSTBET00000010583(EPT1)
GO:0018112	proline racemase activity	1	1	0.571189	0.876594	ENSTBET00000002405(L3HYPDH)
GO:0018467	formaldehyde dehydrogenase activity	1	1	0.571189	0.876594	ENSTBET00000015606(ADH5)
GO:0019115	benzaldehyde dehydrogenase activity	1	1	0.571189	0.876594	ENSTBET00000015769(ADH4)
GO:0019198	transmembrane receptor protein phosphatase activity	1	1	0.571189	0.876594	ENSTBET00000001692(PTPRM)
GO:0019202	amino acid kinase activity	1	1	0.571189	0.876594	ENSTBET00000010175(ALDH18A1)
GO:0019770	IgG receptor activity	1	1	0.571189	0.876594	ENSTBET00000015026(-)
GO:0019781	NEDD8 activating enzyme activity	1	1	0.571189	0.876594	ENSTBET00000009583(UBA3)
GO:0019797	procollagen-proline 3-dioxygenase activity	1	1	0.571189	0.876594	ENSTBET00000004999(P3H2)
GO:0019799	tubulin N-acetyltransferase activity	1	1	0.571189	0.876594	ENSTBET00000015346(ATAT1)
GO:0019826	oxygen sensor activity	1	1	0.571189	0.876594	ENSTBET00000013539(EGLN2)
GO:0019948	SUMO activating enzyme activity	1	1	0.571189	0.876594	ENSTBET00000007965(SAE1)
GO:0019964	interferon-gamma binding	1	1	0.571189	0.876594	ENSTBET00000000924(KLHL20)
GO:0019970	interleukin-11 binding	1	1	0.571189	0.876594	ENSTBET00000016213(IL6ST)
GO:0019975	interleukin-17 binding	1	1	0.571189	0.876594	ENSTBET00000002497(IL12A)
GO:0019992	diacylglycerol binding	1	1	0.571189	0.876594	ENSTBET00000014356(RASGRP1)
GO:0030023	extracellular matrix constituent conferring elasticity	1	1	0.571189	0.876594	ENSTBET00000002175(EMILIN1)
GO:0030060	L-malate dehydrogenase activity	1	1	0.571189	0.876594	ENSTBET00000003180(MDH2)
GO:0030108	HLA-A specific activating MHC class I receptor activity	1	1	0.571189	0.876594	ENSTBET00000004694(CTSH)
GO:0030156	benzodiazepine receptor binding	1	1	0.571189	0.876594	ENSTBET00000014120(BZRAP1)
GO:0030184	nitric oxide transmembrane transporter activity	1	1	0.571189	0.876594	ENSTBET00000003896(AQP1)
GO:0030226	apolipoprotein receptor activity	1	1	0.571189	0.876594	ENSTBET00000010394(ABCA1)
GO:0030251	guanylate cyclase inhibitor activity	1	1	0.571189	0.876594	ENSTBET00000001665(PDZD3)
GO:0030294	receptor signaling protein tyrosine kinase inhibitor activity	1	1	0.571189	0.876594	ENSTBET00000001257(HYAL2)
GO:0030298	receptor signaling protein tyrosine kinase activator activity	1	1	0.571189	0.876594	ENSTBET00000002336(CCL5)
GO:0030343	vitamin D3 25-hydroxylase activity	1	1	0.571189	0.876594	ENSTBET00000004642(CYP2R1)
GO:0030348	syntaxin-3 binding	1	1	0.571189	0.876594	ENSTBET00000002570(STXBP2)
GO:0030368	interleukin-17 receptor activity	1	1	0.571189	0.876594	ENSTBET00000005372(IL17RC)
GO:0030379	neurotensin receptor activity, non-G protein-coupled	1	1	0.571189	0.876594	ENSTBET00000002502(SORT1)
GO:0030622	U4atac snRNA binding	1	1	0.571189	0.876594	ENSTBET00000010748(SNU13)
GO:0030624	U6atac snRNA binding	1	1	0.571189	0.876594	ENSTBET00000008906(SART3)
GO:0030729	acetoacetate-CoA ligase activity	1	1	0.571189	0.876594	ENSTBET00000014875(AACS)
GO:0030735	carnosine N-methyltransferase activity	1	1	0.571189	0.876594	ENSTBET00000011668(CARNMT1)
GO:0030975	thiamine binding	1	1	0.571189	0.876594	ENSTBET00000014807(TPK1)
GO:0031208	POZ domain binding	1	1	0.571189	0.876594	ENSTBET00000010646(CUL3)
GO:0031531	thyrotropin-releasing hormone receptor binding	1	1	0.571189	0.876594	ENSTBET00000010567(PSMC5)
GO:0031682	G-protein gamma-subunit binding	1	1	0.571189	0.876594	ENSTBET00000000897(GNB5)
GO:0031695	alpha-2B adrenergic receptor binding	1	1	0.571189	0.876594	ENSTBET00000005359(APLP1)
GO:0031696	alpha-2C adrenergic receptor binding	1	1	0.571189	0.876594	ENSTBET00000005359(APLP1)
GO:0031699	beta-3 adrenergic receptor binding	1	1	0.571189	0.876594	ENSTBET00000002695(ARRDC3)
GO:0031723	CXCR4 chemokine receptor binding	1	1	0.571189	0.876594	ENSTBET00000010231(TFF2)
GO:0031770	growth hormone-releasing hormone receptor binding	1	1	0.571189	0.876594	ENSTBET00000008380(GHRH)
GO:0031995	insulin-like growth factor II binding	1	1	0.571189	0.876594	ENSTBET00000000208(INSR)
[truncated: 1,122 more rows]

## Sheet: W_vs_F.P
GO analyses:biological process (BP), 400 terms satisfied the requirement of p < 0.05
[truncated: 414 more rows]
