# Supplementary material for: Comparing the hippocampal miRNA expression profiles of wild and domesticated Chinese tree shrews (Tupaia belangeri chinensis)
Source: BMC Ecol Evol. 2021 Jan 25;21:12. doi: 10.1186/s12862-020-01740-2 (PMC7853310; doi:10.1186/s12862-020-01740-2)
Supplement: Supplementary file 7 — Additional file 7: Table S6. Additional table. [file 12862_2020_1740_MOESM7_ESM.xlsx]

## Sheet: W_vs_F
KEGG analyses indicated that 38 pathways satisfied the requirement of p < 0.05
KEGG_A_class	KEGG_B_class	Pathway	W_vs_F (2353)	All (4072)	Pvalue	Qvalue	Pathway ID	Genes	K_IDs
Environmental Information Processing	Signaling molecules and interaction	ECM-receptor interaction	55	68	4.27562e-05	0.0145371	ko04512	ENSTBET00000000332(HMMR);ENSTBET00000001171(COL4A1);ENSTBET00000001192(CD44);ENSTBET00000001502(DAG1);ENSTBET00000001629(ITGB8);ENSTBET00000002601(LAMC3);ENSTBET00000002705(COL2A1);ENSTBET00000003165(LAMA1);ENSTBET00000003773(COL4A5);ENSTBET00000004395(LAMB2);ENSTBET00000005132(COL4A2);ENSTBET00000005328(ITGA1);ENSTBET00000005684(RELN);ENSTBET00000006995(COL4A4);ENSTBET00000007111(ITGA4);ENSTBET0…	K06267+K06237+K06256+K06265+K06591+K06247+K06236+K05637+K06237+K06243+K06237+K06480+K06249+K06237+K06483+K06584+K06481+K05635+K06257+K06252+K06251+K06476+K04659+K06237+K06246+K06237+K06236+K06261+K08131+K06259+K03900+K05717+K16857+K06238+K06236+K06485+K06482+K05636+K06258+K05637+K08131+K06248+K06245+K06586+K06238+K06236+K06590+K06583+K04659+K06525+K06589+K06252+K06587+K06238+K06240
Organismal Systems	Digestive system	Protein digestion and absorption	46	59	0.000878641	0.105364	ko04974	ENSTBET00000000287(ACE2);ENSTBET00000000802(ATP1A3);ENSTBET00000001171(COL4A1);ENSTBET00000001299(COL21A1);ENSTBET00000002246(KCNQ1);ENSTBET00000002605(COL14A1);ENSTBET00000002705(COL2A1);ENSTBET00000002736(CTRL);ENSTBET00000002863(COL13A1);ENSTBET00000002962(COL17A1);ENSTBET00000003016(XPNPEP2);ENSTBET00000003214(COL12A1);ENSTBET00000003324(MME);ENSTBET00000003469(ATP1A4);ENSTBET00000003773(COL4…	K09708+K01539+K06237+K16629+K04926+K08133+K06236+K09632+K16617+K07603+K14208+K08132+K01389+K01539+K06237+K08135+K06237+K08187+K16630+K06237+K01540+K08606+K06237+K13868+K06237+K14210+K06236+K05612+K08131+K01539+K06823+K06238+K05849+K06236+K05616+K05334+K01285+K08131+K06519+K06238+K06236+K01298+K04916+K14207+K06238+K13781
Metabolism	Carbohydrate metabolism	Inositol phosphate metabolism	47	61	0.00123119	0.105364	ko00562	ENSTBET00000000098(PIP5KL1);ENSTBET00000000110(INPP5D);ENSTBET00000000382(MTMR6);ENSTBET00000001377(PIKFYVE);ENSTBET00000001411(ITPKB);ENSTBET00000001539(INPP4B);ENSTBET00000001637(INPP5J);ENSTBET00000002446(TPI1);ENSTBET00000002694(PIP4K2C);ENSTBET00000002799(PLCG1);ENSTBET00000002889(PLCB1);ENSTBET00000002953(PIK3CB);ENSTBET00000003538(PLCH1);ENSTBET00000004102(MTMR2);ENSTBET00000004210(PIP4K2A…	K13712+K03084+K18083+K00921+K00911+K01109+K01106+K01803+K00920+K01116+K05858+K00922+K19006+K18081+K00920+K01107+K03103+K00923+K01106+K00888+K00140+K05858+K00469+K00922+K01099+K18083+K18086+K05860+K00923+K18082+K01110+K18082+K15759+K01858+K05858+K00914+K19006+K15909+K00922+K05859+K00920+K05857+K01099+K00888+K01109+K01099+K01099
Environmental Information Processing	Signal transduction	Phosphatidylinositol signaling system	57	76	0.00123958	0.105364	ko04070	ENSTBET00000000110(INPP5D);ENSTBET00000000382(MTMR6);ENSTBET00000000873(ITPR2);ENSTBET00000001377(PIKFYVE);ENSTBET00000001411(ITPKB);ENSTBET00000001539(INPP4B);ENSTBET00000001637(INPP5J);ENSTBET00000002158(PRKCB);ENSTBET00000002231(DGKH);ENSTBET00000002543(PRKCA);ENSTBET00000002613(DGKD);ENSTBET00000002694(PIP4K2C);ENSTBET00000002799(PLCG1);ENSTBET00000002854(DGKI);ENSTBET00000002889(PLCB1);ENSTB…	K03084+K18083+K04959+K00921+K00911+K01109+K01106+K02677+K00901+K02677+K00901+K00920+K01116+K00901+K05858+K00922+K00901+K18081+K00920+K01107+K00923+K01106+K00888+K05858+K00922+K01099+K04958+K13084+K18083+K18086+K05860+K00901+K07756+K00923+K18082+K00901+K01110+K18082+K15759+K02183+K05858+K00914+K13024+K15909+K00922+K05859+K00920+K00901+K05857+K01099+K00901+K13024+K00888+K01109+K00981+K01099+K01099
Metabolism	Amino acid metabolism	Lysine degradation	32	41	0.00528115	0.247077	ko00310	ENSTBET00000000248(EHMT1);ENSTBET00000001349(KMT2D);ENSTBET00000002725(EHHADH);ENSTBET00000003945(ALDH7A1);ENSTBET00000004249(PIPOX);ENSTBET00000004692(AASS);ENSTBET00000004705(NSD1);ENSTBET00000007239(ACAT1);ENSTBET00000007321(KMT2B);ENSTBET00000007986(OGDH);ENSTBET00000008034(SETDB2);ENSTBET00000008050(ECHS1);ENSTBET00000008705(KMT2E);ENSTBET00000008743(COLGALT1);ENSTBET00000009315(SETDB1);ENST…	K11420+K09187+K07514+K14085+K00306+K14157+K15588+K00626+K14959+K00164+K18494+K07511+K09189+K11703+K11421+K11422+K11420+K11429+K09188+K11431+K09186+K11425+K06101+K11428+K18202+K00164+K13646+K00128+K11430+K11423+K13645+K07515
Metabolism	Lipid metabolism	Fatty acid degradation	23	28	0.00581494	0.247077	ko00071	ENSTBET00000000141(CPT1B);ENSTBET00000000668(ACADVL);ENSTBET00000001004(ACSBG2);ENSTBET00000002100(ACAA2);ENSTBET00000002725(EHHADH);ENSTBET00000002842(ACSL4);ENSTBET00000003945(ALDH7A1);ENSTBET00000005869(ACOX3);ENSTBET00000007085(ACSL1);ENSTBET00000007239(ACAT1);ENSTBET00000008050(ECHS1);ENSTBET00000008761(ACSBG1);ENSTBET00000009844(ACADM);ENSTBET00000013224(ADH7);ENSTBET00000013354(ACSL5);ENST…	K19523+K09479+K15013+K07508+K07514+K01897+K14085+K00232+K01897+K00626+K07511+K15013+K00249+K13951+K01897+K00121+K00128+K13980+K13952+K13239+K08765+K07515+K07509
Organismal Systems	Endocrine system	Insulin signaling pathway	71	101	0.00596803	0.247077	ko04910	ENSTBET00000000208(INSR);ENSTBET00000000781(ELK1);ENSTBET00000000863(SLC2A4);ENSTBET00000001244(GSK3B);ENSTBET00000001305(TRIP10);ENSTBET00000001457(ACACB);ENSTBET00000001637(INPP5J);ENSTBET00000001641(RHEB);ENSTBET00000001970(PTPN1);ENSTBET00000001985(CBLC);ENSTBET00000002035(CRK);ENSTBET00000002283(PRKAR1B);ENSTBET00000002318(PTPRF);ENSTBET00000002953(PIK3CB);ENSTBET00000003299(SHC3);ENSTBET000…	K04527+K04375+K07191+K03083+K07196+K01946+K01106+K07208+K05696+K04707+K04438+K04739+K05695+K00922+K17448+K07193+K06269+K03259+K07197+K07209+K01106+K07202+K07199+K00922+K00693+K04372+K04739+K04688+K07188+K00693+K17446+K17449+K04739+K03841+K11262+K04456+K04371+K07207+K07192+K06279+K04456+K07190+K13296+K03099+K07189+K02183+K18952+K00688+K04365+K15909+K00871+K01084+K00922+K01084+K04707+K00688+K00871+…
Human Diseases	Infectious diseases	Amoebiasis	56	78	0.00701624	0.247077	ko05146	ENSTBET00000000416(IFNG);ENSTBET00000000847(ACTN1);ENSTBET00000001171(COL4A1);ENSTBET00000002041(TGFB1);ENSTBET00000002056(TLR4);ENSTBET00000002158(PRKCB);ENSTBET00000002356(ARG2);ENSTBET00000002497(IL12A);ENSTBET00000002543(PRKCA);ENSTBET00000002601(LAMC3);ENSTBET00000002705(COL2A1);ENSTBET00000002889(PLCB1);ENSTBET00000002953(PIK3CB);ENSTBET00000003056(ACTN4);ENSTBET00000003165(LAMA1);ENSTBET00…	K04687+K05699+K06237+K13375+K10160+K02677+K01476+K05406+K02677+K06247+K06236+K05858+K00922+K05699+K05637+K02580+K05725+K06237+K06243+K04735+K06237+K05858+K00922+K06237+K07889+K08041+K13963+K05635+K01476+K03997+K06237+K06246+K06237+K03998+K05425+K04636+K04634+K06236+K05699+K05858+K04387+K04386+K05717+K13963+K13963+K00922+K06461+K06236+K05636+K05637+K04455+K06245+K13376+K06236+K13377+K06240
Organismal Systems	Development	Axon guidance	84	122	0.00712209	0.247077	ko04360	ENSTBET00000000051(NTNG2);ENSTBET00000000239(ILK);ENSTBET00000000295(SLIT2);ENSTBET00000000707(PLXNA2);ENSTBET00000001244(GSK3B);ENSTBET00000001311(UNC5D);ENSTBET00000001696(L1CAM);ENSTBET00000001874(PAK2);ENSTBET00000002158(PRKCB);ENSTBET00000002184(SEMA3B);ENSTBET00000002543(PRKCA);ENSTBET00000002674(EPHA4);ENSTBET00000002799(PLCG1);ENSTBET00000002953(PIK3CB);ENSTBET00000003038(PAK7);ENSTBET000…	K16359+K06272+K06839+K06820+K03083+K07521+K06550+K04410+K02677+K06840+K02677+K05105+K01116+K00922+K05736+K07530+K05766+K05725+K04348+K17332+K06619+K06226+K06842+K07520+K04352+K05463+K00922+K04515+K05099+K06753+K07520+K06820+K07532+K07861+K07524+K06521+K04189+K17388+K05703+K07522+K04237+K13578+K07526+K04371+K07521+K05743+K07521+K06850+K07526+K04969+K17333+K06842+K05733+K06841+K18952+K10031+K05114+…
Organismal Systems	Endocrine system	Renin secretion	31	40	0.00726696	0.247077	ko04924	ENSTBET00000000873(ITPR2);ENSTBET00000002090(CLCA4);ENSTBET00000002465(CACNA1D);ENSTBET00000002889(PLCB1);ENSTBET00000003896(AQP1);ENSTBET00000003936(PPP3CB);ENSTBET00000004044(ADRB2);ENSTBET00000004359(CACNA1S);ENSTBET00000004406(CLCA2);ENSTBET00000005538(PLCB4);ENSTBET00000006049(GUCY1A3);ENSTBET00000006499(CACNA1F);ENSTBET00000006663(ITPR1);ENSTBET00000007009(PTGER4);ENSTBET00000007314(GUCY1A2…	K04959+K05030+K04851+K05858+K09864+K04348+K04142+K04857+K05028+K05858+K12318+K04853+K04958+K04261+K12318+K13755+K01363+K19021+K13755+K04634+K13296+K02183+K05858+K12319+K08045+K01380+K05870+K04630+K04587+K08046+K19477
Human Diseases	Infectious diseases	Human papillomavirus infection	151	231	0.00933685	0.267405	ko05165	ENSTBET00000000383(PPP2R2D);ENSTBET00000000602(PDGFRB);ENSTBET00000000761(WNT10B);ENSTBET00000001165(JAK1);ENSTBET00000001171(COL4A1);ENSTBET00000001244(GSK3B);ENSTBET00000001629(ITGB8);ENSTBET00000001641(RHEB);ENSTBET00000001748(AXIN2);ENSTBET00000001885(CREBBP);ENSTBET00000002061(IKBKE);ENSTBET00000002601(LAMC3);ENSTBET00000002693(RBPJ);ENSTBET00000002705(COL2A1);ENSTBET00000002816(LLGL2);ENSTB…	K04354+K05089+K01357+K11217+K06237+K03083+K06591+K07208+K04385+K04498+K07211+K06247+K06053+K06236+K06094+K00922+K04498+K05637+K05411+K02580+K06061+K05725+K09047+K06237+K03120+K06243+K03120+K11221+K04735+K07209+K09048+K06061+K02206+K06237+K06480+K06090+K06249+K05401+K03158+K00922+K02154+K04389+K04688+K00312+K09444+K05631+K06237+K04261+K06483+K14754+K06584+K06481+K05635+K06252+K04237+K05948+K06251+…
Organismal Systems	Nervous system	Neurotrophin signaling pathway	60	85	0.00965534	0.267405	ko04722	ENSTBET00000000365(IRAK1);ENSTBET00000000817(NFKBIB);ENSTBET00000001244(GSK3B);ENSTBET00000001742(PRDM4);ENSTBET00000002035(CRK);ENSTBET00000002330(RPS6KA5);ENSTBET00000002502(SORT1);ENSTBET00000002799(PLCG1);ENSTBET00000002953(PIK3CB);ENSTBET00000003299(SHC3);ENSTBET00000003449(SH2B2);ENSTBET00000003551(NFKB1);ENSTBET00000004764(RELA);ENSTBET00000004811(IKBKB);ENSTBET00000004857(ABL1);ENSTBET000…	K04730+K02581+K03083+K12463+K04438+K04445+K12388+K01116+K00922+K17448+K07193+K02580+K04735+K07209+K06619+K04355+K04374+K09593+K12460+K04441+K04373+K00922+K04389+K04441+K12458+K04515+K12461+K17449+K04360+K03175+K05101+K04456+K04371+K04426+K12459+K06279+K04456+K03099+K02183+K04356+K02583+K04451+K06068+K04734+K04365+K09408+K04443+K00922+K05859+K04515+K04416+K03099+K04368+K04373+K04441+K04733+K12459+…
Organismal Systems	Endocrine system	Relaxin signaling pathway	65	93	0.0102378	0.267405	ko04926	ENSTBET00000000551(ADCY8);ENSTBET00000000897(GNB5);ENSTBET00000001162(GNB2);ENSTBET00000001171(COL4A1);ENSTBET00000001736(EDNRB);ENSTBET00000002041(TGFB1);ENSTBET00000002158(PRKCB);ENSTBET00000002543(PRKCA);ENSTBET00000002705(COL2A1);ENSTBET00000002803(NOS1);ENSTBET00000002889(PLCB1);ENSTBET00000002953(PIK3CB);ENSTBET00000003299(SHC3);ENSTBET00000003551(NFKB1);ENSTBET00000003700(CREB5);ENSTBET000…	K08048+K04539+K04537+K06237+K04198+K13375+K02677+K02677+K06236+K13240+K05858+K00922+K17448+K02580+K09047+K06237+K04735+K09048+K04374+K06237+K05858+K04441+K00922+K04439+K04441+K04534+K01403+K06237+K04674+K08041+K17449+K08043+K05449+K06237+K04456+K04371+K06237+K06236+K06279+K04456+K03099+K05858+K04439+K18952+K04541+K09048+K04734+K04450+K09048+K00922+K08047+K06236+K03099+K08045+K04368+K04388+K04441+…
Metabolism	Carbohydrate metabolism	Starch and sucrose metabolism	19	23	0.0110108	0.267405	ko00500	ENSTBET00000002579(ENPP1);ENSTBET00000003763(GPI);ENSTBET00000005014(GBE1);ENSTBET00000006222(GYS1);ENSTBET00000006751(GYS2);ENSTBET00000009419(ENPP3);ENSTBET00000010458(GANC);ENSTBET00000011773(PYGB);ENSTBET00000012089(UGP2);ENSTBET00000012531(G6PC3);ENSTBET00000012628(G6PC2);ENSTBET00000013018(PYGM);ENSTBET00000014069(PGM2L1);ENSTBET00000014305(AGL);ENSTBET00000014441(PGM2);ENSTBET00000015311(G…	K01513+K01810+K00700+K00693+K00693+K01513+K12317+K00688+K00963+K01084+K01084+K00688+K11809+K01196+K15779+K05350+K00844+K00844+K01203
Organismal Systems	Endocrine system	Cortisol synthesis and secretion	29	38	0.013504	0.293236	ko04927	ENSTBET00000000551(ADCY8);ENSTBET00000000873(ITPR2);ENSTBET00000001133(KCNK2);ENSTBET00000002332(MC2R);ENSTBET00000002465(CACNA1D);ENSTBET00000002889(PLCB1);ENSTBET00000003700(CREB5);ENSTBET00000004359(CACNA1S);ENSTBET00000004884(CREB3L2);ENSTBET00000005039(ATF4);ENSTBET00000005538(PLCB4);ENSTBET00000006499(CACNA1F);ENSTBET00000006663(ITPR1);ENSTBET00000007232(ADCY1);ENSTBET00000007633(ADCY3);ENS…	K08048+K04959+K04913+K04200+K04851+K05858+K09047+K04857+K09048+K04374+K05858+K04853+K04958+K08041+K08043+K18437+K14349+K04634+K04684+K05858+K09048+K04450+K09048+K08047+K08045+K05870+K08049+K18437+K08046
Organismal Systems	Development	Dorso-ventral axis formation	18	22	0.0160273	0.293236	ko04320	ENSTBET00000001426(CPEB4);ENSTBET00000002777(SPIRE1);ENSTBET00000004002(ETV6);ENSTBET00000008969(MAPK1);ENSTBET00000010272(SOS1);ENSTBET00000011930(BRAF);ENSTBET00000012302(PIWIL3);ENSTBET00000013130(CPEB3);ENSTBET00000013379(PIWIL4);ENSTBET00000013749(SOS2);ENSTBET00000014260(MAP2K1);ENSTBET00000014998(NOTCH3);ENSTBET00000015689(GRB2);ENSTBET00000016445(NOTCH4);ENSTBET00000016853(SPIRE2);ENSTBET…	K02602+K02098+K03211+K04371+K03099+K04365+K02156+K02602+K02156+K03099+K04368+K02599+K04364+K02599+K02098+K02184+K02678+K02599
Organismal Systems	Environmental adaptation	Circadian entrainment	47	66	0.0164476	0.293236	ko04713	ENSTBET00000000551(ADCY8);ENSTBET00000000897(GNB5);ENSTBET00000001162(GNB2);ENSTBET00000002158(PRKCB);ENSTBET00000002330(RPS6KA5);ENSTBET00000002465(CACNA1D);ENSTBET00000002543(PRKCA);ENSTBET00000002803(NOS1);ENSTBET00000002889(PLCB1);ENSTBET00000003072(GRIN2B);ENSTBET00000003595(PER3);ENSTBET00000003946(GRIA1);ENSTBET00000004025(RYR3);ENSTBET00000004235(PER1);ENSTBET00000004966(GRIN2C);ENSTBET00…	K08048+K04539+K04537+K02677+K04445+K04851+K02677+K13240+K05858+K05210+K02633+K05197+K04963+K02633+K05211+K05858+K12318+K04515+K04958+K04534+K08041+K12318+K08043+K05212+K04371+K05209+K04634+K04999+K05198+K04962+K02183+K05858+K04541+K04515+K08047+K12319+K07376+K08045+K11265+K04961+K04285+K05870+K08049+K04630+K04587+K08046+K19477
Human Diseases	Cancers	MicroRNAs in cancer	76	112	0.0172802	0.293236	ko05206	ENSTBET00000000155(ERBB3);ENSTBET00000000353(HMOX2);ENSTBET00000000359(PDCD4);ENSTBET00000000598(MMP16);ENSTBET00000000602(PDGFRB);ENSTBET00000000671(ZFPM2);ENSTBET00000001192(CD44);ENSTBET00000001283(HNRNPK);ENSTBET00000001757(RDX);ENSTBET00000001885(CREBBP);ENSTBET00000002035(CRK);ENSTBET00000002158(PRKCB);ENSTBET00000002330(RPS6KA5);ENSTBET00000002543(PRKCA);ENSTBET00000002633(RASSF1);ENSTBET0…	K05084+K00510+K16865+K07996+K05089+K17442+K06256+K12886+K05762+K04498+K04438+K02677+K04445+K02677+K09850+K01116+K00922+K04498+K02580+K18050+K10149+K17391+K05094+K07209+K17398+K06619+K04692+K05658+K00922+K05099+K02539+K01403+K00312+K00558+K17449+K06252+K17461+K09299+K01425+K04728+K04371+K01110+K06279+K05083+K08007+K03099+K17399+K10127+K04451+K16857+K09389+K11592+K00922+K05859+K10605+K05867+K03099+…
Organismal Systems	Immune system	Platelet activation	59	85	0.0174863	0.293236	ko04611	ENSTBET00000000173(LCP2);ENSTBET00000000551(ADCY8);ENSTBET00000000810(STIM1);ENSTBET00000000873(ITPR2);ENSTBET00000002024(TLN1);ENSTBET00000002705(COL2A1);ENSTBET00000002844(PPP1R12A);ENSTBET00000002889(PLCB1);ENSTBET00000002953(PIK3CB);ENSTBET00000002981(PLA2G4C);ENSTBET00000003514(ARHGEF1);ENSTBET00000004426(PPP1CA);ENSTBET00000005538(PLCB4);ENSTBET00000005675(MAPK14);ENSTBET00000006049(GUCY1A3…	K07361+K08048+K16059+K04959+K06271+K06236+K06270+K05858+K00922+K16342+K12330+K06269+K05858+K04441+K12318+K00922+K04441+K04958+K08041+K07532+K05732+K12318+K06481+K08043+K17388+K06271+K05703+K06476+K04456+K04371+K01832+K04634+K05855+K06236+K04456+K08508+K06261+K05858+K18952+K03900+K03903+K03905+K00922+K05859+K17704+K08047+K06236+K12319+K07376+K08045+K04350+K16342+K04441+K06236+K08049+K04630+K00907+…
Cellular Processes	Cellular community - eukaryotes	Focal adhesion	102	154	0.017937	0.293236	ko04510	ENSTBET00000000239(ILK);ENSTBET00000000602(PDGFRB);ENSTBET00000000781(ELK1);ENSTBET00000000847(ACTN1);ENSTBET00000001171(COL4A1);ENSTBET00000001244(GSK3B);ENSTBET00000001629(ITGB8);ENSTBET00000001738(BIRC3);ENSTBET00000001874(PAK2);ENSTBET00000002024(TLN1);ENSTBET00000002035(CRK);ENSTBET00000002158(PRKCB);ENSTBET00000002236(FLNC);ENSTBET00000002543(PRKCA);ENSTBET00000002601(LAMC3);ENSTBET00000002…	K06272+K05089+K04375+K05699+K06237+K03083+K06591+K16060+K04410+K06271+K04438+K02677+K04437+K02677+K06247+K06236+K06270+K12329+K00922+K05736+K05699+K05637+K05460+K17448+K05725+K06237+K06243+K06269+K06237+K06480+K06249+K00922+K05740+K05099+K06237+K06483+K07861+K05732+K06584+K06481+K05635+K17449+K17388+K06271+K06252+K05703+K05449+K06251+K06476+K04659+K06237+K06246+K04456+K04371+K06237+K01110+K06236+…
Metabolism	Glycan biosynthesis and metabolism	N-Glycan biosynthesis	24	31	0.0182634	0.293236	ko00510	ENSTBET00000001610(STT3A);ENSTBET00000001898(ALG6);ENSTBET00000002039(B4GALT1);ENSTBET00000002900(MAN1A1);ENSTBET00000004856(MGAT2);ENSTBET00000005960(STT3B);ENSTBET00000006699(DDOST);ENSTBET00000007170(MAN2A2);ENSTBET00000008252(ALG13);ENSTBET00000008378(MAN2A1);ENSTBET00000009614(RPN1);ENSTBET00000010195(FDXACB1);ENSTBET00000010546(MAN1A2);ENSTBET00000011036(DPAGT1);ENSTBET00000011170(ALG8);ENS…	K07151+K03848+K07966+K01230+K00736+K07151+K12670+K01231+K07432+K01231+K12666+K03846+K01230+K01001+K03849+K05546+K00744+K00726+K00779+K00717+K07968+K03847+K12667+K01228
Human Diseases	Drug resistance	EGFR tyrosine kinase inhibitor resistance	41	57	0.0189741	0.293236	ko01521	ENSTBET00000000155(ERBB3);ENSTBET00000000602(PDGFRB);ENSTBET00000001165(JAK1);ENSTBET00000001244(GSK3B);ENSTBET00000001591(JAK2);ENSTBET00000002158(PRKCB);ENSTBET00000002543(PRKCA);ENSTBET00000002799(PLCG1);ENSTBET00000002953(PIK3CB);ENSTBET00000003191(HGF);ENSTBET00000003299(SHC3);ENSTBET00000004453(EIF4E2);ENSTBET00000004784(FGFR3);ENSTBET00000005115(GAB1);ENSTBET00000005536(STAT3);ENSTBET00000…	K05084+K05089+K11217+K03083+K04447+K02677+K02677+K01116+K00922+K05460+K17448+K03259+K05094+K09593+K04692+K00922+K04688+K05099+K17449+K08052+K04456+K04371+K01110+K06279+K05083+K04456+K03099+K04365+K05055+K09408+K00922+K05859+K05455+K03099+K08845+K04688+K05450+K04368+K05093+K04364+K07203
Organismal Systems	Endocrine system	Thyroid hormone signaling pathway	60	87	0.0202566	0.294276	ko04919	ENSTBET00000000802(ATP1A3);ENSTBET00000000834(ATP2A3);ENSTBET00000001244(GSK3B);ENSTBET00000001641(RHEB);ENSTBET00000001885(CREBBP);ENSTBET00000002158(PRKCB);ENSTBET00000002439(MED12L);ENSTBET00000002543(PRKCA);ENSTBET00000002796(RXRG);ENSTBET00000002799(PLCG1);ENSTBET00000002889(PLCB1);ENSTBET00000002953(PIK3CB);ENSTBET00000003099(EP300);ENSTBET00000003469(ATP1A4);ENSTBET00000004229(BMP2);ENSTBE…	K01539+K05853+K03083+K07208+K04498+K02677+K15162+K02677+K08526+K01116+K05858+K00922+K04498+K01539+K04662+K00850+K08187+K05858+K08550+K00922+K06062+K09101+K01540+K11255+K15144+K05860+K15164+K04456+K04371+K07207+K00850+K06062+K15133+K04456+K15164+K01539+K05858+K17904+K04451+K11644+K00922+K05859+K06643+K05742+K05857+K11256+K04368+K15156+K04650+K02599+K08525+K06276+K02599+K15162+K17901+K05547+K11220+…
Organismal Systems	Nervous system	Cholinergic synapse	53	76	0.0207724	0.294276	ko04725	ENSTBET00000000449(KCNQ4);ENSTBET00000000551(ADCY8);ENSTBET00000000873(ITPR2);ENSTBET00000000897(GNB5);ENSTBET00000001023(CHRNA7);ENSTBET00000001162(GNB2);ENSTBET00000001591(JAK2);ENSTBET00000002158(PRKCB);ENSTBET00000002246(KCNQ1);ENSTBET00000002391(CACNA1A);ENSTBET00000002465(CACNA1D);ENSTBET00000002543(PRKCA);ENSTBET00000002889(PLCB1);ENSTBET00000002953(PIK3CB);ENSTBET00000003700(CREB5);ENSTBE…	K04929+K08048+K04959+K04539+K04809+K04537+K04447+K02677+K04926+K04344+K04851+K02677+K05858+K00922+K09047+K04857+K09048+K04374+K05858+K00922+K04515+K01049+K04853+K04958+K04534+K08041+K08043+K05703+K04456+K04371+K04133+K04634+K04456+K04849+K05007+K05858+K04541+K04805+K09048+K09048+K00922+K04515+K04815+K08047+K04928+K08045+K04368+K04131+K04930+K05870+K08049+K04630+K08046
Organismal Systems	Digestive system	Carbohydrate digestion and absorption	21	27	0.0248907	0.338514	ko04973	ENSTBET00000000802(ATP1A3);ENSTBET00000002465(CACNA1D);ENSTBET00000002889(PLCB1);ENSTBET00000002953(PIK3CB);ENSTBET00000003469(ATP1A4);ENSTBET00000005389(SLC2A2);ENSTBET00000005538(PLCB4);ENSTBET00000006145(PIK3CD);ENSTBET00000007164(ATP1B4);ENSTBET00000007191(LCT);ENSTBET00000008941(AKT2);ENSTBET00000009819(AKT3);ENSTBET00000010612(ATP1A1);ENSTBET00000010663(PLCB2);ENSTBET00000012531(G6PC3);ENST…	K01539+K04851+K05858+K00922+K01539+K07593+K05858+K00922+K01540+K01229+K04456+K04456+K01539+K05858+K01084+K00922+K01084+K00844+K00844+K01203+K08143
Human Diseases	Cancers	Proteoglycans in cancer	96	146	0.0278192	0.36379	ko05205	ENSTBET00000000155(ERBB3);ENSTBET00000000359(PDCD4);ENSTBET00000000548(DROSHA);ENSTBET00000000761(WNT10B);ENSTBET00000000781(ELK1);ENSTBET00000000873(ITPR2);ENSTBET00000001192(CD44);ENSTBET00000001299(COL21A1);ENSTBET00000001757(RDX);ENSTBET00000001985(CBLC);ENSTBET00000002041(TGFB1);ENSTBET00000002056(TLR4);ENSTBET00000002158(PRKCB);ENSTBET00000002236(FLNC);ENSTBET00000002543(PRKCA);ENSTBET00000…	K05084+K16865+K03685+K01357+K04375+K04959+K06256+K16629+K05762+K04707+K13375+K10160+K02677+K04437+K02677+K06236+K01116+K06270+K12329+K00922+K10380+K05460+K16336+K12330+K05725+K16848+K06269+K06226+K09593+K03258+K04692+K04441+K04362+K08550+K00922+K04389+K04441+K04515+K04688+K05099+K04958+K01403+K00312+K12461+K07532+K06481+K06257+K17388+K05860+K06251+K04456+K04371+K05425+K10380+K12823+K06236+K05083+…
Human Diseases	Cancers	Endometrial cancer	30	41	0.0303035	0.377544	ko05213	ENSTBET00000000239(ILK);ENSTBET00000000275(DDB2);ENSTBET00000000781(ELK1);ENSTBET00000001244(GSK3B);ENSTBET00000001402(CDH1);ENSTBET00000001748(AXIN2);ENSTBET00000001817(GADD45G);ENSTBET00000002953(PIK3CB);ENSTBET00000006145(PIK3CD);ENSTBET00000007757(MLH1);ENSTBET00000008918(AXIN1);ENSTBET00000008941(AKT2);ENSTBET00000008969(MAPK1);ENSTBET00000009053(PTEN);ENSTBET00000009778(ERBB2);ENSTBET000000…	K06272+K10140+K04375+K03083+K05689+K04385+K04402+K00922+K00922+K08734+K02157+K04456+K04371+K01110+K05083+K04456+K03099+K04492+K04451+K04365+K09408+K00922+K03099+K08845+K04368+K02620+K04364+K05691+K06276+K02085
Metabolism	Glycan biosynthesis and metabolism	Other types of O-glycan biosynthesis	14	17	0.0310919	0.377544	ko00514	ENSTBET00000002039(B4GALT1);ENSTBET00000003586(POMT1);ENSTBET00000003651(OGT);ENSTBET00000005331(POFUT1);ENSTBET00000005425(GXYLT1);ENSTBET00000008392(EOGT);ENSTBET00000008503(MFNG);ENSTBET00000008743(COLGALT1);ENSTBET00000012957(POGLUT1);ENSTBET00000014633(PLOD3);ENSTBET00000015207(POFUT2);ENSTBET00000015219(ST6GAL2);ENSTBET00000016911(B4GALT3);ENSTBET00000017444(GXYLT2)	K07966+K00728+K09667+K03691+K13676+K18134+K05948+K11703+K13667+K13646+K03691+K00779+K07968+K13676
Environmental Information Processing	Signal transduction	cGMP - PKG signaling pathway	69	103	0.0336164	0.394123	ko04022	ENSTBET00000000208(INSR);ENSTBET00000000429(CNGB1);ENSTBET00000000544(KCNJ8);ENSTBET00000000551(ADCY8);ENSTBET00000000802(ATP1A3);ENSTBET00000000834(ATP2A3);ENSTBET00000000873(ITPR2);ENSTBET00000001736(EDNRB);ENSTBET00000002465(CACNA1D);ENSTBET00000002844(PPP1R12A);ENSTBET00000002889(PLCB1);ENSTBET00000003469(ATP1A4);ENSTBET00000003700(CREB5);ENSTBET00000003936(PPP3CB);ENSTBET00000004023(PRKCE);E…	K04527+K04952+K05001+K08048+K01539+K05853+K04959+K04198+K04851+K06270+K05858+K01539+K09047+K04348+K18050+K04142+K04857+K06269+K17332+K09048+K04374+K05858+K12318+K09260+K04853+K04958+K13762+K04135+K12337+K17446+K01540+K08041+K12318+K15041+K08043+K17388+K04456+K04371+K19021+K04634+K04456+K04969+K13296+K17333+K02183+K01539+K05858+K05863+K09048+K04450+K04346+K09048+K12324+K08047+K05849+K12319+K03121+…
Organismal Systems	Nervous system	Long-term potentiation	33	46	0.0357896	0.405616	ko04720	ENSTBET00000000551(ADCY8);ENSTBET00000000873(ITPR2);ENSTBET00000001885(CREBBP);ENSTBET00000002158(PRKCB);ENSTBET00000002543(PRKCA);ENSTBET00000002889(PLCB1);ENSTBET00000003072(GRIN2B);ENSTBET00000003099(EP300);ENSTBET00000003936(PPP3CB);ENSTBET00000003946(GRIA1);ENSTBET00000004426(PPP1CA);ENSTBET00000004966(GRIN2C);ENSTBET00000005039(ATF4);ENSTBET00000005538(PLCB4);ENSTBET00000005974(RPS6KA1);ENS…	K08048+K04959+K04498+K02677+K02677+K05858+K05210+K04498+K04348+K05197+K06269+K05211+K04374+K05858+K04373+K04515+K04958+K08041+K05212+K04371+K05209+K04634+K05198+K02183+K05858+K04365+K04515+K04604+K08845+K04368+K04373+K04373+K08014
Organismal Systems	Endocrine system	Aldosterone synthesis and secretion	43	62	0.0402706	0.425539	ko04925	ENSTBET00000000551(ADCY8);ENSTBET00000000802(ATP1A3);ENSTBET00000000873(ITPR2);ENSTBET00000002158(PRKCB);ENSTBET00000002332(MC2R);ENSTBET00000002465(CACNA1D);ENSTBET00000002543(PRKCA);ENSTBET00000002889(PLCB1);ENSTBET00000003469(ATP1A4);ENSTBET00000003700(CREB5);ENSTBET00000004023(PRKCE);ENSTBET00000004359(CACNA1S);ENSTBET00000004884(CREB3L2);ENSTBET00000005039(ATF4);ENSTBET00000005538(PLCB4);ENS…	K08048+K01539+K04959+K02677+K04200+K04851+K02677+K05858+K01539+K09047+K18050+K04857+K09048+K04374+K05858+K04515+K04853+K04958+K07188+K06070+K01540+K08041+K08043+K13806+K04634+K04999+K02183+K01539+K05858+K09053+K09048+K04450+K09048+K04515+K08047+K08045+K05850+K08794+K05870+K08049+K05850+K08558+K08046
Organismal Systems	Endocrine system	Renin-angiotensin system	11	13	0.04151	0.425539	ko04614	ENSTBET00000000287(ACE2);ENSTBET00000003324(MME);ENSTBET00000005200(CTSA);ENSTBET00000007122(LNPEP);ENSTBET00000007788(NLN);ENSTBET00000009503(CMA1);ENSTBET00000011831(ENPEP);ENSTBET00000013658(MAS1);ENSTBET00000014300(PRCP);ENSTBET00000014429(ATP6AP2);ENSTBET00000014985(REN)	K09708+K01389+K13289+K01257+K01393+K01329+K11141+K04303+K01285+K19514+K01380
Organismal Systems	Endocrine system	Parathyroid hormone synthesis, secretion and action	46	67	0.0437927	0.425539	ko04928	ENSTBET00000000373(EGR1);ENSTBET00000000551(ADCY8);ENSTBET00000000598(MMP16);ENSTBET00000000873(ITPR2);ENSTBET00000001028(MMP14);ENSTBET00000001497(PDE4B);ENSTBET00000002158(PRKCB);ENSTBET00000002543(PRKCA);ENSTBET00000002796(RXRG);ENSTBET00000002889(PLCB1);ENSTBET00000003514(ARHGEF1);ENSTBET00000003700(CREB5);ENSTBET00000004278(ARHGEF11);ENSTBET00000004884(CREB3L2);ENSTBET00000005039(ATF4);ENSTB…	K09203+K08048+K07996+K04959+K07763+K13293+K02677+K02677+K08526+K05858+K12330+K09047+K12331+K09048+K04374+K05858+K04362+K04439+K09260+K04958+K08041+K08043+K04371+K04634+K13293+K04684+K03068+K05858+K04439+K09048+K04450+K04365+K04346+K09048+K08047+K08845+K08045+K04368+K14756+K05870+K08525+K08049+K04630+K13293+K08558+K08046
Genetic Information Processing	Replication and repair	Homologous recombination	19	25	0.0468573	0.425539	ko03440	ENSTBET00000002137(TOP3B);ENSTBET00000006722(BLM);ENSTBET00000006847(PALB2);ENSTBET00000007001(POLD1);ENSTBET00000007724(RAD52);ENSTBET00000007914(RAD50);ENSTBET00000008821(ATM);ENSTBET00000009732(RAD51B);ENSTBET00000009919(RAD54L);ENSTBET00000011323(MUS81);ENSTBET00000012371(XRCC2);ENSTBET00000013014(BRCA1);ENSTBET00000013628(NBN);ENSTBET00000014189(POLD3);ENSTBET00000015203(RAD51);ENSTBET000000…	K03165+K10901+K10897+K02327+K10873+K10866+K04728+K10869+K10875+K08991+K10879+K10605+K10867+K03504+K04482+K10870+K08775+K15362+K03165
Environmental Information Processing	Signal transduction	Hedgehog signaling pathway	19	25	0.0468573	0.425539	ko04340	ENSTBET00000000579(PTCH2);ENSTBET00000001244(GSK3B);ENSTBET00000001379(BTRC);ENSTBET00000001478(HHIP);ENSTBET00000002745(SMURF2);ENSTBET00000003657(SUFU);ENSTBET00000004993(SMO);ENSTBET00000006218(ARRB1);ENSTBET00000006721(GLI3);ENSTBET00000008269(SMURF1);ENSTBET00000008286(GLI2);ENSTBET00000008715(LRP2);ENSTBET00000009318(FBXW11);ENSTBET00000010707(ARRB2);ENSTBET00000011109(CSNK1G3);ENSTBET00000…	K11101+K03083+K03362+K06231+K04678+K06229+K06226+K04439+K06230+K04678+K16798+K06233+K03362+K04439+K08958+K06225+K03347+K00910+K08960
Environmental Information Processing	Signal transduction	Hedgehog signaling pathway - fly	15	19	0.0469736	0.425539	ko04341	ENSTBET00000001244(GSK3B);ENSTBET00000001379(BTRC);ENSTBET00000002745(SMURF2);ENSTBET00000003657(SUFU);ENSTBET00000004229(BMP2);ENSTBET00000004993(SMO);ENSTBET00000008269(SMURF1);ENSTBET00000009318(FBXW11);ENSTBET00000011109(CSNK1G3);ENSTBET00000012510(STK36);ENSTBET00000013321(PTCH1);ENSTBET00000014065(GRK4);ENSTBET00000015405(CUL1);ENSTBET00000015923(GRK6);ENSTBET00000017086(CSNK1E)	K03083+K03362+K04678+K06229+K04662+K06226+K04678+K03362+K08958+K06228+K06225+K08291+K03347+K08291+K08960
Environmental Information Processing	Signal transduction	ErbB signaling pathway	42	61	0.0496668	0.425539	ko04012	ENSTBET00000000155(ERBB3);ENSTBET00000000781(ELK1);ENSTBET00000001244(GSK3B);ENSTBET00000001874(PAK2);ENSTBET00000001985(CBLC);ENSTBET00000002035(CRK);ENSTBET00000002158(PRKCB);ENSTBET00000002543(PRKCA);ENSTBET00000002799(PLCG1);ENSTBET00000002953(PIK3CB);ENSTBET00000003038(PAK7);ENSTBET00000003299(SHC3);ENSTBET00000003696(PTK2);ENSTBET00000004857(ABL1);ENSTBET00000005115(GAB1);ENSTBET00000006145…	K05084+K04375+K03083+K04410+K04707+K04438+K02677+K02677+K01116+K00922+K05736+K17448+K05725+K06619+K09593+K00922+K04515+K04688+K17449+K04456+K04371+K06279+K11224+K05083+K04456+K03099+K05733+K04365+K00922+K05859+K04515+K04707+K05455+K03099+K08845+K04688+K04368+K04707+K04364+K05085+K08887+K07203
Cellular Processes	Cell growth and death	Oocyte meiosis	52	77	0.0499864	0.425539	ko04114	ENSTBET00000000551(ADCY8);ENSTBET00000000873(ITPR2);ENSTBET00000001373(SLK);ENSTBET00000001379(BTRC);ENSTBET00000001426(CPEB4);ENSTBET00000002191(ANAPC10);ENSTBET00000002730(CCNB2);ENSTBET00000003936(PPP3CB);ENSTBET00000004426(PPP1CA);ENSTBET00000004483(ANAPC1);ENSTBET00000004703(YWHAQ);ENSTBET00000005105(CDK2);ENSTBET00000005675(MAPK14);ENSTBET00000005974(RPS6KA1);ENSTBET00000006289(MAPK13);ENST…	K08048+K04959+K08836+K03362+K02602+K03357+K05868+K04348+K06269+K03348+K16197+K02206+K04441+K04373+K04441+K04515+K04958+K08041+K08043+K08694+K04371+K02178+K03362+K08556+K02183+K03354+K02537+K04515+K03351+K08047+K02602+K05867+K11584+K13055+K08045+K04368+K04373+K04441+K03347+K03456+K08049+K04382+K02365+K04373+K06669+K06636+K06626+K03353+K08046+K06636+K02087+K13054
